# Supplementary material for: High-resolution clonal mapping of multi-organ metastasis in triple negative breast cancer
Source: Nat Commun. 2018 Nov 29;9:5079. doi: 10.1038/s41467-018-07406-4 (PMC6265294; doi:10.1038/s41467-018-07406-4)
Supplement: Supplementary file 3 — Supplementary Data 1 [file 41467_2018_7406_MOESM3_ESM.xlsx]

## Sheet: Sheet1
sample	% human DNA (WES)	mean target coverage (WES)	% human DNA (targeted seq)	mean target coverage (targeted seq)
patient tumor	100	136	100	1298
PIM001-P-P1	97.1	152	73.9	1057
PIM001-P-P3	72	261	74.8	1368
PIM1-CBRLuc: 1 - MFP	87.4	310	71.9	2762
PIM1-CBRLuc: 1 - lung	47.1	208	42.6	681
PIM1-CBRLuc: 2 - MFP	88.4	352	71.1	3201
PIM1-CBRLuc: 2 - lung 1	78.8	415	65.3	1633
PIM1-CBRLuc: 2 - lung 2	63	329	53.3	781
PIM1-CBRLuc: 2 - lung 3	62.7	310	54	788
PIM1-CBRLuc: 3 - MFP	86.5	331	71.8	1987
PIM1-CBRLuc: 3 - lung 1	62.1	332	57.4	1039
PIM1-CBRLuc: 3 - lung 2	65.2	338	61	1849
Barcoded mouse C (PIM1-CBRLuc) - MFP	n/a	n/a	72.4	3263
Barcoded mouse C (PIM1-CBRLuc) - lung 5	n/a	n/a	53.2	1148
Barcoded mouse C (PIM1-CBRLuc) - lung 6	n/a	n/a	45.6	1515
Barcoded mouse C (PIM1-CBRLuc) - liver 1	n/a	n/a	27.1	295
Barcoded mouse C (PIM1-CBRLuc) - liver 2	n/a	n/a	19.8	123
Barcoded mouse C (PIM1-CBRLuc) - brain 1	n/a	n/a	17.4	84
Barcoded mouse C (PIM1-CBRLuc) - brain 2	n/a	n/a	19.6	110
Barcoded mouse D (PIM1-CBRLuc) - MFP	n/a	n/a	55.4	3636
Barcoded mouse D (PIM1-CBRLuc) - lung 1	n/a	n/a	33.4	825
Barcoded mouse D (PIM1-CBRLuc) - lung 2	n/a	n/a	32.8	808
Barcoded mouse D (PIM1-CBRLuc) - liver 1	n/a	n/a	22.1	215
Barcoded mouse D (PIM1-CBRLuc) - liver 2	n/a	n/a	21.3	192
Barcoded mouse D (PIM1-CBRLuc) - brain	n/a	n/a	22.2	246
