# Supplementary material for: High-resolution clonal mapping of multi-organ metastasis in triple negative breast cancer
Source: Nat Commun. 2018 Nov 29;9:5079. doi: 10.1038/s41467-018-07406-4 (PMC6265294; doi:10.1038/s41467-018-07406-4)
Supplement: Supplementary file 7 — Supplementary Data 5 [file 41467_2018_7406_MOESM7_ESM.xlsx]

## Sheet: PIM001_P_patient tumor
gene_id	gene_symbol	PIM001_P_P0
NM_000014	A2M	40.29
NM_000015	NAT2	0.06
NM_000016	ACADM	23.54
NM_000017	ACADS	17.08
NM_000018	ACADVL	35.48
NM_000019	ACAT1	32.74
NM_000020	ACVRL1	0
NM_000021	PSEN1	43.63
NM_000022	ADA	2.3
NM_000023	SGCA	0
NM_000024	ADRB2	1.96
NM_000025	ADRB3	0
NM_000026	ADSL	29.68
NM_000027	AGA	6.92
NM_000028	AGL	0.39
NM_000029	AGT	229.79
NM_000030	AGXT	0
NM_000031	ALAD	17.51
NM_000032	ALAS2	14.12
NM_000033	ABCD1	21.03
NM_000034	ALDOA	6.03
NM_000035	ALDOB	0
NM_000036	AMPD1	0
NM_000037	ANK1	0
NM_000038	APC	5.99
NM_000039	APOA1	0
NM_000040	APOC3	0
NM_000041	APOE	628.52
NM_000042	APOH	0
NM_000043	FAS	0
NM_000044	AR	0.43
NM_000045	ARG1	12.54
NM_000046	ARSB	6.62
NM_000047	ARSE	0.16
NM_000048	ASL	4.51
NM_000049	ASPA	0.14
NM_000050	ASS1	5.63
NM_000051	ATM	14.47
NM_000052	ATP7A	4.26
NM_000053	ATP7B	1.6
NM_000054	AVPR2	0.05
NM_000055	BCHE	0.11
NM_000056	BCKDHB	3.6
NM_000057	BLM	7.47
NM_000059	BRCA2	6.97
NM_000060	BTD	4.94
NM_000061	BTK	9.82
NM_000062	SERPING1	2.4
NM_000063	C2	13.08
NM_000064	C3	246.68
NM_000065	C6	0.06
NM_000066	C8B	0
NM_000067	CA2	43.64
NM_000068	CACNA1A	0
NM_000069	CACNA1S	0
NM_000070	CAPN3	0
NM_000071	CBS	55.06
NM_000072	CD36	43.3
NM_000073	CD3G	1.29
NM_000074	CD40LG	0.59
NM_000075	CDK4	82.66
NM_000076	CDKN1C	0.12
NM_000077	CDKN2A	46.51
NM_000078	CETP	0
NM_000079	CHRNA1	1.95
NM_000080	CHRNE	1.19
NM_000081	LYST	11.6
NM_000082	ERCC8	3.91
NM_000083	CLCN1	1
NM_000084	CLCN5	9.58
NM_000085	CLCNKB	0
NM_000086	CLN3	105.59
NM_000087	CNGA1	22.32
NM_000088	COL1A1	9.44
NM_000089	COL1A2	5.77
NM_000090	COL3A1	3.87
NM_000091	COL4A3	0.75
NM_000092	COL4A4	0.71
NM_000093	COL5A1	0.92
NM_000094	COL7A1	1.99
NM_000095	COMP	0.88
NM_000096	CP	227.95
NM_000097	CPOX	12.1
NM_000098	CPT2	23.13
NM_000099	CST3	400.18
NM_000100	CSTB	870.16
NM_000101	CYBA	203.59
NM_000102	CYP17A1	0.23
NM_000103	CYP19A1	0
NM_000104	CYP1B1	10.72
NM_000106	CYP2D6	2.05
NM_000107	DDB2	11.88
NM_000108	DLD	44.25
NM_000109	DMD	0
NM_000110	DPYD	9.05
NM_000111	SLC26A3	0.03
NM_000112	SLC26A2	47.41
NM_000113	TOR1A	78.05
NM_000115	EDNRB	0
NM_000116	TAZ	4.23
NM_000117	EMD	104.97
NM_000118	ENG	4.31
NM_000119	EPB42	0
NM_000120	EPHX1	0
NM_000121	EPOR	29
NM_000122	ERCC3	35.71
NM_000123	ERCC5	32.51
NM_000124	ERCC6	6.14
NM_000125	ESR1	1.68
NM_000126	ETFA	46.87
NM_000127	EXT1	30.27
NM_000128	F11	0.04
NM_000129	F13A1	9.56
NM_000130	F5	2.6
NM_000131	F7	0
NM_000132	F8	1.77
NM_000133	F9	0
NM_000134	FABP2	0
NM_000135	FANCA	2.26
NM_000136	FANCC	6.83
NM_000137	FAH	20.71
NM_000138	FBN1	1.84
NM_000139	MS4A2	0.19
NM_000140	FECH	12.17
NM_000141	FGFR2	0
NM_000142	FGFR3	2.88
NM_000143	FH	77.79
NM_000144	FXN	1.96
NM_000145	FSHR	0
NM_000146	FTL	10610.5
NM_000147	FUCA1	73.94
NM_000148	FUT1	0.87
NM_000149	FUT3	5.16
NM_000150	FUT6	0
NM_000151	G6PC	0
NM_000152	GAA	3.59
NM_000153	GALC	9.48
NM_000154	GALK1	28.07
NM_000155	GALT	12.01
NM_000156	GAMT	8.21
NM_000157	GBA	134.99
NM_000158	GBE1	19.51
NM_000159	GCDH	15.32
NM_000160	GCGR	1.29
NM_000161	GCH1	11.6
NM_000162	GCK	0
NM_000163	GHR	0
NM_000164	GIPR	1.02
NM_000165	GJA1	8.18
NM_000166	GJB1	0
NM_000167	GK	7.35
NM_000168	GLI3	2.44
NM_000169	GLA	35.05
NM_000170	GLDC	8.84
NM_000171	GLRA1	0
NM_000172	GNAT1	0
NM_000173	GP1BA	0.12
NM_000174	GP9	0.39
NM_000175	GPI	87.74
NM_000176	NR3C1	0.11
NM_000177	GSN	13.59
NM_000178	GSS	25.13
NM_000179	MSH6	19.89
NM_000180	GUCY2D	0.05
NM_000181	GUSB	78.82
NM_000182	HADHA	88.35
NM_000183	HADHB	62.16
NM_000184	HBG2	18.21
NM_000185	SERPIND1	0.02
NM_000186	CFH	1.25
NM_000187	HGD	1.58
NM_000188	HK1	59.85
NM_000189	HK2	53.77
NM_000190	HMBS	19.59
NM_000191	HMGCL	36.71
NM_000192	TBX5	0
NM_000193	SHH	0
NM_000194	HPRT1	31.48
NM_000195	HPS1	0
NM_000196	HSD11B2	38.84
NM_000197	HSD17B3	10.36
NM_000198	HSD3B2	0.12
NM_000199	SGSH	44.32
NM_000200	HTN3	0.34
NM_000201	ICAM1	130.17
NM_000202	IDS	49.06
NM_000203	IDUA	18.29
NM_000204	CFI	1.84
NM_000206	IL2RG	39.11
NM_000207	INS	0
NM_000208	INSR	3.61
NM_000209	PDX1	1.18
NM_000210	ITGA6	107.91
NM_000211	ITGB2	30.37
NM_000212	ITGB3	12.51
NM_000213	ITGB4	3.29
NM_000214	JAG1	13.77
NM_000215	JAK3	5.16
NM_000216	ANOS1	2.14
NM_000217	KCNA1	0
NM_000218	KCNQ1	2.52
NM_000219	KCNE1	1.21
NM_000220	KCNJ1	0.29
NM_000221	KHK	4.15
NM_000222	KIT	79.59
NM_000223	KRT12	0.16
NM_000224	KRT18	150.39
NM_000226	KRT9	1.41
NM_000227	LAMA3	2.65
NM_000228	LAMB3	19.77
NM_000229	LCAT	11.37
NM_000230	LEP	0.92
NM_000231	SGCG	0.05
NM_000232	SGCB	21.5
NM_000233	LHCGR	0.02
NM_000234	LIG1	7.14
NM_000235	LIPA	0
NM_000236	LIPC	0.03
NM_000237	LPL	118.9
NM_000238	KCNH2	0
NM_000239	LYZ	561.53
NM_000240	MAOA	2.4
NM_000242	MBL2	0.05
NM_000243	MEFV	6.92
NM_000244	MEN1	0
NM_000245	MET	2.18
NM_000246	CIITA	3.98
NM_000247	MICA	14.67
NM_000248	MITF	0.58
NM_000249	MLH1	7.34
NM_000250	MPO	0.61
NM_000251	MSH2	25.53
NM_000252	MTM1	12.73
NM_000253	MTTP	0.19
NM_000254	MTR	17.83
NM_000255	MUT	39.59
NM_000256	MYBPC3	0.4
NM_000257	MYH7	0.06
NM_000258	MYL3	0.05
NM_000259	MYO5A	6.71
NM_000260	MYO7A	1.12
NM_000261	MYOC	0.83
NM_000262	NAGA	33.62
NM_000263	NAGLU	38.45
NM_000264	PTCH1	0.37
NM_000265	NCF1	60.09
NM_000266	NDP	0.34
NM_000267	NF1	9.17
NM_000268	NF2	7.03
NM_000269	NME1	323.45
NM_000270	PNP	31.55
NM_000271	NPC1	52.98
NM_000272	NPHP1	2.62
NM_000273	GPR143	1.54
NM_000274	OAT	64.09
NM_000275	OCA2	0.52
NM_000276	OCRL	0
NM_000277	PAH	2.61
NM_000278	PAX2	0
NM_000280	PAX6	0.06
NM_000281	PCBD1	94.53
NM_000282	PCCA	2.91
NM_000283	PDE6B	0.36
NM_000284	PDHA1	33.48
NM_000285	PEPD	29.33
NM_000286	PEX12	3.53
NM_000287	PEX6	29.08
NM_000288	PEX7	7.65
NM_000289	PFKM	4.28
NM_000290	PGAM2	0.73
NM_000291	PGK1	292
NM_000292	PHKA2	9.31
NM_000293	PHKB	1.72
NM_000294	PHKG2	11.74
NM_000295	SERPINA1	46.9
NM_000296	PKD1	0
NM_000297	PKD2	14.57
NM_000298	PKLR	0
NM_000299	PKP1	0
NM_000300	PLA2G2A	0
NM_000301	PLG	0.06
NM_000302	PLOD1	145.06
NM_000303	PMM2	63.47
NM_000304	PMP22	17.93
NM_000305	PON2	181.95
NM_000306	POU1F1	0
NM_000307	POU3F4	0
NM_000308	CTSA	152.36
NM_000309	PPOX	0
NM_000310	PPT1	142.72
NM_000311	PRNP	25.01
NM_000312	PROC	2.54
NM_000313	PROS1	7.19
NM_000314	PTEN	0
NM_000315	PTH	0
NM_000316	PTH1R	0
NM_000317	PTS	43.05
NM_000318	PEX2	22.7
NM_000319	PEX5	8.85
NM_000320	QDPR	19.94
NM_000321	RB1	34.02
NM_000322	PRPH2	0.34
NM_000324	RHAG	0.02
NM_000325	PITX2	0.25
NM_000326	RLBP1	0.73
NM_000327	ROM1	9.93
NM_000328	RPGR	5.07
NM_000329	RPE65	0
NM_000330	RS1	0
NM_000331	SAA1	10.8
NM_000332	ATXN1	0
NM_000333	ATXN7	0.94
NM_000334	SCN4A	0.03
NM_000335	SCN5A	0
NM_000336	SCNN1B	19.04
NM_000337	SGCD	0
NM_000338	SLC12A1	0
NM_000339	SLC12A3	0
NM_000340	SLC2A2	0
NM_000341	SLC3A1	0.08
NM_000342	SLC4A1	3.12
NM_000343	SLC5A1	22.82
NM_000344	SMN1 /// SMN2	31.81
NM_000345	SNCA	2.85
NM_000346	SOX9	186.12
NM_000347	SPTB	0.4
NM_000348	SRD5A2	0.61
NM_000349	STAR	0.06
NM_000350	ABCA4	0.53
NM_000351	STS	0
NM_000352	ABCC8	0.26
NM_000353	TAT	0.14
NM_000354	SERPINA7	0
NM_000355	TCN2	25.78
NM_000356	TCOF1	0.02
NM_000358	TGFBI	126.07
NM_000359	TGM1	6.41
NM_000360	TH	0.26
NM_000361	THBD	21.62
NM_000362	TIMP3	132.36
NM_000363	TNNI3	0.05
NM_000364	TNNT2	0
NM_000365	TPI1	1103.15
NM_000366	TPM1	2.12
NM_000367	TPMT	9.89
NM_000368	TSC1	22.21
NM_000369	TSHR	0.1
NM_000370	TTPA	0.5
NM_000371	TTR	0.05
NM_000372	TYR	0
NM_000373	UMPS	13.11
NM_000374	UROD	49.32
NM_000375	UROS	36.46
NM_000376	VDR	11.32
NM_000377	WAS	25.21
NM_000378	WT1	0.5
NM_000379	XDH	3.78
NM_000380	XPA	16.74
NM_000381	MID1	0
NM_000382	ALDH3A2	25.16
NM_000383	AIRE	0
NM_000384	APOB	0.03
NM_000386	BLMH	13.82
NM_000387	SLC25A20	16.21
NM_000388	CASR	0
NM_000389	CDKN1A	99.49
NM_000390	CHM	0.18
NM_000391	TPP1	145.27
NM_000392	ABCC2	0.83
NM_000393	COL5A2	2.61
NM_000394	CRYAA	0
NM_000395	CSF2RB	25.09
NM_000396	CTSK	99.31
NM_000397	CYBB	69.21
NM_000398	CYB5R3	71.64
NM_000399	EGR2	7.74
NM_000400	ERCC2	7.25
NM_000401	EXT2	23.11
NM_000402	G6PD	5.35
NM_000403	GALE	5.6
NM_000404	GLB1	21.87
NM_000405	GM2A	104.56
NM_000406	GNRHR	0
NM_000407	GP1BB	5.44
NM_000408	GPD2	29.03
NM_000409	GUCA1A	0
NM_000410	HFE	6.96
NM_000411	HLCS	19.55
NM_000412	HRG	0
NM_000413	HSD17B1	3.42
NM_000414	HSD17B4	13.58
NM_000415	IAPP	0
NM_000416	IFNGR1	133.46
NM_000417	IL2RA	1.53
NM_000418	IL4R	11.99
NM_000419	ITGA2B	1.02
NM_000420	KEL	1.12
NM_000421	KRT10	35.41
NM_000422	KRT17	162.06
NM_000423	KRT2	0.32
NM_000424	KRT5	43.17
NM_000425	L1CAM	0
NM_000426	LAMA2	0
NM_000427	LOR	0.07
NM_000428	LTBP2	11.65
NM_000429	MAT1A	0.1
NM_000430	PAFAH1B1	53.39
NM_000431	MVK	5.56
NM_000432	MYL2	0.22
NM_000433	NCF2	80.04
NM_000434	NEU1	117.39
NM_000435	NOTCH3	61.02
NM_000436	OXCT1	22.9
NM_000437	PAFAH2	21.95
NM_000438	PAX3	0
NM_000439	PCSK1	0
NM_000440	PDE6A	0.15
NM_000441	SLC26A4	0.17
NM_000442	PECAM1	15.31
NM_000443	ABCB4	0
NM_000444	PHEX	0.43
NM_000445	PLEC	23.42
NM_000446	PON1	0.09
NM_000447	PSEN2	27.9
NM_000448	RAG1	0.49
NM_000449	RFX5	12.21
NM_000450	SELE	4.95
NM_000451_chrX	NA	0
NM_000451_chrY	NA	0
NM_000452	SLC10A2	0
NM_000453	SLC5A5	0.05
NM_000454	SOD1	311.99
NM_000455	STK11	38.58
NM_000456	SUOX	0.24
NM_000457	HNF4A	0
NM_000458	HNF1B	0
NM_000459	TEK	0.24
NM_000460	THPO	0
NM_000461	THRB	1.03
NM_000462	UBE3A	1.06
NM_000463	UGT1A1	0
NM_000465	BARD1	6.04
NM_000466	PEX1	136.68
NM_000474	TWIST1	17.1
NM_000475	NR0B1	0.18
NM_000476	AK1	0
NM_000477	ALB	2.53
NM_000478	ALPL	26.39
NM_000479	AMH	1.53
NM_000480	AMPD3	0.62
NM_000481	AMT	5.61
NM_000482	APOA4	0.03
NM_000483	APOC2	33.72
NM_000484	APP	73.88
NM_000485	APRT	150.74
NM_000486	AQP2	0.08
NM_000487	ARSA	29.56
NM_000488	SERPINC1	0.99
NM_000489	ATRX	8.6
NM_000490	AVP	0
NM_000491	C1QB	231.19
NM_000492	CFTR	0.2
NM_000493	COL10A1	0.77
NM_000494	COL17A1	0.29
NM_000495	COL4A5	1.73
NM_000496	CRYBB2	1.97
NM_000497	CYP11B1	0
NM_000498	CYP11B2	0
NM_000499	CYP1A1	0
NM_000500	CYP21A2	0
NM_000501	ELN	0
NM_000502	EPX	0
NM_000503	EYA1	0
NM_000504	F10	0
NM_000505	F12	15.76
NM_000506	F2	0
NM_000507	FBP1	22.05
NM_000508	FGA	0
NM_000509	FGG	0
NM_000510	FSHB	0
NM_000511	FUT2	19.43
NM_000512	GALNS	23.29
NM_000513	OPN1MW	0
NM_000514	GDNF	0
NM_000515	GH1	0.62
NM_000516	GNAS	0
NM_000517	HBA2	18765.5
NM_000518	HBB	47112.8
NM_000519	HBD	8.52
NM_000520	HEXA	78.96
NM_000521	HEXB	153.49
NM_000522	HOXA13	0.29
NM_000523	HOXD13	0.25
NM_000524	HTR1A	0.07
NM_000525	KCNJ11	0.89
NM_000526	KRT14	641.62
NM_000527	LDLR	0.59
NM_000528	MAN2B1	61.57
NM_000529	MC2R	0
NM_000530	MPZ	1.26
NM_000531	OTC	0
NM_000532	PCCB	32.15
NM_000533	PLP1	0
NM_000534	PMS1	11.02
NM_000535	PMS2	6.29
NM_000536	RAG2	0
NM_000537	REN	0.08
NM_000538	RFXAP	11.63
NM_000539	RHO	0.13
NM_000540	RYR1	0
NM_000541	SAG	0
NM_000542	SFTPB	0.03
NM_000543	SMPD1	0
NM_000544	TAP2	32.54
NM_000545	HNF1A	0
NM_000546	TP53	6.09
NM_000547	TPO	0
NM_000548	TSC2	0
NM_000549	TSHB	0
NM_000550	TYRP1	1.25
NM_000551	VHL	41.26
NM_000552	VWF	1.71
NM_000553	WRN	16.75
NM_000554	CRX	0
NM_000555	DCX	0
NM_000557	GDF5	0.79
NM_000558	HBA1	16165.8
NM_000559	HBG1	16.67
NM_000560	CD53	118.42
NM_000561	GSTM1	42.16
NM_000562	C8A	0
NM_000564	IL5RA	0
NM_000565	IL6R	16.84
NM_000566	FCGR1A	17.41
NM_000567	CRP	0
NM_000569	FCGR3A	0
NM_000570	FCGR3B	200.27
NM_000572	IL10	2.93
NM_000573	CR1	4
NM_000574	CD55	71.08
NM_000575	IL1A	0.41
NM_000576	IL1B	17.93
NM_000577	IL1RN	7.18
NM_000578	SLC11A1	27.36
NM_000579	CCR5	0.62
NM_000581	GPX1	390.14
NM_000582	SPP1	3531.82
NM_000583	GC	0
NM_000584	CXCL8	103.46
NM_000585	IL15	2.92
NM_000586	IL2	0
NM_000587	C7	0.09
NM_000588	IL3	0
NM_000589	IL4	0
NM_000590	IL9	0
NM_000591	CD14	24.19
NM_000593	TAP1	64.99
NM_000594	TNF	12.77
NM_000595	LTA	1.08
NM_000596	IGFBP1	0.37
NM_000597	IGFBP2	60.18
NM_000598	IGFBP3	103.58
NM_000599	IGFBP5	21.28
NM_000600	IL6	1.91
NM_000601	HGF	0.4
NM_000602	SERPINE1	13.01
NM_000603	NOS3	0.59
NM_000605	IFNA2	0
NM_000606	C8G	0.81
NM_000607	ORM1	3.82
NM_000608	ORM2	0.69
NM_000609	CXCL12	1.3
NM_000610	CD44	8.56
NM_000611	CD59	0
NM_000612	IGF2	0.11
NM_000613	HPX	3.29
NM_000614	CNTF	0.4
NM_000615	NCAM1	0.67
NM_000616	CD4	56.13
NM_000617	SLC11A2	0
NM_000618	IGF1	0.45
NM_000619	IFNG	0.28
NM_000620	NOS1	0.01
NM_000621	HTR2A	0.09
NM_000623	BDKRB2	0.44
NM_000624	SERPINA5	2.28
NM_000625	NOS2	2.5
NM_000626	CD79B	3.14
NM_000627	LTBP1	0
NM_000628	IL10RB	60.58
NM_000629	IFNAR1	31.27
NM_000631	NCF4	17.13
NM_000632	ITGAM	21.29
NM_000633	BCL2	3.96
NM_000634	CXCR1	50.61
NM_000635	RFX2	3.38
NM_000636	SOD2	167.69
NM_000637	GSR	17.77
NM_000638	VTN	0.29
NM_000639	FASLG	1.49
NM_000640	IL13RA2	0.12
NM_000641	IL11	0.21
NM_000642	AGL	4.36
NM_000643	AGL	1.01
NM_000644	AGL	3.87
NM_000646	AGL	0.71
NM_000651	CR1	3.32
NM_000655	SELL	104.54
NM_000657	BCL2	0.21
NM_000660	TGFB1	21.58
NM_000661	RPL9	2043.44
NM_000662	NAT1	2.11
NM_000663	ABAT	0.09
NM_000665	ACHE	0
NM_000666	ACY1	19.79
NM_000667	ADH1A	0.03
NM_000668	ADH1B	2.47
NM_000669	ADH1C	0
NM_000670	ADH4	0
NM_000671	ADH5	119.91
NM_000672	ADH6	0
NM_000673	ADH7	0.05
NM_000674	ADORA1	1.89
NM_000675	ADORA2A	0.72
NM_000676	ADORA2B	5.07
NM_000677	ADORA3	12.64
NM_000678	ADRA1D	0
NM_000679	ADRA1B	0.37
NM_000680	ADRA1A	0.41
NM_000681	ADRA2A	0.22
NM_000682	ADRA2B	2.01
NM_000683	ADRA2C	1.1
NM_000684	ADRB1	0.18
NM_000685	AGTR1	0
NM_000686	AGTR2	0.03
NM_000687	AHCY	117.32
NM_000688	ALAS1	4.33
NM_000689	ALDH1A1	6.76
NM_000690	ALDH2	26.08
NM_000691	ALDH3A1	0
NM_000692	ALDH1B1	26.38
NM_000693	ALDH1A3	23.77
NM_000694	ALDH3B1	0
NM_000695	ALDH3B2	9.16
NM_000696	ALDH9A1	85.73
NM_000697	ALOX12	0.05
NM_000698	ALOX5	27.37
NM_000699	AMY2A	0.26
NM_000700	ANXA1	403.08
NM_000701	ATP1A1	135.53
NM_000702	ATP1A2	0.06
NM_000704	ATP4A	0
NM_000705	ATP4B	0
NM_000706	AVPR1A	0.04
NM_000707	AVPR1B	0
NM_000709	BCKDHA	31.37
NM_000710	BDKRB1	0.19
NM_000712	BLVRA	32.62
NM_000713	BLVRB	142.93
NM_000714	TSPO	342.2
NM_000715	C4BPA	0.53
NM_000716	C4BPB	0
NM_000717	CA4	1.78
NM_000718	CACNA1B	0.57
NM_000719	CACNA1C	0.19
NM_000720	CACNA1D	1.14
NM_000721	CACNA1E	0
NM_000722	CACNA2D1	0.13
NM_000723	CACNB1	10.45
NM_000724	CACNB2	0.07
NM_000725	CACNB3	6.81
NM_000726	CACNB4	0.98
NM_000727	CACNG1	1.57
NM_000728	CALCB	1.83
NM_000729	CCK	0
NM_000730	CCKAR	0
NM_000732	CD3D	5.02
NM_000733	CD3E	5.52
NM_000734	CD247	8.83
NM_000735	CGA	0.91
NM_000737	CGB3	0
NM_000738	CHRM1	12.35
NM_000739	CHRM2	0
NM_000740	CHRM3	0.1
NM_000741	CHRM4	0.02
NM_000742	CHRNA2	0
NM_000743	CHRNA3	0.16
NM_000744	CHRNA4	0
NM_000745	CHRNA5	3.24
NM_000746	CHRNA7	0.73
NM_000747	CHRNB1	5.68
NM_000748	CHRNB2	0.11
NM_000749	CHRNB3	0
NM_000750	CHRNB4	0.1
NM_000751	CHRND	0
NM_000754	COMT	39.51
NM_000755	CRAT	14.03
NM_000756	CRH	0.03
NM_000757	CSF1	18.03
NM_000758	CSF2	0.12
NM_000759	CSF3	0
NM_000760	CSF3R	90.71
NM_000761	CYP1A2	0
NM_000762	CYP2A6	0.05
NM_000764	CYP2A7	0
NM_000765	CYP3A7	0.11
NM_000766	CYP2A13	0.05
NM_000767	CYP2B6	0
NM_000769	CYP2C19	0.04
NM_000770	CYP2C8	0
NM_000771	CYP2C9	0.24
NM_000772	CYP2C18	0.4
NM_000773	CYP2E1	1.33
NM_000774	CYP2F1	0.19
NM_000775	CYP2J2	5.25
NM_000777	CYP3A5	0.02
NM_000778	CYP4A11	0
NM_000779	CYP4B1	1.94
NM_000780	CYP7A1	0.03
NM_000781	CYP11A1	0.08
NM_000782	CYP24A1	0.13
NM_000783	CYP26A1	0.6
NM_000784	CYP27A1	80.17
NM_000785	CYP27B1	4.63
NM_000786	CYP51A1	197.35
NM_000787	DBH	0
NM_000788	DCK	40.34
NM_000789	ACE	6.2
NM_000790	DDC	0
NM_000791	DHFR	33.24
NM_000792	DIO1	0.36
NM_000793	DIO2	0
NM_000794	DRD1	0.02
NM_000795	DRD2	1.78
NM_000796	DRD3	0
NM_000797	DRD4	1.36
NM_000798	DRD5	0.59
NM_000799	EPO	0.12
NM_000800	FGF1	0
NM_000801	FKBP1A	233.33
NM_000802	FOLR1	0
NM_000803	FOLR2	6.24
NM_000804	FOLR3	1.34
NM_000805	GAST	1.14
NM_000806	GABRA1	0
NM_000807	GABRA2	0.05
NM_000808	GABRA3	0.03
NM_000809	GABRA4	0
NM_000810	GABRA5	0.27
NM_000811	GABRA6	0
NM_000812	GABRB1	0.23
NM_000813	GABRB2	0.2
NM_000814	GABRB3	0
NM_000815	GABRD	0.14
NM_000816	GABRG2	0
NM_000817	GAD1	0.08
NM_000818	GAD2	0.01
NM_000819	GART	39.74
NM_000820	GAS6	19.07
NM_000821	GGCX	4.61
NM_000823	GHRHR	0.28
NM_000824	GLRB	0.25
NM_000825	GNRH1	11.87
NM_000826	GRIA2	0
NM_000827	GRIA1	0
NM_000828	GRIA3	0
NM_000829	GRIA4	0.01
NM_000830	GRIK1	0.03
NM_000831	GRIK3	0.3
NM_000832	GRIN1	0.15
NM_000833	GRIN2A	2.03
NM_000834	GRIN2B	0.25
NM_000835	GRIN2C	0.84
NM_000836	GRIN2D	0.4
NM_000837	GRINA	17.1
NM_000839	GRM2	0.18
NM_000840	GRM3	0.01
NM_000841	GRM4	0.16
NM_000842	GRM5	0
NM_000843	GRM6	0.2
NM_000844	GRM7	0
NM_000845	GRM8	0.02
NM_000846	GSTA2	0.04
NM_000847	GSTA3	0
NM_000848	GSTM2	35.79
NM_000849	GSTM3	9.83
NM_000850	GSTM4	24.16
NM_000851	GSTM5	0.13
NM_000852	GSTP1	501.28
NM_000853	GSTT1	0.52
NM_000854	GSTT2	0
NM_000855	GUCY1A2	0.23
NM_000856	GUCY1A3	0.3
NM_000857	GUCY1B3	1.63
NM_000858	GUK1	40.9
NM_000859	HMGCR	19.37
NM_000860	HPGD	0.27
NM_000861	HRH1	0
NM_000862	HSD3B1	0
NM_000863	HTR1B	0.02
NM_000864	HTR1D	2.9
NM_000865	HTR1E	0.06
NM_000866	HTR1F	0
NM_000867	HTR2B	0.1
NM_000868	HTR2C	0
NM_000869	HTR3A	0.91
NM_000870	HTR4	0
NM_000871	HTR6	0.35
NM_000872	HTR7	0.46
NM_000873	ICAM2	0.61
NM_000874	IFNAR2	5.93
NM_000875	IGF1R	16.39
NM_000876	IGF2R	48.47
NM_000877	IL1R1	3.9
NM_000878	IL2RB	3.28
NM_000879	IL5	0.06
NM_000880	IL7	0.56
NM_000882	IL12A	1.81
NM_000883	IMPDH1	0
NM_000884	IMPDH2	70.13
NM_000885	ITGA4	8.66
NM_000887	ITGAX	31.27
NM_000888	ITGB6	0
NM_000889	ITGB7	11.88
NM_000890	KCNJ5	8.23
NM_000891	KCNJ2	6.79
NM_000892	KLKB1	0.22
NM_000893	KNG1	0
NM_000894	LHB	0
NM_000895	LTA4H	42.25
NM_000896	CYP4F3	9.97
NM_000898	MAOB	16.07
NM_000899	KITLG	0
NM_000900	MGP	5113.1
NM_000901	NR3C2	0.84
NM_000902	MME	9.54
NM_000903	NQO1	66.39
NM_000904	NQO2	22.15
NM_000905	NPY	0.18
NM_000906	NPR1	0.79
NM_000908	NPR3	25.54
NM_000909	NPY1R	14.78
NM_000910	NPY2R	0.08
NM_000911	OPRD1	0.32
NM_000912	OPRK1	2.63
NM_000913	OPRL1	3.52
NM_000914	OPRM1	0
NM_000915	OXT	0.4
NM_000916	OXTR	2.08
NM_000917	P4HA1	15.32
NM_000918	P4HB	1017.46
NM_000919	PAM	38.43
NM_000920	PC	1.58
NM_000921	PDE3A	0.05
NM_000922	PDE3B	3.03
NM_000923	PDE4C	0
NM_000924	PDE1B	0.08
NM_000925	PDHB	55.36
NM_000926	PGR	0
NM_000927	ABCB1	0.76
NM_000928	PLA2G1B	0.09
NM_000929	PLA2G5	0.19
NM_000930	PLAT	3.17
NM_000932	PLCB3	13.79
NM_000933	PLCB4	5.49
NM_000934	SERPINF2	0
NM_000935	PLOD2	44.34
NM_000936	PNLIP	0
NM_000937	POLR2A	48.15
NM_000938	POLR2B	94.32
NM_000939	POMC	0.18
NM_000940	PON3	0.35
NM_000941	POR	48.68
NM_000942	PPIB	849.06
NM_000943	PPIC	72.68
NM_000944	PPP3CA	0
NM_000945	PPP3R1	69.67
NM_000946	PRIM1	8.78
NM_000947	PRIM2	10.32
NM_000948	PRL	0.11
NM_000949	PRLR	10.53
NM_000950	PRRG1	0.71
NM_000951	PRRG2	8.64
NM_000952	PTAFR	6.52
NM_000953	PTGDR	0.78
NM_000954	PTGDS	5.64
NM_000955	PTGER1	0.2
NM_000956	PTGER2	2.57
NM_000958	PTGER4	10.64
NM_000959	PTGFR	2.16
NM_000960	PTGIR	1.12
NM_000961	PTGIS	1.03
NM_000962	PTGS1	9.01
NM_000963	PTGS2	6.11
NM_000964	RARA	6.72
NM_000965	RARB	3.09
NM_000966	RARG	35.7
NM_000967	RPL3	1278.77
NM_000968	RPL4	1351.6
NM_000969	RPL5	971.27
NM_000970	RPL6	1189.97
NM_000971	RPL7	3792.65
NM_000972	RPL7A	2110.96
NM_000973	RPL8	2965.73
NM_000975	RPL11	1982.16
NM_000976	RPL12	1801.42
NM_000977	RPL13	186.71
NM_000978	RPL23	1395.35
NM_000979	RPL18	525.49
NM_000980	RPL18A	2355.21
NM_000981	RPL19	1300.09
NM_000982	RPL21	1793.8
NM_000983	RPL22	241.49
NM_000984	RPL23A	646.63
NM_000985	RPL17	98.7
NM_000986	RPL24	1338.78
NM_000987	RPL26	1945.3
NM_000988	RPL27	1539.39
NM_000989	RPL30	4123.54
NM_000990	RPL27A	140.52
NM_000991	RPL28	25.41
NM_000992	RPL29	1078.72
NM_000993	RPL31	1870.86
NM_000994	RPL32	638.85
NM_000995	RPL34	11.92
NM_000996	RPL35A	1931.74
NM_000997	RPL37	761.9
NM_000998	RPL37A	2299.13
NM_000999	RPL38	1684.44
NM_001000	RPL39	2947.15
NM_001001	RPL36AL	302.34
NM_001001132	ITSN1	5.31
NM_001001290	SLC2A9	1.44
NM_001001317	PRSS58	0
NM_001001323	ATP2B1	0
NM_001001325	SPINK14	0
NM_001001329	PRKCSH	0
NM_001001330	REEP3	24.56
NM_001001331	ATP2B2	0.1
NM_001001342	BLOC1S2	7.75
NM_001001343	FNDC9	0.02
NM_001001344	ATP2B3	0.01
NM_001001346	CLDN20	0
NM_001001349	NKIRAS2	0
NM_001001389	CD44	58.54
NM_001001390	CD44	15.76
NM_001001391	CD44	22.2
NM_001001392	CD44	0.07
NM_001001394	DNAJB3	0
NM_001001395	LMO3	0
NM_001001396	ATP2B4	1.45
NM_001001410	TSR3	73.91
NM_001001411	ZNF676	0.69
NM_001001412	CALHM1	0.01
NM_001001413	GOLGA6L1	0
NM_001001414	NCCRP1	59.81
NM_001001415	ZNF429	2.96
NM_001001417	CCL3P1 /// TBC1D3B	0
NM_001001418	TBC1D3C	1.28
NM_001001419	SMAD5	2.17
NM_001001420	SMAD5	14
NM_001001430	TNNT2	0
NM_001001431	TNNT2	5.81
NM_001001432	TNNT2	6.23
NM_001001433	STX16	0
NM_001001436	C16orf87	3.05
NM_001001437	CCL3L1 /// CCL3L3	1.07
NM_001001438	LSS	0.81
NM_001001479	SLC35E4	2.32
NM_001001480	KRTAP5-5	0
NM_001001481	UBE2W	0
NM_001001483	ZDHHC13	9.82
NM_001001484	PTER	4.71
NM_001001485	ATP2C1	1.03
NM_001001486	ATP2C1	27.25
NM_001001487	ATP2C1	0
NM_001001502	SNCB	0
NM_001001503	NDUFV3	23.13
NM_001001520	NA	14.64
NM_001001521	UGP2	98.7
NM_001001522	TAGLN	9.32
NM_001001523	RORC	24.34
NM_001001524	TM6SF2	1.13
NM_001001547	CD36	0
NM_001001548	CD36	25.81
NM_001001549	GRB10	2.38
NM_001001550	GRB10	3.67
NM_001001551	IDNK	4.32
NM_001001552	LEMD1	1.06
NM_001001555	GRB10	6.73
NM_001001556	GALK2	6.09
NM_001001557	GDF6	2.6
NM_001001560	GGA1	9.69
NM_001001563	TIMM50	9.67
NM_001001567	PDE9A	1.88
NM_001001568	PDE9A	0
NM_001001569	PDE9A	0
NM_001001570	PDE9A	0.6
NM_001001571	PDE9A	0
NM_001001572	PDE9A	0
NM_001001573	PDE9A	0
NM_001001574	PDE9A	0
NM_001001575	PDE9A	1.64
NM_001001576	PDE9A	0
NM_001001577	PDE9A	2.55
NM_001001578	PDE9A	0
NM_001001579	PDE9A	0
NM_001001580	PDE9A	0
NM_001001581	PDE9A	0
NM_001001582	PDE9A	0
NM_001001583	PDE9A	0
NM_001001584	PDE9A	0
NM_001001585	PDE9A	0.16
NM_001001653	MED8	1.05
NM_001001655	ALKBH2	0
NM_001001656	OR9A4	0
NM_001001657	OR2Y1	0
NM_001001658	OR9A2	0.05
NM_001001659	OR2A14	0
NM_001001660	ETFRF1	76.96
NM_001001661	ZNF425	1.05
NM_001001662	ZNF782	2.16
NM_001001663	TMEM211	0.2
NM_001001664	SPOPL	21.86
NM_001001665	CYP27C1	2.14
NM_001001666	ANO7	0
NM_001001667	OR6V1	0
NM_001001668	ZNF470	3.17
NM_001001669	ARHGEF37	29.89
NM_001001670	SPATA31D1	0
NM_001001671	MAP3K15	0.02
NM_001001673	RNASE9	0
NM_001001674	OR4F15	0
NM_001001676	LCN9	0
NM_001001683	MED11	20.04
NM_001001694	IL17REL	0.04
NM_001001701	C4orf3	125.18
NM_001001709	C9orf170	0.66
NM_001001710	FAM166A	4.33
NM_001001711	DDI1	0
NM_001001712	LCN10	0.04
NM_001001713	SH3BGR	0
NM_001001715	FARP1	6.8
NM_001001722	CDY2B	0
NM_001001732	CC2D2B	0
NM_001001734	ATP1A4	0.44
NM_001001740	RFWD2	5.09
NM_001001786	BLID	0
NM_001001788	RAET1G	0.62
NM_001001790	TOMM5	171.71
NM_001001791	C10orf55	0.31
NM_001001794	DENND6B	11.3
NM_001001795	C8orf82	30.36
NM_001001802	OR2A42	0.02
NM_001001821	OR2T34	0
NM_001001824	OR2T27	0
NM_001001827	OR2T35	0
NM_001001850	STX19	0.33
NM_001001851	ITIH5	0.01
NM_001001852	PIM3	122.01
NM_001001872	C14orf37	0.19
NM_001001874	TPD52L3	0
NM_001001875	TPD52L3	0
NM_001001877	HSFY2	0
NM_001001888	VCX3B	0
NM_001001890	RUNX1	50.64
NM_001001891	ANO7	0.32
NM_001001894	TTC3	0.82
NM_001001895	UBASH3A	0.61
NM_001001912	OR4E2	0
NM_001001913	OR52N1	0
NM_001001914	OR2G3	0
NM_001001915	OR2G2	0
NM_001001916	OR52J3	0
NM_001001917	OR56A1	0
NM_001001918	OR14C36	0
NM_001001919	OR13C4	0
NM_001001920	OR4C15	0
NM_001001921	OR5AS1	0
NM_001001922	OR52N5	0
NM_001001923	OR5C1	0
NM_001001924	MTUS1	13.23
NM_001001925	MTUS1	4.8
NM_001001928	PPARA	6.5
NM_001001931	MTUS1	0
NM_001001933	LHX8	0
NM_001001935	ATP5A1	8.82
NM_001001936	AFAP1L2	0
NM_001001937	ATP5A1	1.3
NM_001001938	C9orf47	0
NM_001001952	OR5D18	0
NM_001001953	OR10G9	0
NM_001001954	OR5A2	0
NM_001001955	OR4C13	0
NM_001001956	OR13C9	0
NM_001001957	OR2W3	2.21
NM_001001958	OR7G3	0
NM_001001959	OR11L1	0
NM_001001960	OR5W2	0
NM_001001961	OR13C3	0
NM_001001963	OR2L8	0
NM_001001964	OR2T11	0
NM_001001965	OR4D5	0
NM_001001966	OR14A16	0
NM_001001967	OR5D13	0
NM_001001968	OR6S1	0
NM_001001971	FAM13C	0.06
NM_001001973	ATP5C1	61.56
NM_001001974	PLEKHA1	4.32
NM_001001975	ATP5D	37.38
NM_001001976	ATE1	0.28
NM_001001991	PAMR1	0.66
NM_001001992	USP16	20
NM_001001994	GPM6B	7.9
NM_001001995	GPM6B	0
NM_001001996	GPM6B	0.43
NM_001001998	EXOSC10	40.53
NM_001002	RPLP0	1625.18
NM_001002000	GMPR2	19.82
NM_001002001	GMPR2	9.36
NM_001002002	GMPR2	0
NM_001002006	NT5C1B	0
NM_001002009	NT5C3A	20.76
NM_001002010	NT5C3A	21.94
NM_001002017	HCFC1R1	32.34
NM_001002018	HCFC1R1	0
NM_001002019	PUS1	29.69
NM_001002020	PUS1	0
NM_001002021	PFKL	2.09
NM_001002026	CLDN18	0
NM_001002027	ATP5G1	82.29
NM_001002029	C4B	4.18
NM_001002030	ECHDC1	0
NM_001002031	ATP5G2	1.45
NM_001002032	HN1	183.09
NM_001002033	HN1	3.34
NM_001002034	FAM109B	35.81
NM_001002035	DEFB108B	0
NM_001002036	ASTL	0.13
NM_001002231	KLK2	0
NM_001002235	SERPINA1	4.18
NM_001002236	SERPINA1	9.54
NM_001002243	AFTPH	28.18
NM_001002244	ANAPC11	3.63
NM_001002245	ANAPC11	0
NM_001002246	ANAPC11	0
NM_001002247	ANAPC11	37.62
NM_001002248	ANAPC11	34.95
NM_001002249	ANAPC11	1.2
NM_001002251	ARL6IP4	19.76
NM_001002252	ARL6IP4	19.97
NM_001002254	AWAT2	0.04
NM_001002255	SUMO4	0.14
NM_001002257	LCLAT1	11.24
NM_001002258	ATP5G3	41.11
NM_001002259	CAPRIN2	0
NM_001002261	ZFYVE27	8.73
NM_001002262	ZFYVE27	9.41
NM_001002264	EPSTI1	0.94
NM_001002266	2017-03-08	10.71
NM_001002269	EXOSC3	4.53
NM_001002273	FCGR2B	0
NM_001002274	FCGR2B	38.08
NM_001002275	FCGR2B	0
NM_001002292	WLS	0.83
NM_001002294	FMO3	0
NM_001002295	GATA3	9.58
NM_001002296	GOLGA7	8.73
NM_001002755	NFU1	40.06
NM_001002756	NFU1	1.27
NM_001002758	PRY2	0
NM_001002759	SFR1	9.12
NM_001002760	BPY2B	0
NM_001002761	BPY2C	0
NM_001002762	DNAJB12	11.38
NM_001002796	MCTP1	1.82
NM_001002800	SMC4	0
NM_001002810	PDE4DIP	0
NM_001002811	PDE4DIP	21.84
NM_001002812	PDE4DIP	0
NM_001002814	RAB11FIP1	29.87
NM_001002836	ZNF787	51.99
NM_001002837	INPP5J	0
NM_001002838	WNK3	2.36
NM_001002841	MYL4	0
NM_001002843	ZNF280D	2.56
NM_001002844	ZNF280D	0
NM_001002857	ANXA2	256.37
NM_001002858	ANXA2	5.98
NM_001002860	BTBD7	6.57
NM_001002862	DERL3	1.03
NM_001002876	CENPM	0.1
NM_001002877	THOC5	15.89
NM_001002878	THOC5	0
NM_001002879	THOC5	4.5
NM_001002880	CBY1	9.27
NM_001002901	FCRLB	0.2
NM_001002905	OR8G1	0
NM_001002906	XKRY2	0
NM_001002907	OR8K1	0
NM_001002909	GPATCH8	15.43
NM_001002911	GPR139	0
NM_001002912	ERICH3	0.09
NM_001002913	PTRH1	22.25
NM_001002914	KCTD11	16.05
NM_001002915	IGFL2	0
NM_001002916	H2BFWT	0
NM_001002917	OR8D1	0
NM_001002918	OR8D2	0
NM_001002919	ALKAL2	7.08
NM_001002920	POTEA	0
NM_001002923	IGFL4	0.26
NM_001002924	AP3S1	0
NM_001002925	OR5AP2	0
NM_001002926	TWISTNB	20.41
NM_001003	RPLP1	2925.64
NM_001003395	TPD52L1	0.22
NM_001003396	TPD52L1	1.32
NM_001003397	TPD52L1	42.55
NM_001003398	BICD1	5.3
NM_001003406	CACNA1I	0.21
NM_001003407	ABLIM1	0.8
NM_001003408	ABLIM1	0.13
NM_001003443	OR56A3	0.09
NM_001003652	SMAD2	0.99
NM_001003665	STUM	0.26
NM_001003674	LDLRAD4	0
NM_001003675	LDLRAD4	0.41
NM_001003676	C11orf49	5.36
NM_001003677	C11orf49	4.24
NM_001003678	C11orf49	0.55
NM_001003679	LEPR	2.3
NM_001003680	LEPR	0.82
NM_001003681	HMGXB4	16.45
NM_001003682	TMEM200B	6.21
NM_001003683	PDE1A	0.4
NM_001003684	UQCR10	72.12
NM_001003688	SMAD1	18.4
NM_001003690	MAD2L1BP	2.98
NM_001003692	ZMAT5	14.06
NM_001003693	LY6G6F	0.15
NM_001003694	BRPF1	12.46
NM_001003696	ATP5J	8.64
NM_001003697	ATP5J	225.29
NM_001003698	RREB1	4.3
NM_001003699	RREB1	6.15
NM_001003700	RREB1	2.66
NM_001003701	ATP5J	4.61
NM_001003702	ARHGEF35	26.33
NM_001003703	ATP5J	0.75
NM_001003704	MTFP1	2.81
NM_001003712	OSBPL8	0
NM_001003713	ATP5J2	509.21
NM_001003714	ATP5J2	0
NM_001003715	RECQL5	0.63
NM_001003716	RECQL5	1.48
NM_001003722	GLE1	52.01
NM_001003745	OR10A3	0.18
NM_001003750	OR8I2	0
NM_001003760	KLHL31	6.81
NM_001003785	ATP5H	27.87
NM_001003786	STRADA	8.08
NM_001003787	STRADA	0.96
NM_001003788	STRADA	6.75
NM_001003789	RABL2B	22.71
NM_001003790	ERLIN2	4.26
NM_001003791	ERLIN2	0
NM_001003792	RBMS3	0.33
NM_001003793	RBMS3	0
NM_001003794	MGLL	70.26
NM_001003795	GTF2IRD2B	3.86
NM_001003796	SNU13	93.46
NM_001003799	NA	1.67
NM_001003800	BICD2	9.54
NM_001003801	SMARCD3	1.91
NM_001003802	SMARCD3	5.52
NM_001003803	ATP5S	4.76
NM_001003805	ATP5S	0.69
NM_001003806	TRGC1	1.67
NM_001003809	DLGAP1	0
NM_001003810	HNRNPD	0
NM_001003811	TEX11	0
NM_001003818	TRIM6	0.48
NM_001003819	TRIM6-TRIM34	0
NM_001003827	TRIM34	0
NM_001003828	PARVB	0
NM_001003841	SLC6A19	0.01
NM_001003845	SP5	0.08
NM_001003891	MED15	12.34
NM_001003892	DUPD1	0
NM_001003894	CDY1B	0
NM_001003895	CDY1B	0
NM_001003897	MANBAL	51.62
NM_001003927	EVI2A	0.86
NM_001003931	PARP3	0
NM_001003936	TXNDC8	0
NM_001003937	TSPYL6	0.01
NM_001003938	HBM	7.21
NM_001003940	BMF	0.44
NM_001003941	OGDH	0.9
NM_001003942	BMF	2.43
NM_001003943	BMF	3.48
NM_001003945	ALAD	5.21
NM_001003954	ANXA13	0
NM_001003962	CAPNS1	10.29
NM_001004	RPLP2	1266.44
NM_001004019	FBLN2	2.13
NM_001004023	DYRK3	1.7
NM_001004051	GPRASP2	0.52
NM_001004052	OR52B2	0.04
NM_001004055	LRRC29	2.93
NM_001004056	GRK4	0.26
NM_001004057	GRK4	0
NM_001004058	OR8K5	0
NM_001004059	OR4S2	0
NM_001004060	NOMO2	0.87
NM_001004063	OR4K1	0
NM_001004064	OR8J3	0
NM_001004065	AKAP2	2.38
NM_001004067	NOMO3	39.7
NM_001004105	GRK6	0.71
NM_001004106	GRK6	0
NM_001004124	OR4P4	0
NM_001004125	TUSC1	8.22
NM_001004127	ALG11	17.34
NM_001004128	QSOX1	14.28
NM_001004134	OR10AD1	0.05
NM_001004135	OR2A12	0
NM_001004136	OR2T2	0
NM_001004137	OR52M1	0
NM_001004195	OR4F4	0
NM_001004196	CD200	0
NM_001004297	OR13A1	0
NM_001004298	C10orf90	2.15
NM_001004301	ZNF813	3.03
NM_001004303	C1orf168	0.16
NM_001004304	ZNF740	19.44
NM_001004306	CCDC144NL	0.03
NM_001004308	ZCCHC16	0
NM_001004309	ZNF774	3.06
NM_001004310	FCRL6	2.03
NM_001004311	FIGLA	0.19
NM_001004312	RTP2	0
NM_001004313	TMEM220	1.21
NM_001004316	LEKR1	0.25
NM_001004317	LIN28B	0
NM_001004318	ACP7	0.09
NM_001004319	VHLL	0.13
NM_001004320	AGMO	0
NM_001004323	C7orf61	0.82
NM_001004325	KRTAP5-2	0
NM_001004326	SLC22A20	0.72
NM_001004328	ZNF705A	0.01
NM_001004329	DBX2	0.01
NM_001004330	PLEKHG7	0
NM_001004333	RNASEK	223.48
NM_001004334	GPR179	0.34
NM_001004339	ZYG11A	2.59
NM_001004340	FCGR1B	0.92
NM_001004341	ETV3L	1.9
NM_001004342	TRIM67	0
NM_001004343	MAP1LC3C	0.21
NM_001004346	MTHFD2L	2.38
NM_001004351	SPDYE3	0
NM_001004352	NA	0.02
NM_001004353	STPG3	1.06
NM_001004354	NRARP	27.78
NM_001004356	FGFRL1	0
NM_001004358	FGFRL1	0
NM_001004360	DPP10	0.23
NM_001004416	UMODL1	0.58
NM_001004419	CLEC2D	1.19
NM_001004426	PLA2G6	0
NM_001004431	METRNL	77.73
NM_001004432	LINGO4	3.4
NM_001004434	SLC30A2	0.94
NM_001004439	ITGA11	0.26
NM_001004440	FAM19A3	0
NM_001004441	ANKRD34B	0.26
NM_001004450	OR1B1	0
NM_001004451	OR1J1	0
NM_001004452	OR1J4	0
NM_001004453	OR1L6	0
NM_001004454	OR1L8	0.38
NM_001004456	OR1M1	0.19
NM_001004457	OR1N2	0
NM_001004458	OR1S1	0
NM_001004459	OR1S2	0
NM_001004460	OR10A2	0
NM_001004461	OR10A6	0.78
NM_001004462	OR10G4	0
NM_001004463	OR10G7	0
NM_001004464	OR10G8	0
NM_001004465	OR10H4	0
NM_001004466	OR10H5	0
NM_001004467	OR10J3	0
NM_001004469	OR10J5	0
NM_001004470	ST8SIA6	0.34
NM_001004471	OR10Q1	0.08
NM_001004472	OR10R2	0
NM_001004473	OR10K1	0
NM_001004474	OR10S1	0
NM_001004475	OR10T2	0
NM_001004476	OR10K2	0
NM_001004477	OR10X1	0
NM_001004478	OR10Z1	0
NM_001004479	OR11H4	0
NM_001004480	OR11H6	0
NM_001004481	OR13C2	0
NM_001004482	OR13C5	0
NM_001004483	OR13C8	0
NM_001004484	OR13D1	0
NM_001004485	OR13F1	0
NM_001004486	OR13H1	0
NM_001004487	OR13J1	0.09
NM_001004488	OR2A25	0
NM_001004489	OR2AG1	0
NM_001004490	OR2AG2	0
NM_001004491	OR2AK2	0
NM_001004492	OR2B11	0
NM_001004684	OR2D3	0
NM_001004685	OR2F2	0
NM_001004686	OR2L2	0
NM_001004687	OR2L3	0
NM_001004688	OR2M2	0
NM_001004689	OR2M3	0.14
NM_001004690	OR2M5	0
NM_001004691	OR2M7	0
NM_001004692	OR2T12	0
NM_001004693	OR2T10	0
NM_001004694	OR2T29	0
NM_001004695	OR2T33	0
NM_001004696	OR2T4	0
NM_001004697	OR2T5	0
NM_001004698	OR2W5	0
NM_001004699	OR2Z1	0
NM_001004700	OR4C11	0
NM_001004701	OR4C16	0
NM_001004702	OR4C3	0
NM_001004703	OR4C46	0
NM_001004704	OR4C6	0
NM_001004705	OR4D10	0
NM_001004706	OR4D11	0
NM_001004707	OR4D2	0
NM_001004708	OR4D6	0
NM_001004711	OR4D9	0
NM_001004712	OR4K14	0
NM_001004713	OR1I1	0
NM_001004714	OR4K13	0
NM_001004715	OR4K17	0
NM_001004717	OR4L1	0
NM_001004719	OR4M2	0
NM_001004720	NCK2	0
NM_001004722	NCK2	14.02
NM_001004723	OR4N2	0
NM_001004724	OR4N5	0
NM_001004725	OR4S1	0
NM_001004726	OR4X1	0
NM_001004727	OR4X2	0
NM_001004728	OR5A1	0
NM_001004729	OR5AN1	0
NM_001004730	OR5AR1	0
NM_001004731	OR5AU1	0.04
NM_001004733	OR5B12	0.04
NM_001004734	OR14I1	0
NM_001004735	OR5D14	0
NM_001004736	OR5K1	0
NM_001004737	OR5K2	0
NM_001004738	OR5L1	0
NM_001004739	OR5L2	0
NM_001004740	OR5M1	0
NM_001004741	OR5M10	0
NM_001004742	OR5M3	0
NM_001004743	OR5M9	0
NM_001004744	OR5R1	0
NM_001004745	OR5T1	0
NM_001004746	OR5T2	0
NM_001004747	OR5T3	0
NM_001004748	OR51A2	0
NM_001004749	OR51A7	0
NM_001004750	OR51B6	0
NM_001004751	OR51D1	0
NM_001004752	OR51F1	0
NM_001004753	OR51F2	0
NM_001004754	OR51I2	0
NM_001004755	OR51L1	0
NM_001004756	OR51M1	0
NM_001004757	OR51Q1	0
NM_001004758	OR51S1	0
NM_001004759	OR51T1	0
NM_001004760	OR51V1	0
NM_001005	RPS3	16.8
NM_001005160	OR52A5	0
NM_001005161	OR52B4	0
NM_001005162	OR52B6	0
NM_001005163	OR52D1	0
NM_001005164	OR52E2	0
NM_001005165	OR52E4	0
NM_001005167	OR52E6	0
NM_001005168	OR52E8	0
NM_001005169	OR52I1	0
NM_001005170	OR52I2	0
NM_001005171	OR52K1	0
NM_001005172	OR52K2	0.12
NM_001005173	OR52L1	0
NM_001005174	OR52N2	0.09
NM_001005175	OR52N4	0
NM_001005176	SP140	3.45
NM_001005177	OR52R1	0
NM_001005178	OR52W1	0
NM_001005179	OR56A4	0
NM_001005180	OR56B1	0
NM_001005181	OR56B4	0
NM_001005182	OR6C1	0
NM_001005183	OR6C76	0
NM_001005184	OR6K6	0
NM_001005185	OR6N1	0
NM_001005186	OR6Q1	0
NM_001005187	OR6T1	0
NM_001005188	OR6X1	0
NM_001005189	OR6Y1	0
NM_001005190	OR7A10	0
NM_001005191	OR7D4	0
NM_001005192	OR7G1	0
NM_001005193	OR7G2	0
NM_001005194	OR8A1	0
NM_001005195	OR8B12	0
NM_001005196	OR8B4	0
NM_001005197	OR8D4	0
NM_001005198	OR8G5	0.58
NM_001005199	OR8H1	0
NM_001005200	OR8H2	0
NM_001005201	OR8H3	0
NM_001005202	OR8K3	0
NM_001005203	OR8S1	0.32
NM_001005204	OR8U1	0
NM_001005205	OR8J1	0
NM_001005207	TRIM37	1.84
NM_001005209	TMEM198	3.51
NM_001005210	LRRC55	0.32
NM_001005211	OR9I1	0
NM_001005212	OR9Q1	0
NM_001005213	OR9G1	0
NM_001005214	LRRC52	0
NM_001005216	OR2J3	0
NM_001005217	FRG2	0.1
NM_001005218	OR5B21	0.09
NM_001005221	OR4F29	0.02
NM_001005221_chr1	NA	0.02
NM_001005221_chr5	NA	0.02
NM_001005224	OR4F3	0.02
NM_001005224_chr1	NA	0.02
NM_001005224_chr5	NA	0.02
NM_001005226	OR2B3	0
NM_001005234	OR1L3	0
NM_001005235	OR1L4	0
NM_001005236	OR1L1	0
NM_001005237	OR51G1	0
NM_001005238	OR51G2	0
NM_001005239	OR11H1	0
NM_001005240	OR4F17	0
NM_001005241	OR4N4	0
NM_001005242	PKP2	16.7
NM_001005243	OR9K2	0
NM_001005245	OR5M11	0
NM_001005270	OR4C12	0
NM_001005271	CHD3	11.75
NM_001005272	OR4A5	0
NM_001005273	CHD3	0
NM_001005274	OR4A16	0
NM_001005275	OR4A15	0
NM_001005276	OR2AE1	0.09
NM_001005277	OR4F16	0.02
NM_001005277_chr1	NA	0.02
NM_001005277_chr5	NA	0.02
NM_001005278	OR6N2	0
NM_001005279	OR6K2	0
NM_001005280	OR10A7	0
NM_001005281	OR6B1	0
NM_001005282	OR5M8	0
NM_001005283	OR9Q2	0
NM_001005284	OR9G4	0
NM_001005285	OR2AT4	0
NM_001005286	OR6F1	0
NM_001005287	OR2A1	0.02
NM_001005288	OR51I1	0
NM_001005289	OR52H1	0
NM_001005290	PSRC1	3.69
NM_001005291	SREBF1	0
NM_001005323	OR5AK2	0
NM_001005324	OR10V1	0
NM_001005325	OR6M1	0
NM_001005326	OR4F6	0
NM_001005327	OR6K3	0.09
NM_001005328	OR2A7	2.74
NM_001005329	OR51A4	0
NM_001005332	MAGED1	146.92
NM_001005333	MAGED1	3.43
NM_001005335	HNRNPL	188.27
NM_001005336	DNM1	0
NM_001005337	PKP1	91.74
NM_001005338	OR5H1	0
NM_001005339	RGS10	281.93
NM_001005340	GPNMB	109.16
NM_001005353	AK4	0.49
NM_001005354	PRR13	11.1
NM_001005356	POTEG	0
NM_001005360	DNM2	1.19
NM_001005361	DNM2	0.32
NM_001005362	DNM2	12.22
NM_001005365	POTEA	0
NM_001005366	KDM2B	0.47
NM_001005367	TTYH1	4.54
NM_001005368	ZNF32	1.26
NM_001005369	MTIF2	1.28
NM_001005373	LRSAM1	5.1
NM_001005374	LRSAM1	5.77
NM_001005375	DAZ4	0
NM_001005376	PLAUR	13.38
NM_001005377	PLAUR	6.53
NM_001005386	ACTR2	0
NM_001005388	NFASC	0.45
NM_001005389	NFASC	0
NM_001005404	YPEL2	13.77
NM_001005405	KRTAP5-11	0
NM_001005407	CACNA1H	0.06
NM_001005408	NEURL4	0
NM_001005413	ZWINT	0
NM_001005415	2017-03-02	15.11
NM_001005416	2017-03-02	2.3
NM_001005417	B4GALT2	35.88
NM_001005463	EBF3	0.53
NM_001005464	HIST2H3A	1.63
NM_001005465	OR10G3	0
NM_001005466	OR10G2	0.04
NM_001005467	OR8B3	0
NM_001005468	OR8B2	0
NM_001005469	OR5B3	0
NM_001005470	OR4B1	0
NM_001005471	OR2T6	0
NM_001005473	PLCXD3	0.02
NM_001005474	NFKBIZ	16.56
NM_001005476	PKP4	47.8
NM_001005479	OR5H6	0
NM_001005480	OR2A2	0
NM_001005482	OR5H2	0
NM_001005483	OR4K5	0
NM_001005484	OR4F5	0
NM_001005486	OR4K15	0
NM_001005487	OR13G1	0
NM_001005489	OR5B17	0
NM_001005490	OR6C74	0
NM_001005491	OR10AG1	0
NM_001005492	OR5J2	0
NM_001005493	OR6C6	0
NM_001005494	OR6C4	0
NM_001005495	OR2T3	0
NM_001005496	OR5D16	0
NM_001005497	OR6C75	0
NM_001005498	RHBDF2	55.6
NM_001005499	OR6C70	0
NM_001005500	OR4M1	0
NM_001005501	OR4K2	0
NM_001005502	CPM	12.62
NM_001005503	OR11G2	0
NM_001005504	OR4F21	0.11
NM_001005505	CACNA2D2	0
NM_001005512	OR4A47	0
NM_001005513	OR4C45	0
NM_001005514	OR5H14	0
NM_001005515	OR5H15	0
NM_001005516	OR5K3	0
NM_001005517	OR5K4	0
NM_001005518	OR6C65	0
NM_001005519	OR6C68	0
NM_001005522	OR2T8	0
NM_001005526	SF3B1	0.36
NM_001005527	FAM19A4	0.61
NM_001005566	OR5B2	0
NM_001005567	OR51B5	0
NM_001005609	EDA	0
NM_001005610	EDA	0.14
NM_001005612	EDA	1.1
NM_001005613	EDA	0
NM_001005619	ITGB4	15.86
NM_001005731	ITGB4	56.36
NM_001005735	CHEK2	0.99
NM_001005738	FPR2	30.88
NM_001005739	VPS54	12.27
NM_001005741	GBA	14.13
NM_001005742	GBA	0
NM_001005743	NUMB	0.77
NM_001005744	NUMB	1.28
NM_001005745	NUMB	36.45
NM_001005746	CACNB4	0
NM_001005747	CACNB4	0
NM_001005751	WASHC2A	22.35
NM_001005752	GJB3	14.67
NM_001005753	CHMP3	8.92
NM_001005781	SUMO1	0.95
NM_001005782	SUMO1	0
NM_001005783	HAO2	0
NM_001005785	DAZ2	0
NM_001005786	DAZ2	0
NM_001005849	SUMO2	0
NM_001005850	ZNF835	0.08
NM_001005851	ZNF780B	8.32
NM_001005853	OR6B2	0
NM_001005855	ATP8B2	0.18
NM_001005861	RYK	69.46
NM_001005862	ERBB2	0.18
NM_001005909	IP6K2	0
NM_001005910	IP6K2	24.23
NM_001005911	IP6K2	0
NM_001005914	SEMA3B	0
NM_001005915	ERBB3	5.22
NM_001005918	ATP7B	0
NM_001005920	JMJD8	0
NM_001005922	KRTAP5-1	0
NM_001006	RPS3A	1339.42
NM_001006109	HMCES	3.79
NM_001006114	YBEY	3.73
NM_001006115	IP6K1	11.84
NM_001006117	RBMY1J	0
NM_001006118	RBMY1E	0
NM_001006120	RBMY1D	0
NM_001006121	RBMY1B	0
NM_001006600	ERBIN	3.53
NM_001006605	FAM69A	2.8
NM_001006607	LRRC37A2	10.83
NM_001006610	SIAH1	19.29
NM_001006612	TCEAL9	12.4
NM_001006613	TCEAL9	20.65
NM_001006614	TCEAL9	21.28
NM_001006615	WDR31	3.1
NM_001006616	TSPAN17	5.98
NM_001006617	MAPKAP1	43.81
NM_001006618	MAPKAP1	10.01
NM_001006619	MAPKAP1	0
NM_001006620	MAPKAP1	8.3
NM_001006621	MAPKAP1	4.75
NM_001006622	WDR33	8.87
NM_001006623	WDR33	8.5
NM_001006624	PDPN	0.31
NM_001006625	PDPN	0
NM_001006626	CHRM2	0
NM_001006627	CHRM2	0
NM_001006628	CHRM2	0
NM_001006629	CHRM2	0
NM_001006630	CHRM2	0
NM_001006631	CHRM2	0
NM_001006632	CHRM2	0
NM_001006634	ARHGAP17	3.27
NM_001006635	MTX2	7.18
NM_001006636	GTDC1	1.66
NM_001006638	RAB37	4.68
NM_001006639	TCEAL1	1.28
NM_001006640	TCEAL1	1.64
NM_001006641	SLC25A25	11.95
NM_001006642	SLC25A25	0.14
NM_001006655	FAM149A	0.91
NM_001006656	ZNF473	3.18
NM_001006657	WDR35	0
NM_001006658	CR2	0
NM_001006665	RPS6KA1	22.86
NM_001006666	APOBEC3F	2.96
NM_001006681	SPIN2B	5.75
NM_001006682	SPIN2B	10.34
NM_001006683	SPIN2B	0
NM_001006684	TCEAL8	35.47
NM_001006932	RPS6KA2	0
NM_001006933	TCEAL3	32.84
NM_001006935	TCEAL4	45.73
NM_001006937	TCEAL4	36.34
NM_001006938	TCEAL6	0.03
NM_001006939	LRRC18	0
NM_001006941	ALG3	9.81
NM_001006943	EPHA8	0.52
NM_001006944	RPS6KA4	0
NM_001006945	LRIF1	14.45
NM_001006946	SDC1	18.56
NM_001006947	UHRF1BP1L	0.24
NM_001007	RPS4X	1765.16
NM_001007022	ODF2L	0.33
NM_001007023	DIO2	0
NM_001007024	GOSR1	0.72
NM_001007025	GOSR1	0
NM_001007026	ATN1	0
NM_001007027	ALG8	7.62
NM_001007033	CLEC6A	0.43
NM_001007067	SDCBP	0
NM_001007068	SDCBP	0
NM_001007069	SDCBP	90.36
NM_001007070	SDCBP	0
NM_001007072	ZSCAN2	3.6
NM_001007073	RPL32	0
NM_001007074	RPL32	52.74
NM_001007075	KLHL5	6.59
NM_001007088	ZNF182	21.08
NM_001007089	RESP18	0
NM_001007090	C8orf48	3.17
NM_001007094	ZNF37A	0
NM_001007097	NTRK2	0.85
NM_001007098	SCP2	0
NM_001007099	SCP2	104.4
NM_001007100	SCP2	0.05
NM_001007101	ZNF484	0.78
NM_001007102	L3MBTL3	0.15
NM_001007122	FSD2	0
NM_001007125	LKAAEAR1	0.05
NM_001007139	IGF2	0
NM_001007156	NTRK3	0.28
NM_001007169	ZNF483	0.13
NM_001007176	C8orf22	0
NM_001007188	DEPDC5	0.23
NM_001007189	IGIP	10.72
NM_001007214	CACYBP	10.15
NM_001007225	IGF2BP2	7.42
NM_001007226	SPOP	1.66
NM_001007227	SPOP	0
NM_001007228	SPOP	25.41
NM_001007229	SPOP	2.05
NM_001007230	SPOP	1.54
NM_001007231	ARHGAP25	3.72
NM_001007232	CARD17	1.97
NM_001007233	ERCC8	0.63
NM_001007234	ERCC8	0.63
NM_001007237	IGSF3	8.58
NM_001007239	METTL13	1.08
NM_001007240	GP2	0
NM_001007241	GP2	0
NM_001007242	GP2	0
NM_001007245	IFRD1	1.18
NM_001007246	BRWD1	8.44
NM_001007248	ZNF599	1.74
NM_001007250	SCP2	1.43
NM_001007253	ERV3-1	112.32
NM_001007255	KLHDC9	0
NM_001007257	PRDM2	19.53
NM_001007259	SETD4	4.24
NM_001007261	SETD4	0
NM_001007267	PLA2R1	2.17
NM_001007269	GEMIN7	0.21
NM_001007270	GEMIN7	0
NM_001007271	DUSP13	0
NM_001007272	DUSP13	0
NM_001007273	DUSP13	0
NM_001007278	TRIM13	0.14
NM_001007464	RWDD1	8.92
NM_001007466	TULP4	3.26
NM_001007467	SFI1	7.54
NM_001007468	SMARCB1	0
NM_001007469	HCST	20.85
NM_001007470	TRPM3	0
NM_001007471	TRPM3	0
NM_001007523	F8A2	0
NM_001007524	F8A3	0
NM_001007525	NWD1	0.41
NM_001007527	LMBRD2	11.49
NM_001007530	CDRT15	0.12
NM_001007531	NKAPL	0.27
NM_001007532	STH	0
NM_001007533	PPP1R27	0.34
NM_001007534	C3orf56	0
NM_001007537	C1QTNF9B	0.23
NM_001007538	SHISA2	0.79
NM_001007540	CDHR4	0.06
NM_001007544	C1orf186	94.5
NM_001007551	CT45A5	0
NM_001007553	CSDE1	58.04
NM_001007559	SS18	16.66
NM_001007561	IRGQ	6.52
NM_001007563	IGFBPL1	0.7
NM_001007565	TFG	1.89
NM_001007593	SMPD1	13.66
NM_001007595	C2CD4B	0.31
NM_001007792	NTRK1	0.32
NM_001007793	BUB3	34.47
NM_001007794	CEPT1	1.51
NM_001008	RPS4Y1	0
NM_001008211	OPTN	3.16
NM_001008212	OPTN	16.59
NM_001008213	OPTN	0.78
NM_001008215	COA5	48.45
NM_001008216	GALE	18.37
NM_001008218	AMY1B	0
NM_001008219	AMY1C	0
NM_001008220	CPLX2	0
NM_001008221	AMY1A	0.84
NM_001008222	ZDHHC9	1.02
NM_001008223	C1QL4	0.88
NM_001008224	UACA	1.05
NM_001008225	CNOT4	0.59
NM_001008226	SAXO2	0
NM_001008228	MOG	0
NM_001008229	MOG	0
NM_001008237	TTC32	19.52
NM_001008239	C18orf25	24.19
NM_001008269	TMEM89	0
NM_001008270	PRSS37	0
NM_001008272	TAGLN3	0
NM_001008273	TAGLN3	0.1
NM_001008274	TRIM72	0.05
NM_001008387	REG3G	0
NM_001008388	CISD2	13.37
NM_001008389	UMOD	0.02
NM_001008390	CGGBP1	2.54
NM_001008391	CCDC73	0.11
NM_001008392	CTDSPL	8.57
NM_001008393	C4orf46	6.06
NM_001008394	EID3	1.08
NM_001008395	LAMTOR4	115.1
NM_001008396	WDHD1	0
NM_001008397	GPX8	7.6
NM_001008401	ZNF761	1.89
NM_001008404	C14orf180	0
NM_001008405	BCAP29	4.7
NM_001008409	TTLL9	0.13
NM_001008410	STEAP3	34.78
NM_001008485	SLC41A3	0
NM_001008486	SLC41A3	2.8
NM_001008487	SLC41A3	0.74
NM_001008489	PHOSPHO2	8.36
NM_001008491	2017-09-02	0
NM_001008492	2017-09-02	0.81
NM_001008493	ENAH	22.47
NM_001008495	TMEM64	21.94
NM_001008496	PIWIL3	0
NM_001008503	OPRM1	0
NM_001008504	OPRM1	0
NM_001008505	OPRM1	0
NM_001008528	MXRA7	6.3
NM_001008529	MXRA7	4.74
NM_001008530	LGMN	11.61
NM_001008534	AKAP14	0
NM_001008535	AKAP14	0
NM_001008536	TCHHL1	0.02
NM_001008537	KIAA2022	0.52
NM_001008539	SLC7A2	0.01
NM_001008540	CXCR4	1.51
NM_001008541	MXI1	19.96
NM_001008563	USP20	1.72
NM_001008564	NUP58	33.14
NM_001008566	TPST2	0.34
NM_001008657	TCOF1	0.81
NM_001008660	PICALM	40.38
NM_001008661	KYAT3	5.31
NM_001008662	KYAT3	25.17
NM_001008693	CST9	0.02
NM_001008695	THAP7	28.92
NM_001008697	TFIP11	1.07
NM_001008701	ADGRL1	1.82
NM_001008703	C6orf1	25.08
NM_001008704	C6orf1	0
NM_001008707	EML1	0
NM_001008708	CHAC2	0
NM_001008709	PPP1CA	7.21
NM_001008710	RBPMS	10.13
NM_001008711	RBPMS	1.28
NM_001008712	RBPMS	37.96
NM_001008723	CFAP58	1.13
NM_001008726	WDR89	1.3
NM_001008727	ZNF121	24.13
NM_001008737	NA	6.74
NM_001008738	FNIP1	11.43
NM_001008739	C6orf226	72.09
NM_001008740	TMCO2	0.06
NM_001008743	SULT1C3	0
NM_001008744	TDP1	6.44
NM_001008747	CTAGE15	0
NM_001008749	RAB19	1.46
NM_001008777	FBXO47	0.03
NM_001008778	SPDYC	0.25
NM_001008779	SPDYA	0
NM_001008781	FAT3	0
NM_001008783	SLC35D3	0.02
NM_001008784	CD200R1L	0
NM_001008800	CCT3	50.98
NM_001008801	ZNF468	7.63
NM_001008844	DSP	56.65
NM_001008860	NIPA2	4.66
NM_001008892	NIPA2	31.98
NM_001008894	NIPA2	0
NM_001008895	CUL4A	16.81
NM_001008897	TCP1	7.32
NM_001008901	GTSF1L	0
NM_001008910	STK16	10.69
NM_001008938	CKAP5	36.24
NM_001008949	ITPRIPL1	0
NM_001009	RPS5	630.81
NM_001009181	STATH	0
NM_001009182	GEMIN2	4.58
NM_001009183	GEMIN2	1.91
NM_001009184	GRINA	394.33
NM_001009185	ACSL6	6.71
NM_001009186	CCT6A	10.56
NM_001009552	PPP2CB	58.32
NM_001009554	MFAP3L	2.35
NM_001009555	SH3D19	1.61
[truncated: 43,476 more rows]

## Sheet: PIM001_P_P1 PDX
gene_id	gene_symbol	PIM001_P_P1
NM_000014	A2M	6.53
NM_000015	NAT2	0.13
NM_000016	ACADM	48.55
NM_000017	ACADS	7.79
NM_000018	ACADVL	29.04
NM_000019	ACAT1	44.66
NM_000020	ACVRL1	0
NM_000021	PSEN1	56.76
NM_000022	ADA	1.15
NM_000023	SGCA	0
NM_000024	ADRB2	0.21
NM_000025	ADRB3	0.03
NM_000026	ADSL	28.36
NM_000027	AGA	6.95
NM_000028	AGL	0
NM_000029	AGT	18.23
NM_000030	AGXT	0
NM_000031	ALAD	27.4
NM_000032	ALAS2	0
NM_000033	ABCD1	12.41
NM_000034	ALDOA	4.99
NM_000035	ALDOB	0
NM_000036	AMPD1	0
NM_000037	ANK1	0
NM_000038	APC	4.04
NM_000039	APOA1	0
NM_000040	APOC3	0
NM_000041	APOE	35.22
NM_000042	APOH	0
NM_000043	FAS	0
NM_000044	AR	2.04
NM_000045	ARG1	0
NM_000046	ARSB	1.78
NM_000047	ARSE	0.83
NM_000048	ASL	4.06
NM_000049	ASPA	0
NM_000050	ASS1	17.3
NM_000051	ATM	12.71
NM_000052	ATP7A	1.14
NM_000053	ATP7B	0.7
NM_000054	AVPR2	0.05
NM_000055	BCHE	0.43
NM_000056	BCKDHB	2.99
NM_000057	BLM	6.6
NM_000059	BRCA2	8.15
NM_000060	BTD	9.93
NM_000061	BTK	0.08
NM_000062	SERPING1	0
NM_000063	C2	0
NM_000064	C3	11.03
NM_000065	C6	0.01
NM_000066	C8B	0
NM_000067	CA2	16.52
NM_000068	CACNA1A	0
NM_000069	CACNA1S	0
NM_000070	CAPN3	0
NM_000071	CBS	63.73
NM_000072	CD36	0
NM_000073	CD3G	0.03
NM_000074	CD40LG	0.02
NM_000075	CDK4	96.15
NM_000076	CDKN1C	0.34
NM_000077	CDKN2A	174.41
NM_000078	CETP	0.03
NM_000079	CHRNA1	0
NM_000080	CHRNE	1.22
NM_000081	LYST	6.21
NM_000082	ERCC8	6.6
NM_000083	CLCN1	0.24
NM_000084	CLCN5	2.23
NM_000085	CLCNKB	0
NM_000086	CLN3	77.33
NM_000087	CNGA1	33.83
NM_000088	COL1A1	1.47
NM_000089	COL1A2	3.3
NM_000090	COL3A1	0.05
NM_000091	COL4A3	2.56
NM_000092	COL4A4	3.89
NM_000093	COL5A1	0.01
NM_000094	COL7A1	0.27
NM_000095	COMP	8.35
NM_000096	CP	180.66
NM_000097	CPOX	12.21
NM_000098	CPT2	32.44
NM_000099	CST3	368.01
NM_000100	CSTB	1047.99
NM_000101	CYBA	122.4
NM_000102	CYP17A1	0
NM_000103	CYP19A1	0
NM_000104	CYP1B1	1.49
NM_000106	CYP2D6	0.18
NM_000107	DDB2	11.53
NM_000108	DLD	64.2
NM_000109	DMD	0
NM_000110	DPYD	0.98
NM_000111	SLC26A3	0
NM_000112	SLC26A2	67.22
NM_000113	TOR1A	97
NM_000115	EDNRB	0
NM_000116	TAZ	4.72
NM_000117	EMD	156.76
NM_000118	ENG	0.86
NM_000119	EPB42	0
NM_000120	EPHX1	0
NM_000121	EPOR	4.56
NM_000122	ERCC3	38.76
NM_000123	ERCC5	52.06
NM_000124	ERCC6	7.23
NM_000125	ESR1	0
NM_000126	ETFA	37.63
NM_000127	EXT1	11.56
NM_000128	F11	0.01
NM_000129	F13A1	1.35
NM_000130	F5	0.13
NM_000131	F7	0
NM_000132	F8	1.81
NM_000133	F9	0
NM_000134	FABP2	0
NM_000135	FANCA	1.65
NM_000136	FANCC	15.4
NM_000137	FAH	19.01
NM_000138	FBN1	0.92
NM_000139	MS4A2	0
NM_000140	FECH	20.05
NM_000141	FGFR2	0
NM_000142	FGFR3	0.84
NM_000143	FH	83.39
NM_000144	FXN	0
NM_000145	FSHR	0
NM_000146	FTL	5117.72
NM_000147	FUCA1	47.53
NM_000148	FUT1	1.85
NM_000149	FUT3	1.56
NM_000150	FUT6	0
NM_000151	G6PC	0
NM_000152	GAA	1.94
NM_000153	GALC	0.57
NM_000154	GALK1	35.14
NM_000155	GALT	14.98
NM_000156	GAMT	7.91
NM_000157	GBA	151.91
NM_000158	GBE1	19.26
NM_000159	GCDH	15.85
NM_000160	GCGR	0.31
NM_000161	GCH1	13.06
NM_000162	GCK	0
NM_000163	GHR	1.84
NM_000164	GIPR	0.36
NM_000165	GJA1	49.57
NM_000166	GJB1	0
NM_000167	GK	2.37
NM_000168	GLI3	6.36
NM_000169	GLA	23.72
NM_000170	GLDC	0.65
NM_000171	GLRA1	0
NM_000172	GNAT1	0
NM_000173	GP1BA	0.02
NM_000174	GP9	0
NM_000175	GPI	143.08
NM_000176	NR3C1	0.29
NM_000177	GSN	12.84
NM_000178	GSS	17.27
NM_000179	MSH6	17.93
NM_000180	GUCY2D	0.06
NM_000181	GUSB	73.79
NM_000182	HADHA	107.6
NM_000183	HADHB	52.15
NM_000184	HBG2	0
NM_000185	SERPIND1	0
NM_000186	CFH	0.07
NM_000187	HGD	0.82
NM_000188	HK1	85.55
NM_000189	HK2	37.74
NM_000190	HMBS	31.98
NM_000191	HMGCL	47.56
NM_000192	TBX5	0
NM_000193	SHH	0
NM_000194	HPRT1	19.42
NM_000195	HPS1	0
NM_000196	HSD11B2	48.52
NM_000197	HSD17B3	1.68
NM_000198	HSD3B2	0
NM_000199	SGSH	30.44
NM_000200	HTN3	0.09
NM_000201	ICAM1	101.79
NM_000202	IDS	26.78
NM_000203	IDUA	10.28
NM_000204	CFI	0
NM_000206	IL2RG	0.57
NM_000207	INS	0
NM_000208	INSR	7.44
NM_000209	PDX1	0.28
NM_000210	ITGA6	49.19
NM_000211	ITGB2	65.18
NM_000212	ITGB3	2.53
NM_000213	ITGB4	1.38
NM_000214	JAG1	6.63
NM_000215	JAK3	0.04
NM_000216	ANOS1	0.57
NM_000217	KCNA1	0
NM_000218	KCNQ1	0.34
NM_000219	KCNE1	0
NM_000220	KCNJ1	0.05
NM_000221	KHK	6.54
NM_000222	KIT	61.16
NM_000223	KRT12	0.02
NM_000224	KRT18	158.38
NM_000226	KRT9	3.64
NM_000227	LAMA3	2.96
NM_000228	LAMB3	21.12
NM_000229	LCAT	6.66
NM_000230	LEP	0.55
NM_000231	SGCG	0.08
NM_000232	SGCB	28.4
NM_000233	LHCGR	0.01
NM_000234	LIG1	17.4
NM_000235	LIPA	0.25
NM_000236	LIPC	0.05
NM_000237	LPL	13.66
NM_000238	KCNH2	0
NM_000239	LYZ	0.2
NM_000240	MAOA	0.33
NM_000242	MBL2	0
NM_000243	MEFV	0
NM_000244	MEN1	0
NM_000245	MET	3.42
NM_000246	CIITA	0.03
NM_000247	MICA	12.26
NM_000248	MITF	0
NM_000249	MLH1	10.33
NM_000250	MPO	0.08
NM_000251	MSH2	18.97
NM_000252	MTM1	8.87
NM_000253	MTTP	0.12
NM_000254	MTR	5.97
NM_000255	MUT	56.66
NM_000256	MYBPC3	0.01
NM_000257	MYH7	0
NM_000258	MYL3	0
NM_000259	MYO5A	2.63
NM_000260	MYO7A	0.3
NM_000261	MYOC	0.66
NM_000262	NAGA	37.58
NM_000263	NAGLU	31.38
NM_000264	PTCH1	0
NM_000265	NCF1	0.3
NM_000266	NDP	0.13
NM_000267	NF1	10.02
NM_000268	NF2	7.98
NM_000269	NME1	734.48
NM_000270	PNP	54.63
NM_000271	NPC1	52
NM_000272	NPHP1	2.95
NM_000273	GPR143	7.2
NM_000274	OAT	212.84
NM_000275	OCA2	0
NM_000276	OCRL	0
NM_000277	PAH	1.72
NM_000278	PAX2	0
NM_000280	PAX6	0
NM_000281	PCBD1	125.97
NM_000282	PCCA	6.79
NM_000283	PDE6B	0.06
NM_000284	PDHA1	64.75
NM_000285	PEPD	24.1
NM_000286	PEX12	6.16
NM_000287	PEX6	36.74
NM_000288	PEX7	10.28
NM_000289	PFKM	5.38
NM_000290	PGAM2	1.4
NM_000291	PGK1	207.03
NM_000292	PHKA2	4.16
NM_000293	PHKB	1.82
NM_000294	PHKG2	5.16
NM_000295	SERPINA1	11.22
NM_000296	PKD1	0
NM_000297	PKD2	14.97
NM_000298	PKLR	0
NM_000299	PKP1	0
NM_000300	PLA2G2A	0
NM_000301	PLG	0
NM_000302	PLOD1	162.55
NM_000303	PMM2	108.18
NM_000304	PMP22	49.2
NM_000305	PON2	159.25
NM_000306	POU1F1	0
NM_000307	POU3F4	0
NM_000308	CTSA	109.22
NM_000309	PPOX	0
NM_000310	PPT1	184.42
NM_000311	PRNP	37
NM_000312	PROC	7.02
NM_000313	PROS1	4.56
NM_000314	PTEN	0
NM_000315	PTH	0
NM_000316	PTH1R	0
NM_000317	PTS	58.52
NM_000318	PEX2	29.01
NM_000319	PEX5	2.98
NM_000320	QDPR	18.81
NM_000321	RB1	45.54
NM_000322	PRPH2	0.71
NM_000324	RHAG	0
NM_000325	PITX2	0.05
NM_000326	RLBP1	0.81
NM_000327	ROM1	9.92
NM_000328	RPGR	3.5
NM_000329	RPE65	0.02
NM_000330	RS1	0
NM_000331	SAA1	3.94
NM_000332	ATXN1	0.87
NM_000333	ATXN7	1.01
NM_000334	SCN4A	0
NM_000335	SCN5A	0
NM_000336	SCNN1B	10.92
NM_000337	SGCD	0
NM_000338	SLC12A1	0
NM_000339	SLC12A3	0
NM_000340	SLC2A2	0
NM_000341	SLC3A1	0.16
NM_000342	SLC4A1	0.02
NM_000343	SLC5A1	33.75
NM_000344	SMN1 /// SMN2	60.08
NM_000345	SNCA	0.17
NM_000346	SOX9	244.64
NM_000347	SPTB	0.25
NM_000348	SRD5A2	0.03
NM_000349	STAR	0.15
NM_000350	ABCA4	1.25
NM_000351	STS	0
NM_000352	ABCC8	0.11
NM_000353	TAT	0.06
NM_000354	SERPINA7	0
NM_000355	TCN2	3.58
NM_000356	TCOF1	3.01
NM_000358	TGFBI	5.53
NM_000359	TGM1	20.65
NM_000360	TH	0.28
NM_000361	THBD	1.71
NM_000362	TIMP3	33.94
NM_000363	TNNI3	0
NM_000364	TNNT2	1.64
NM_000365	TPI1	1796.06
NM_000366	TPM1	0.77
NM_000367	TPMT	15.32
NM_000368	TSC1	23.5
NM_000369	TSHR	0.11
NM_000370	TTPA	0.95
NM_000371	TTR	0
NM_000372	TYR	0
NM_000373	UMPS	20.25
NM_000374	UROD	64.11
NM_000375	UROS	44.42
NM_000376	VDR	6.52
NM_000377	WAS	0.87
NM_000378	WT1	0
NM_000379	XDH	1.52
NM_000380	XPA	17.78
NM_000381	MID1	0
NM_000382	ALDH3A2	85.08
NM_000383	AIRE	0
NM_000384	APOB	0.02
NM_000386	BLMH	8.82
NM_000387	SLC25A20	21.38
NM_000388	CASR	0.02
NM_000389	CDKN1A	204.57
NM_000390	CHM	0.29
NM_000391	TPP1	68.43
NM_000392	ABCC2	0.3
NM_000393	COL5A2	1.56
NM_000394	CRYAA	0
NM_000395	CSF2RB	0.38
NM_000396	CTSK	10.71
NM_000397	CYBB	1.06
NM_000398	CYB5R3	101.52
NM_000399	EGR2	0.21
NM_000400	ERCC2	7.46
NM_000401	EXT2	25.16
NM_000402	G6PD	10.16
NM_000403	GALE	3.29
NM_000404	GLB1	46.91
NM_000405	GM2A	52.84
NM_000406	GNRHR	0
NM_000407	GP1BB	9.23
NM_000408	GPD2	59.77
NM_000409	GUCA1A	0
NM_000410	HFE	5.35
NM_000411	HLCS	25.82
NM_000412	HRG	0
NM_000413	HSD17B1	5.47
NM_000414	HSD17B4	30.28
NM_000415	IAPP	0
NM_000416	IFNGR1	58.17
NM_000417	IL2RA	0
NM_000418	IL4R	1.74
NM_000419	ITGA2B	0.28
NM_000420	KEL	0.23
NM_000421	KRT10	50.47
NM_000422	KRT17	105.39
NM_000423	KRT2	0.02
NM_000424	KRT5	35.57
NM_000425	L1CAM	0
NM_000426	LAMA2	0
NM_000427	LOR	1.5
NM_000428	LTBP2	4.52
NM_000429	MAT1A	0
NM_000430	PAFAH1B1	45.47
NM_000431	MVK	22.32
NM_000432	MYL2	0.17
NM_000433	NCF2	0
NM_000434	NEU1	120.97
NM_000435	NOTCH3	54.71
NM_000436	OXCT1	53.64
NM_000437	PAFAH2	31.28
NM_000438	PAX3	0
NM_000439	PCSK1	0
NM_000440	PDE6A	0.09
NM_000441	SLC26A4	0.06
NM_000442	PECAM1	0.04
NM_000443	ABCB4	0
NM_000444	PHEX	0.14
NM_000445	PLEC	24.51
NM_000446	PON1	0.07
NM_000447	PSEN2	6.03
NM_000448	RAG1	0.51
NM_000449	RFX5	0
NM_000450	SELE	0.38
NM_000451_chrX	NA	0
NM_000451_chrY	NA	0
NM_000452	SLC10A2	0
NM_000453	SLC5A5	0
NM_000454	SOD1	612.48
NM_000455	STK11	38.32
NM_000456	SUOX	1.64
NM_000457	HNF4A	0
NM_000458	HNF1B	0
NM_000459	TEK	0
NM_000460	THPO	0
NM_000461	THRB	0.57
NM_000462	UBE3A	0.99
NM_000463	UGT1A1	0
NM_000465	BARD1	13.36
NM_000466	PEX1	141.55
NM_000474	TWIST1	20.24
NM_000475	NR0B1	0.14
NM_000476	AK1	18.12
NM_000477	ALB	0.25
NM_000478	ALPL	2.08
NM_000479	AMH	0.53
NM_000480	AMPD3	2
NM_000481	AMT	0.37
NM_000482	APOA4	0
NM_000483	APOC2	0
NM_000484	APP	116.65
NM_000485	APRT	219.49
NM_000486	AQP2	0.05
NM_000487	ARSA	12.63
NM_000488	SERPINC1	1
NM_000489	ATRX	3.65
NM_000490	AVP	0
NM_000491	C1QB	0.03
NM_000492	CFTR	0.09
NM_000493	COL10A1	0.29
NM_000494	COL17A1	0.05
NM_000495	COL4A5	1.55
NM_000496	CRYBB2	3.22
NM_000497	CYP11B1	0
NM_000498	CYP11B2	0
NM_000499	CYP1A1	0
NM_000500	CYP21A2	0
NM_000501	ELN	0
NM_000502	EPX	0
NM_000503	EYA1	0
NM_000504	F10	0
NM_000505	F12	13.73
NM_000506	F2	0
NM_000507	FBP1	1.34
NM_000508	FGA	0
NM_000509	FGG	0
NM_000510	FSHB	0
NM_000511	FUT2	20.06
NM_000512	GALNS	28.31
NM_000513	OPN1MW	0
NM_000514	GDNF	0
NM_000515	GH1	0.11
NM_000516	GNAS	0
NM_000517	HBA2	4.89
NM_000518	HBB	10.4
NM_000519	HBD	0.06
NM_000520	HEXA	85.78
NM_000521	HEXB	73.47
NM_000522	HOXA13	0.48
NM_000523	HOXD13	0.27
NM_000524	HTR1A	0
NM_000525	KCNJ11	3.04
NM_000526	KRT14	2601.07
NM_000527	LDLR	2.92
NM_000528	MAN2B1	19.41
NM_000529	MC2R	0
NM_000530	MPZ	0.73
NM_000531	OTC	0
NM_000532	PCCB	40.47
NM_000533	PLP1	0
NM_000534	PMS1	7.4
NM_000535	PMS2	7.16
NM_000536	RAG2	0
NM_000537	REN	0.03
NM_000538	RFXAP	10.25
NM_000539	RHO	0.08
NM_000540	RYR1	0.02
NM_000541	SAG	0
NM_000542	SFTPB	0
NM_000543	SMPD1	0
NM_000544	TAP2	13.42
NM_000545	HNF1A	0
NM_000546	TP53	4.54
NM_000547	TPO	0
NM_000548	TSC2	1.25
NM_000549	TSHB	0
NM_000550	TYRP1	2.68
NM_000551	VHL	72.51
NM_000552	VWF	0.07
NM_000553	WRN	15.64
NM_000554	CRX	0
NM_000555	DCX	0
NM_000557	GDF5	2.67
NM_000558	HBA1	2.42
NM_000559	HBG1	0
NM_000560	CD53	0
NM_000561	GSTM1	71.58
NM_000562	C8A	0
NM_000564	IL5RA	0
NM_000565	IL6R	8.99
NM_000566	FCGR1A	0
NM_000567	CRP	0
NM_000569	FCGR3A	0
NM_000570	FCGR3B	0
NM_000572	IL10	0
NM_000573	CR1	0
NM_000574	CD55	25.33
NM_000575	IL1A	0.01
NM_000576	IL1B	0
NM_000577	IL1RN	5.35
NM_000578	SLC11A1	0.23
NM_000579	CCR5	0
NM_000581	GPX1	275.43
NM_000582	SPP1	1.42
NM_000583	GC	0
NM_000584	CXCL8	3.87
NM_000585	IL15	0.55
NM_000586	IL2	0
NM_000587	C7	0
NM_000588	IL3	0
NM_000589	IL4	0
NM_000590	IL9	0
NM_000591	CD14	9.41
NM_000593	TAP1	14.38
NM_000594	TNF	1.29
NM_000595	LTA	0.09
NM_000596	IGFBP1	0
NM_000597	IGFBP2	173.92
NM_000598	IGFBP3	286.79
NM_000599	IGFBP5	97.98
NM_000600	IL6	0.68
NM_000601	HGF	0
NM_000602	SERPINE1	0.56
NM_000603	NOS3	0
NM_000605	IFNA2	0
NM_000606	C8G	0.71
NM_000607	ORM1	0
NM_000608	ORM2	0.11
NM_000609	CXCL12	0.32
NM_000610	CD44	2.26
NM_000611	CD59	0
NM_000612	IGF2	0
NM_000613	HPX	1.1
NM_000614	CNTF	0.61
NM_000615	NCAM1	1.83
NM_000616	CD4	1.26
NM_000617	SLC11A2	0
NM_000618	IGF1	0
NM_000619	IFNG	0
NM_000620	NOS1	0
NM_000621	HTR2A	0
NM_000623	BDKRB2	0.16
NM_000624	SERPINA5	3.88
NM_000625	NOS2	11.32
NM_000626	CD79B	1.93
NM_000627	LTBP1	0
NM_000628	IL10RB	74.99
NM_000629	IFNAR1	39.5
NM_000631	NCF4	0
NM_000632	ITGAM	0.3
NM_000633	BCL2	1.15
NM_000634	CXCR1	0.02
NM_000635	RFX2	3.65
NM_000636	SOD2	96.66
NM_000637	GSR	33.63
NM_000638	VTN	0.05
NM_000639	FASLG	0
NM_000640	IL13RA2	0
NM_000641	IL11	1.91
NM_000642	AGL	9.95
NM_000643	AGL	1.48
NM_000644	AGL	0.99
NM_000646	AGL	2.06
NM_000651	CR1	0
NM_000655	SELL	0.27
NM_000657	BCL2	0
NM_000660	TGFB1	2.12
NM_000661	RPL9	1168.42
NM_000662	NAT1	1.33
NM_000663	ABAT	0
NM_000665	ACHE	0
NM_000666	ACY1	25.45
NM_000667	ADH1A	0
NM_000668	ADH1B	0.02
NM_000669	ADH1C	0
NM_000670	ADH4	0
NM_000671	ADH5	324.32
NM_000672	ADH6	0
NM_000673	ADH7	1.05
NM_000674	ADORA1	3.18
NM_000675	ADORA2A	0
NM_000676	ADORA2B	2.45
NM_000677	ADORA3	0
NM_000678	ADRA1D	0.02
NM_000679	ADRA1B	0.13
NM_000680	ADRA1A	1.29
NM_000681	ADRA2A	0.38
NM_000682	ADRA2B	4.56
NM_000683	ADRA2C	1.35
NM_000684	ADRB1	0.17
NM_000685	AGTR1	0
NM_000686	AGTR2	0
NM_000687	AHCY	116.62
NM_000688	ALAS1	7.22
NM_000689	ALDH1A1	0.12
NM_000690	ALDH2	29.56
NM_000691	ALDH3A1	2.22
NM_000692	ALDH1B1	18.75
NM_000693	ALDH1A3	14.6
NM_000694	ALDH3B1	0
NM_000695	ALDH3B2	18.57
NM_000696	ALDH9A1	186.69
NM_000697	ALOX12	0.02
NM_000698	ALOX5	0
NM_000699	AMY2A	0.06
NM_000700	ANXA1	264.24
NM_000701	ATP1A1	179.45
NM_000702	ATP1A2	0.01
NM_000704	ATP4A	0.02
NM_000705	ATP4B	0
NM_000706	AVPR1A	0.01
NM_000707	AVPR1B	0.05
NM_000709	BCKDHA	70.66
NM_000710	BDKRB1	0.03
NM_000712	BLVRA	9.78
NM_000713	BLVRB	167.8
NM_000714	TSPO	495.26
NM_000715	C4BPA	0.24
NM_000716	C4BPB	0
NM_000717	CA4	0
NM_000718	CACNA1B	1.09
NM_000719	CACNA1C	0
NM_000720	CACNA1D	0.29
NM_000721	CACNA1E	0
NM_000722	CACNA2D1	0.31
NM_000723	CACNB1	6.41
NM_000724	CACNB2	0
NM_000725	CACNB3	0
NM_000726	CACNB4	0.22
NM_000727	CACNG1	2.22
NM_000728	CALCB	2.55
NM_000729	CCK	0
NM_000730	CCKAR	0
NM_000732	CD3D	0
NM_000733	CD3E	0.35
NM_000734	CD247	0.46
NM_000735	CGA	0.26
NM_000737	CGB3	0
NM_000738	CHRM1	15.33
NM_000739	CHRM2	0
NM_000740	CHRM3	1.41
NM_000741	CHRM4	0.14
NM_000742	CHRNA2	0
NM_000743	CHRNA3	0.47
NM_000744	CHRNA4	0
NM_000745	CHRNA5	3.7
NM_000746	CHRNA7	0.63
NM_000747	CHRNB1	7.8
NM_000748	CHRNB2	0.13
NM_000749	CHRNB3	0
NM_000750	CHRNB4	0.24
NM_000751	CHRND	0
NM_000754	COMT	42.66
NM_000755	CRAT	9.61
NM_000756	CRH	0
NM_000757	CSF1	0.69
NM_000758	CSF2	0
NM_000759	CSF3	0
NM_000760	CSF3R	0.01
NM_000761	CYP1A2	0
NM_000762	CYP2A6	0
NM_000764	CYP2A7	0
NM_000765	CYP3A7	0.35
NM_000766	CYP2A13	0
NM_000767	CYP2B6	0
NM_000769	CYP2C19	0
NM_000770	CYP2C8	0.51
NM_000771	CYP2C9	0
NM_000772	CYP2C18	0.39
NM_000773	CYP2E1	0.36
NM_000774	CYP2F1	0.09
NM_000775	CYP2J2	4.17
NM_000777	CYP3A5	0
NM_000778	CYP4A11	0
NM_000779	CYP4B1	0
NM_000780	CYP7A1	0.03
NM_000781	CYP11A1	0.02
NM_000782	CYP24A1	0
NM_000783	CYP26A1	0
NM_000784	CYP27A1	73.53
NM_000785	CYP27B1	7.4
NM_000786	CYP51A1	587.67
NM_000787	DBH	0
NM_000788	DCK	50.23
NM_000789	ACE	1.47
NM_000790	DDC	0
NM_000791	DHFR	51.01
NM_000792	DIO1	3.04
NM_000793	DIO2	0
NM_000794	DRD1	0
NM_000795	DRD2	0
NM_000796	DRD3	0
NM_000797	DRD4	0.65
NM_000798	DRD5	0.28
NM_000799	EPO	0.07
NM_000800	FGF1	0
NM_000801	FKBP1A	177.54
NM_000802	FOLR1	0
NM_000803	FOLR2	0
NM_000804	FOLR3	0
NM_000805	GAST	1.37
NM_000806	GABRA1	0
NM_000807	GABRA2	0
NM_000808	GABRA3	0.01
NM_000809	GABRA4	0
NM_000810	GABRA5	0
NM_000811	GABRA6	0
NM_000812	GABRB1	0.1
NM_000813	GABRB2	0.05
NM_000814	GABRB3	0
NM_000815	GABRD	0.02
NM_000816	GABRG2	0.01
NM_000817	GAD1	0.02
NM_000818	GAD2	0.01
NM_000819	GART	56.72
NM_000820	GAS6	9.31
NM_000821	GGCX	13.67
NM_000823	GHRHR	0
NM_000824	GLRB	0.66
NM_000825	GNRH1	4.49
NM_000826	GRIA2	0.02
NM_000827	GRIA1	0
NM_000828	GRIA3	0.13
NM_000829	GRIA4	0
NM_000830	GRIK1	0
NM_000831	GRIK3	0
NM_000832	GRIN1	0.05
NM_000833	GRIN2A	0.13
NM_000834	GRIN2B	0.31
NM_000835	GRIN2C	3.41
NM_000836	GRIN2D	0.68
NM_000837	GRINA	12.99
NM_000839	GRM2	0.14
NM_000840	GRM3	0
NM_000841	GRM4	0
NM_000842	GRM5	0
NM_000843	GRM6	0.03
NM_000844	GRM7	0.01
NM_000845	GRM8	0.02
NM_000846	GSTA2	0.25
NM_000847	GSTA3	0
NM_000848	GSTM2	39.33
NM_000849	GSTM3	50.91
NM_000850	GSTM4	53.93
NM_000851	GSTM5	0.08
NM_000852	GSTP1	638.57
NM_000853	GSTT1	0
NM_000854	GSTT2	0
NM_000855	GUCY1A2	0.18
NM_000856	GUCY1A3	0
NM_000857	GUCY1B3	0.53
NM_000858	GUK1	92.89
NM_000859	HMGCR	36.22
NM_000860	HPGD	0
NM_000861	HRH1	1.23
NM_000862	HSD3B1	0
NM_000863	HTR1B	0.03
NM_000864	HTR1D	0.57
NM_000865	HTR1E	0.1
NM_000866	HTR1F	0
NM_000867	HTR2B	0
NM_000868	HTR2C	0
NM_000869	HTR3A	0.09
NM_000870	HTR4	0
NM_000871	HTR6	0.17
NM_000872	HTR7	0.03
NM_000873	ICAM2	0
NM_000874	IFNAR2	0.66
NM_000875	IGF1R	7.43
NM_000876	IGF2R	25.69
NM_000877	IL1R1	4.86
NM_000878	IL2RB	0
NM_000879	IL5	0
NM_000880	IL7	0
NM_000882	IL12A	3.23
NM_000883	IMPDH1	0
NM_000884	IMPDH2	62.21
NM_000885	ITGA4	2.94
NM_000887	ITGAX	0
NM_000888	ITGB6	0.54
NM_000889	ITGB7	2.65
NM_000890	KCNJ5	3.17
NM_000891	KCNJ2	0.24
NM_000892	KLKB1	0
NM_000893	KNG1	0
NM_000894	LHB	0.11
NM_000895	LTA4H	34.61
NM_000896	CYP4F3	0
NM_000898	MAOB	11.43
NM_000899	KITLG	0.66
NM_000900	MGP	514.74
NM_000901	NR3C2	0.78
NM_000902	MME	1.14
NM_000903	NQO1	369.86
NM_000904	NQO2	38.3
NM_000905	NPY	0
NM_000906	NPR1	0.13
NM_000908	NPR3	8.21
NM_000909	NPY1R	54.3
NM_000910	NPY2R	0
NM_000911	OPRD1	0
NM_000912	OPRK1	2.06
NM_000913	OPRL1	1.43
NM_000914	OPRM1	0
NM_000915	OXT	1.97
NM_000916	OXTR	2.25
NM_000917	P4HA1	34.66
NM_000918	P4HB	2074.32
NM_000919	PAM	21.99
NM_000920	PC	31.23
NM_000921	PDE3A	0.32
NM_000922	PDE3B	0.11
NM_000923	PDE4C	0.08
NM_000924	PDE1B	0
NM_000925	PDHB	85.3
NM_000926	PGR	0
NM_000927	ABCB1	0.17
NM_000928	PLA2G1B	0
NM_000929	PLA2G5	0.05
NM_000930	PLAT	0.29
NM_000932	PLCB3	13.88
NM_000933	PLCB4	2.63
NM_000934	SERPINF2	0
NM_000935	PLOD2	45.75
NM_000936	PNLIP	0
NM_000937	POLR2A	33.46
NM_000938	POLR2B	60.54
NM_000939	POMC	0.44
NM_000940	PON3	5.22
NM_000941	POR	43.75
NM_000942	PPIB	1349.55
NM_000943	PPIC	145
NM_000944	PPP3CA	0
NM_000945	PPP3R1	54.07
NM_000946	PRIM1	5.19
NM_000947	PRIM2	14.14
NM_000948	PRL	0
NM_000949	PRLR	12.77
NM_000950	PRRG1	0.01
NM_000951	PRRG2	32.27
NM_000952	PTAFR	0
NM_000953	PTGDR	0
NM_000954	PTGDS	0.78
NM_000955	PTGER1	0.09
NM_000956	PTGER2	0.2
NM_000958	PTGER4	1.86
NM_000959	PTGFR	0.35
NM_000960	PTGIR	0.02
NM_000961	PTGIS	2.71
NM_000962	PTGS1	2.34
NM_000963	PTGS2	1.41
NM_000964	RARA	5.1
NM_000965	RARB	1
NM_000966	RARG	80.01
NM_000967	RPL3	1343.89
NM_000968	RPL4	1510.87
NM_000969	RPL5	522.46
NM_000970	RPL6	1463.73
NM_000971	RPL7	3423.07
NM_000972	RPL7A	1846.82
NM_000973	RPL8	3611.62
NM_000975	RPL11	1152.45
NM_000976	RPL12	1252.55
NM_000977	RPL13	134.68
NM_000978	RPL23	648.02
NM_000979	RPL18	370.09
NM_000980	RPL18A	2673.28
NM_000981	RPL19	816.3
NM_000982	RPL21	2233.37
NM_000983	RPL22	307.28
NM_000984	RPL23A	661.4
NM_000985	RPL17	173.39
NM_000986	RPL24	497.84
NM_000987	RPL26	1660.01
NM_000988	RPL27	992.68
NM_000989	RPL30	806.87
NM_000990	RPL27A	117.31
NM_000991	RPL28	20.75
NM_000992	RPL29	1319.71
NM_000993	RPL31	960.98
NM_000994	RPL32	705.98
NM_000995	RPL34	1.26
NM_000996	RPL35A	806.04
NM_000997	RPL37	311.54
NM_000998	RPL37A	1761.62
NM_000999	RPL38	2641.37
NM_001000	RPL39	2858.63
NM_001001	RPL36AL	208.61
NM_001001132	ITSN1	0.5
NM_001001290	SLC2A9	2.04
NM_001001317	PRSS58	0
NM_001001323	ATP2B1	0
NM_001001325	SPINK14	0
NM_001001329	PRKCSH	0
NM_001001330	REEP3	33.33
NM_001001331	ATP2B2	0.37
NM_001001342	BLOC1S2	10.96
NM_001001343	FNDC9	0
NM_001001344	ATP2B3	0.03
NM_001001346	CLDN20	0
NM_001001349	NKIRAS2	0
NM_001001389	CD44	36.36
NM_001001390	CD44	4.11
NM_001001391	CD44	0.19
NM_001001392	CD44	0
NM_001001394	DNAJB3	0
NM_001001395	LMO3	0
NM_001001396	ATP2B4	0
NM_001001410	TSR3	118.14
NM_001001411	ZNF676	0
NM_001001412	CALHM1	0
NM_001001413	GOLGA6L1	0
NM_001001414	NCCRP1	230.96
NM_001001415	ZNF429	6.47
NM_001001417	CCL3P1 /// TBC1D3B	0
NM_001001418	TBC1D3C	1.06
NM_001001419	SMAD5	2.71
NM_001001420	SMAD5	19.16
NM_001001430	TNNT2	0
NM_001001431	TNNT2	12.3
NM_001001432	TNNT2	0
NM_001001433	STX16	3.5
NM_001001436	C16orf87	2.56
NM_001001437	CCL3L1 /// CCL3L3	0.19
NM_001001438	LSS	0.81
NM_001001479	SLC35E4	2.48
NM_001001480	KRTAP5-5	0
NM_001001481	UBE2W	0
NM_001001483	ZDHHC13	13.85
NM_001001484	PTER	0
NM_001001485	ATP2C1	1.31
NM_001001486	ATP2C1	17.59
NM_001001487	ATP2C1	0
NM_001001502	SNCB	0
NM_001001503	NDUFV3	47.77
NM_001001520	NA	5.83
NM_001001521	UGP2	81.91
NM_001001522	TAGLN	4.85
NM_001001523	RORC	35.77
NM_001001524	TM6SF2	0.41
NM_001001547	CD36	0.1
NM_001001548	CD36	0
NM_001001549	GRB10	1.34
NM_001001550	GRB10	6.8
NM_001001551	IDNK	4.84
NM_001001552	LEMD1	0
NM_001001555	GRB10	7.42
NM_001001556	GALK2	11.32
NM_001001557	GDF6	0.13
NM_001001560	GGA1	4.03
NM_001001563	TIMM50	13.36
NM_001001567	PDE9A	1.63
NM_001001568	PDE9A	0
NM_001001569	PDE9A	0
NM_001001570	PDE9A	1.54
NM_001001571	PDE9A	0
NM_001001572	PDE9A	0
NM_001001573	PDE9A	0
NM_001001574	PDE9A	0
NM_001001575	PDE9A	3.02
NM_001001576	PDE9A	0.51
NM_001001577	PDE9A	0.02
NM_001001578	PDE9A	1.96
NM_001001579	PDE9A	0
NM_001001580	PDE9A	0
NM_001001581	PDE9A	0
NM_001001582	PDE9A	0
NM_001001583	PDE9A	0
NM_001001584	PDE9A	0
NM_001001585	PDE9A	2.34
NM_001001653	MED8	5.2
NM_001001655	ALKBH2	1.32
NM_001001656	OR9A4	0
NM_001001657	OR2Y1	0
NM_001001658	OR9A2	0.05
NM_001001659	OR2A14	0
NM_001001660	ETFRF1	109.05
NM_001001661	ZNF425	1
NM_001001662	ZNF782	2.61
NM_001001663	TMEM211	0.45
NM_001001664	SPOPL	27.57
NM_001001665	CYP27C1	0.67
NM_001001666	ANO7	0
NM_001001667	OR6V1	0
NM_001001668	ZNF470	6.48
NM_001001669	ARHGEF37	41.58
NM_001001670	SPATA31D1	0
NM_001001671	MAP3K15	0.07
NM_001001673	RNASE9	0
NM_001001674	OR4F15	0
NM_001001676	LCN9	0
NM_001001683	MED11	23.63
NM_001001694	IL17REL	0.01
NM_001001701	C4orf3	205.8
NM_001001709	C9orf170	0.31
NM_001001710	FAM166A	1.14
NM_001001711	DDI1	0
NM_001001712	LCN10	0.27
NM_001001713	SH3BGR	0
NM_001001715	FARP1	9.53
NM_001001722	CDY2B	0
NM_001001732	CC2D2B	0.02
NM_001001734	ATP1A4	0.05
NM_001001740	RFWD2	1.39
NM_001001786	BLID	0
NM_001001788	RAET1G	1.21
NM_001001790	TOMM5	352.11
NM_001001791	C10orf55	0.02
NM_001001794	DENND6B	8.83
NM_001001795	C8orf82	41.46
NM_001001802	OR2A42	0
NM_001001821	OR2T34	0
NM_001001824	OR2T27	0
NM_001001827	OR2T35	0
NM_001001850	STX19	1.29
NM_001001851	ITIH5	0.03
NM_001001852	PIM3	74.69
NM_001001872	C14orf37	0.43
NM_001001874	TPD52L3	0
NM_001001875	TPD52L3	0
NM_001001877	HSFY2	0
NM_001001888	VCX3B	0
NM_001001890	RUNX1	99.2
NM_001001891	ANO7	0.28
NM_001001894	TTC3	14.84
NM_001001895	UBASH3A	0
NM_001001912	OR4E2	0
NM_001001913	OR52N1	0
NM_001001914	OR2G3	0
NM_001001915	OR2G2	0
NM_001001916	OR52J3	0
NM_001001917	OR56A1	0
NM_001001918	OR14C36	0
NM_001001919	OR13C4	0.05
NM_001001920	OR4C15	0
NM_001001921	OR5AS1	0
NM_001001922	OR52N5	0
NM_001001923	OR5C1	0
NM_001001924	MTUS1	37
NM_001001925	MTUS1	22.93
NM_001001928	PPARA	13.76
NM_001001931	MTUS1	0
NM_001001933	LHX8	0
NM_001001935	ATP5A1	10.95
NM_001001936	AFAP1L2	1.37
NM_001001937	ATP5A1	0
NM_001001938	C9orf47	0
NM_001001952	OR5D18	0
NM_001001953	OR10G9	0
NM_001001954	OR5A2	0
NM_001001955	OR4C13	0
NM_001001956	OR13C9	0
NM_001001957	OR2W3	0
NM_001001958	OR7G3	0
NM_001001959	OR11L1	0
NM_001001960	OR5W2	0
NM_001001961	OR13C3	0
NM_001001963	OR2L8	0
NM_001001964	OR2T11	0.05
NM_001001965	OR4D5	0
NM_001001966	OR14A16	0
NM_001001967	OR5D13	0
NM_001001968	OR6S1	0.05
NM_001001971	FAM13C	0.28
NM_001001973	ATP5C1	50.83
NM_001001974	PLEKHA1	3.95
NM_001001975	ATP5D	39.13
NM_001001976	ATE1	0.51
NM_001001991	PAMR1	0.88
NM_001001992	USP16	3.64
NM_001001994	GPM6B	4.89
NM_001001995	GPM6B	0
NM_001001996	GPM6B	0.1
NM_001001998	EXOSC10	53.47
NM_001002	RPLP0	824.17
NM_001002000	GMPR2	20.35
NM_001002001	GMPR2	17.84
NM_001002002	GMPR2	0
NM_001002006	NT5C1B	0
NM_001002009	NT5C3A	9.33
NM_001002010	NT5C3A	25.91
NM_001002017	HCFC1R1	43.82
NM_001002018	HCFC1R1	0
NM_001002019	PUS1	20.42
NM_001002020	PUS1	0
NM_001002021	PFKL	3.4
NM_001002026	CLDN18	0
NM_001002027	ATP5G1	136.4
NM_001002029	C4B	0.75
NM_001002030	ECHDC1	0
NM_001002031	ATP5G2	0.14
NM_001002032	HN1	319.36
NM_001002033	HN1	3.93
NM_001002034	FAM109B	66.93
NM_001002035	DEFB108B	0
NM_001002036	ASTL	0.69
NM_001002231	KLK2	0
NM_001002235	SERPINA1	0
NM_001002236	SERPINA1	0
NM_001002243	AFTPH	10.41
NM_001002244	ANAPC11	4.12
NM_001002245	ANAPC11	0
NM_001002246	ANAPC11	0
NM_001002247	ANAPC11	112.22
NM_001002248	ANAPC11	6.98
NM_001002249	ANAPC11	10.13
NM_001002251	ARL6IP4	20.86
NM_001002252	ARL6IP4	8.41
NM_001002254	AWAT2	0
NM_001002255	SUMO4	0.15
NM_001002257	LCLAT1	16.07
NM_001002258	ATP5G3	51.19
NM_001002259	CAPRIN2	0
NM_001002261	ZFYVE27	4.23
NM_001002262	ZFYVE27	7.37
NM_001002264	EPSTI1	0
NM_001002266	2017-03-08	8.48
NM_001002269	EXOSC3	0.6
NM_001002273	FCGR2B	0.02
NM_001002274	FCGR2B	0
NM_001002275	FCGR2B	0
NM_001002292	WLS	0.06
NM_001002294	FMO3	3.34
NM_001002295	GATA3	0
NM_001002296	GOLGA7	5.84
NM_001002755	NFU1	36.12
NM_001002756	NFU1	0.49
NM_001002758	PRY2	0
NM_001002759	SFR1	4.52
NM_001002760	BPY2B	0
NM_001002761	BPY2C	0
NM_001002762	DNAJB12	13.58
NM_001002796	MCTP1	0
NM_001002800	SMC4	5.48
NM_001002810	PDE4DIP	0
NM_001002811	PDE4DIP	50.69
NM_001002812	PDE4DIP	0
NM_001002814	RAB11FIP1	25.53
NM_001002836	ZNF787	159.94
NM_001002837	INPP5J	0
NM_001002838	WNK3	6.24
NM_001002841	MYL4	0
NM_001002843	ZNF280D	4.14
NM_001002844	ZNF280D	0.05
NM_001002857	ANXA2	462.42
NM_001002858	ANXA2	12.35
NM_001002860	BTBD7	0.62
NM_001002862	DERL3	1.43
NM_001002876	CENPM	0.46
NM_001002877	THOC5	13
NM_001002878	THOC5	5.24
NM_001002879	THOC5	2.06
NM_001002880	CBY1	6.75
NM_001002901	FCRLB	0
NM_001002905	OR8G1	0
NM_001002906	XKRY2	0
NM_001002907	OR8K1	0
NM_001002909	GPATCH8	0
NM_001002911	GPR139	0
NM_001002912	ERICH3	0.03
NM_001002913	PTRH1	28.67
NM_001002914	KCTD11	46.44
NM_001002915	IGFL2	0.32
NM_001002916	H2BFWT	0
NM_001002917	OR8D1	0
NM_001002918	OR8D2	0
NM_001002919	ALKAL2	2.55
NM_001002920	POTEA	0
NM_001002923	IGFL4	0
NM_001002924	AP3S1	0
NM_001002925	OR5AP2	0
NM_001002926	TWISTNB	35.27
NM_001003	RPLP1	2908.5
NM_001003395	TPD52L1	0.54
NM_001003396	TPD52L1	16.16
NM_001003397	TPD52L1	41.49
NM_001003398	BICD1	8.99
NM_001003406	CACNA1I	0.05
NM_001003407	ABLIM1	0
NM_001003408	ABLIM1	0
NM_001003443	OR56A3	0
NM_001003652	SMAD2	0
NM_001003665	STUM	1.1
NM_001003674	LDLRAD4	0
NM_001003675	LDLRAD4	0.04
NM_001003676	C11orf49	14.55
NM_001003677	C11orf49	0
NM_001003678	C11orf49	0.92
NM_001003679	LEPR	2.27
NM_001003680	LEPR	1.02
NM_001003681	HMGXB4	17.73
NM_001003682	TMEM200B	7.2
NM_001003683	PDE1A	0.37
NM_001003684	UQCR10	197.82
NM_001003688	SMAD1	20.82
NM_001003690	MAD2L1BP	1.56
NM_001003692	ZMAT5	14.44
NM_001003693	LY6G6F	0.05
NM_001003694	BRPF1	0
NM_001003696	ATP5J	23.49
NM_001003697	ATP5J	441.03
NM_001003698	RREB1	1.4
NM_001003699	RREB1	0.92
NM_001003700	RREB1	2.12
NM_001003701	ATP5J	2.17
NM_001003702	ARHGEF35	41.39
NM_001003703	ATP5J	2.81
NM_001003704	MTFP1	0
NM_001003712	OSBPL8	4.97
NM_001003713	ATP5J2	914.64
NM_001003714	ATP5J2	3.35
NM_001003715	RECQL5	2.31
NM_001003716	RECQL5	1.56
NM_001003722	GLE1	68.23
NM_001003745	OR10A3	0
NM_001003750	OR8I2	0
NM_001003760	KLHL31	5.97
NM_001003785	ATP5H	59.08
NM_001003786	STRADA	12.23
NM_001003787	STRADA	0
NM_001003788	STRADA	3.81
NM_001003789	RABL2B	28.18
NM_001003790	ERLIN2	5.11
NM_001003791	ERLIN2	0
NM_001003792	RBMS3	0
NM_001003793	RBMS3	0
NM_001003794	MGLL	44.74
NM_001003795	GTF2IRD2B	2.7
NM_001003796	SNU13	143.78
NM_001003799	NA	0
NM_001003800	BICD2	6.2
NM_001003801	SMARCD3	0
NM_001003802	SMARCD3	3.54
NM_001003803	ATP5S	3.09
NM_001003805	ATP5S	0.32
NM_001003806	TRGC1	0
NM_001003809	DLGAP1	0
NM_001003810	HNRNPD	22.28
NM_001003811	TEX11	0
NM_001003818	TRIM6	0
NM_001003819	TRIM6-TRIM34	0.03
NM_001003827	TRIM34	0
NM_001003828	PARVB	0
NM_001003841	SLC6A19	0
NM_001003845	SP5	0.04
NM_001003891	MED15	16.29
NM_001003892	DUPD1	0
NM_001003894	CDY1B	0
NM_001003895	CDY1B	0
NM_001003897	MANBAL	71.99
NM_001003927	EVI2A	0
NM_001003931	PARP3	0.01
NM_001003936	TXNDC8	0
NM_001003937	TSPYL6	0
NM_001003938	HBM	0
NM_001003940	BMF	7.09
NM_001003941	OGDH	0.46
NM_001003942	BMF	15.23
NM_001003943	BMF	0
NM_001003945	ALAD	8.66
NM_001003954	ANXA13	0
NM_001003962	CAPNS1	34.74
NM_001004	RPLP2	2063.94
NM_001004019	FBLN2	0.2
NM_001004023	DYRK3	0.86
NM_001004051	GPRASP2	1.59
NM_001004052	OR52B2	0
NM_001004055	LRRC29	1.34
NM_001004056	GRK4	0
NM_001004057	GRK4	0.25
NM_001004058	OR8K5	0
NM_001004059	OR4S2	0
NM_001004060	NOMO2	0.1
NM_001004063	OR4K1	0
NM_001004064	OR8J3	0
NM_001004065	AKAP2	3.87
NM_001004067	NOMO3	60.9
NM_001004105	GRK6	0
NM_001004106	GRK6	0
NM_001004124	OR4P4	0
NM_001004125	TUSC1	14.5
NM_001004127	ALG11	30.65
NM_001004128	QSOX1	12.46
NM_001004134	OR10AD1	0
NM_001004135	OR2A12	0
NM_001004136	OR2T2	0
NM_001004137	OR52M1	0
NM_001004195	OR4F4	0
NM_001004196	CD200	0
NM_001004297	OR13A1	0
NM_001004298	C10orf90	4.32
NM_001004301	ZNF813	6.1
NM_001004303	C1orf168	0.01
NM_001004304	ZNF740	27.04
NM_001004306	CCDC144NL	0.06
NM_001004308	ZCCHC16	0
NM_001004309	ZNF774	4.71
NM_001004310	FCRL6	0.56
NM_001004311	FIGLA	0
NM_001004312	RTP2	0
NM_001004313	TMEM220	0.56
NM_001004316	LEKR1	0.07
NM_001004317	LIN28B	0
NM_001004318	ACP7	0.39
NM_001004319	VHLL	0.05
NM_001004320	AGMO	0.02
NM_001004323	C7orf61	1.15
NM_001004325	KRTAP5-2	0
NM_001004326	SLC22A20	0.55
NM_001004328	ZNF705A	0.06
NM_001004329	DBX2	0.02
NM_001004330	PLEKHG7	0
NM_001004333	RNASEK	183.13
NM_001004334	GPR179	0.19
NM_001004339	ZYG11A	2.78
NM_001004340	FCGR1B	0
NM_001004341	ETV3L	0.52
NM_001004342	TRIM67	0
NM_001004343	MAP1LC3C	0
NM_001004346	MTHFD2L	4.22
NM_001004351	SPDYE3	0
NM_001004352	NA	0
NM_001004353	STPG3	0.34
NM_001004354	NRARP	8.84
NM_001004356	FGFRL1	0.61
NM_001004358	FGFRL1	0
NM_001004360	DPP10	0.6
NM_001004416	UMODL1	1.95
NM_001004419	CLEC2D	0.33
NM_001004426	PLA2G6	0
NM_001004431	METRNL	178.69
NM_001004432	LINGO4	2.28
NM_001004434	SLC30A2	1.75
NM_001004439	ITGA11	0.22
NM_001004440	FAM19A3	0.68
NM_001004441	ANKRD34B	0.08
NM_001004450	OR1B1	0
NM_001004451	OR1J1	0
NM_001004452	OR1J4	0
NM_001004453	OR1L6	0
NM_001004454	OR1L8	0.4
NM_001004456	OR1M1	0
NM_001004457	OR1N2	0
NM_001004458	OR1S1	0
NM_001004459	OR1S2	0
NM_001004460	OR10A2	0
NM_001004461	OR10A6	0.2
NM_001004462	OR10G4	0
NM_001004463	OR10G7	0
NM_001004464	OR10G8	0
NM_001004465	OR10H4	0
NM_001004466	OR10H5	0
NM_001004467	OR10J3	0
NM_001004469	OR10J5	0
NM_001004470	ST8SIA6	0.34
NM_001004471	OR10Q1	0
NM_001004472	OR10R2	0
NM_001004473	OR10K1	0
NM_001004474	OR10S1	0.09
NM_001004475	OR10T2	0
NM_001004476	OR10K2	0
NM_001004477	OR10X1	0
NM_001004478	OR10Z1	0
NM_001004479	OR11H4	0
NM_001004480	OR11H6	0
NM_001004481	OR13C2	0.05
NM_001004482	OR13C5	0
NM_001004483	OR13C8	0
NM_001004484	OR13D1	0
NM_001004485	OR13F1	0
NM_001004486	OR13H1	0
NM_001004487	OR13J1	0.05
NM_001004488	OR2A25	0
NM_001004489	OR2AG1	0
NM_001004490	OR2AG2	0.05
NM_001004491	OR2AK2	0
NM_001004492	OR2B11	0
NM_001004684	OR2D3	0
NM_001004685	OR2F2	0
NM_001004686	OR2L2	0.04
NM_001004687	OR2L3	0
NM_001004688	OR2M2	0
NM_001004689	OR2M3	0
NM_001004690	OR2M5	0
NM_001004691	OR2M7	0
NM_001004692	OR2T12	0
NM_001004693	OR2T10	0
NM_001004694	OR2T29	0
NM_001004695	OR2T33	0.1
NM_001004696	OR2T4	0
NM_001004697	OR2T5	0
NM_001004698	OR2W5	0
NM_001004699	OR2Z1	0
NM_001004700	OR4C11	0
NM_001004701	OR4C16	0
NM_001004702	OR4C3	0
NM_001004703	OR4C46	0
NM_001004704	OR4C6	0
NM_001004705	OR4D10	0
NM_001004706	OR4D11	0
NM_001004707	OR4D2	0
NM_001004708	OR4D6	0
NM_001004711	OR4D9	0
NM_001004712	OR4K14	0
NM_001004713	OR1I1	0
NM_001004714	OR4K13	0
NM_001004715	OR4K17	0
NM_001004717	OR4L1	0
NM_001004719	OR4M2	0
NM_001004720	NCK2	0
NM_001004722	NCK2	8.37
NM_001004723	OR4N2	0
NM_001004724	OR4N5	0
NM_001004725	OR4S1	0
NM_001004726	OR4X1	0
NM_001004727	OR4X2	0
NM_001004728	OR5A1	0
NM_001004729	OR5AN1	0
NM_001004730	OR5AR1	0
NM_001004731	OR5AU1	0
NM_001004733	OR5B12	0
NM_001004734	OR14I1	0
NM_001004735	OR5D14	0
NM_001004736	OR5K1	0
NM_001004737	OR5K2	0
NM_001004738	OR5L1	0
NM_001004739	OR5L2	0
NM_001004740	OR5M1	0
NM_001004741	OR5M10	0
NM_001004742	OR5M3	0
NM_001004743	OR5M9	0
NM_001004744	OR5R1	0
NM_001004745	OR5T1	0
NM_001004746	OR5T2	0
NM_001004747	OR5T3	0
NM_001004748	OR51A2	0
NM_001004749	OR51A7	0
NM_001004750	OR51B6	0
NM_001004751	OR51D1	0
NM_001004752	OR51F1	0
NM_001004753	OR51F2	0
NM_001004754	OR51I2	0
NM_001004755	OR51L1	0
NM_001004756	OR51M1	0
NM_001004757	OR51Q1	0.04
NM_001004758	OR51S1	0
NM_001004759	OR51T1	0.04
NM_001004760	OR51V1	0
NM_001005	RPS3	18.13
NM_001005160	OR52A5	0
NM_001005161	OR52B4	0
NM_001005162	OR52B6	0
NM_001005163	OR52D1	0
NM_001005164	OR52E2	0
NM_001005165	OR52E4	0
NM_001005167	OR52E6	0
NM_001005168	OR52E8	0
NM_001005169	OR52I1	0
NM_001005170	OR52I2	0
NM_001005171	OR52K1	0
NM_001005172	OR52K2	0
NM_001005173	OR52L1	0
NM_001005174	OR52N2	0
NM_001005175	OR52N4	0
NM_001005176	SP140	0
NM_001005177	OR52R1	0
NM_001005178	OR52W1	0
NM_001005179	OR56A4	0
NM_001005180	OR56B1	0
NM_001005181	OR56B4	0
NM_001005182	OR6C1	0
NM_001005183	OR6C76	0
NM_001005184	OR6K6	0
NM_001005185	OR6N1	0
NM_001005186	OR6Q1	0
NM_001005187	OR6T1	0
NM_001005188	OR6X1	0
NM_001005189	OR6Y1	0
NM_001005190	OR7A10	0
NM_001005191	OR7D4	0
NM_001005192	OR7G1	0
NM_001005193	OR7G2	0
NM_001005194	OR8A1	0
NM_001005195	OR8B12	0
NM_001005196	OR8B4	0
NM_001005197	OR8D4	0
NM_001005198	OR8G5	0
NM_001005199	OR8H1	0
NM_001005200	OR8H2	0
NM_001005201	OR8H3	0
NM_001005202	OR8K3	0
NM_001005203	OR8S1	0.17
NM_001005204	OR8U1	0
NM_001005205	OR8J1	0
NM_001005207	TRIM37	2.35
NM_001005209	TMEM198	11.5
NM_001005210	LRRC55	0.04
NM_001005211	OR9I1	0
NM_001005212	OR9Q1	0
NM_001005213	OR9G1	0
NM_001005214	LRRC52	0
NM_001005216	OR2J3	0
NM_001005217	FRG2	0.2
NM_001005218	OR5B21	0
NM_001005221	OR4F29	0
NM_001005221_chr1	NA	0
NM_001005221_chr5	NA	0
NM_001005224	OR4F3	0
NM_001005224_chr1	NA	0
NM_001005224_chr5	NA	0
NM_001005226	OR2B3	0
NM_001005234	OR1L3	0
NM_001005235	OR1L4	0.05
NM_001005236	OR1L1	0
NM_001005237	OR51G1	0
NM_001005238	OR51G2	0
NM_001005239	OR11H1	0
NM_001005240	OR4F17	0
NM_001005241	OR4N4	0
NM_001005242	PKP2	31.5
NM_001005243	OR9K2	0
NM_001005245	OR5M11	0
NM_001005270	OR4C12	0
NM_001005271	CHD3	7.57
NM_001005272	OR4A5	0
NM_001005273	CHD3	0.02
NM_001005274	OR4A16	0
NM_001005275	OR4A15	0
NM_001005276	OR2AE1	0.05
NM_001005277	OR4F16	0
NM_001005277_chr1	NA	0
NM_001005277_chr5	NA	0
NM_001005278	OR6N2	0
NM_001005279	OR6K2	0
NM_001005280	OR10A7	0
NM_001005281	OR6B1	0
NM_001005282	OR5M8	0
NM_001005283	OR9Q2	0
NM_001005284	OR9G4	0
NM_001005285	OR2AT4	0
NM_001005286	OR6F1	0
NM_001005287	OR2A1	0
NM_001005288	OR51I1	0
NM_001005289	OR52H1	0
NM_001005290	PSRC1	7.95
NM_001005291	SREBF1	0.58
NM_001005323	OR5AK2	0
NM_001005324	OR10V1	0
NM_001005325	OR6M1	0
NM_001005326	OR4F6	0
NM_001005327	OR6K3	0
NM_001005328	OR2A7	0.78
NM_001005329	OR51A4	0
NM_001005332	MAGED1	129.11
NM_001005333	MAGED1	4.83
NM_001005335	HNRNPL	210.83
NM_001005336	DNM1	0
NM_001005337	PKP1	101.57
NM_001005338	OR5H1	0
NM_001005339	RGS10	122.04
NM_001005340	GPNMB	0.62
NM_001005353	AK4	0.2
NM_001005354	PRR13	0
NM_001005356	POTEG	0
NM_001005360	DNM2	2.01
NM_001005361	DNM2	0
NM_001005362	DNM2	3.99
NM_001005365	POTEA	0
NM_001005366	KDM2B	0.17
NM_001005367	TTYH1	76.09
NM_001005368	ZNF32	2.81
NM_001005369	MTIF2	2.47
NM_001005373	LRSAM1	6.11
NM_001005374	LRSAM1	0
NM_001005375	DAZ4	0
NM_001005376	PLAUR	10.08
NM_001005377	PLAUR	7.67
NM_001005386	ACTR2	0
NM_001005388	NFASC	0.2
NM_001005389	NFASC	0.36
NM_001005404	YPEL2	18.92
NM_001005405	KRTAP5-11	0
NM_001005407	CACNA1H	0
NM_001005408	NEURL4	6.81
NM_001005413	ZWINT	1.8
NM_001005415	2017-03-02	6.92
NM_001005416	2017-03-02	4.51
NM_001005417	B4GALT2	29.04
NM_001005463	EBF3	3.94
NM_001005464	HIST2H3A	0.95
NM_001005465	OR10G3	0
NM_001005466	OR10G2	0
NM_001005467	OR8B3	0
NM_001005468	OR8B2	0
NM_001005469	OR5B3	0
NM_001005470	OR4B1	0
NM_001005471	OR2T6	0
NM_001005473	PLCXD3	0.02
NM_001005474	NFKBIZ	8
NM_001005476	PKP4	39.9
NM_001005479	OR5H6	0
NM_001005480	OR2A2	0
NM_001005482	OR5H2	0
NM_001005483	OR4K5	0
NM_001005484	OR4F5	0
NM_001005486	OR4K15	0
NM_001005487	OR13G1	0
NM_001005489	OR5B17	0
NM_001005490	OR6C74	0
NM_001005491	OR10AG1	0
NM_001005492	OR5J2	0
NM_001005493	OR6C6	0
NM_001005494	OR6C4	0
NM_001005495	OR2T3	0
NM_001005496	OR5D16	0
NM_001005497	OR6C75	0
NM_001005498	RHBDF2	32.61
NM_001005499	OR6C70	0
NM_001005500	OR4M1	0
NM_001005501	OR4K2	0
NM_001005502	CPM	5.03
NM_001005503	OR11G2	0
NM_001005504	OR4F21	0
NM_001005505	CACNA2D2	0
NM_001005512	OR4A47	0
NM_001005513	OR4C45	0
NM_001005514	OR5H14	0
NM_001005515	OR5H15	0
NM_001005516	OR5K3	0
NM_001005517	OR5K4	0
NM_001005518	OR6C65	0
NM_001005519	OR6C68	0
NM_001005522	OR2T8	0
NM_001005526	SF3B1	0
NM_001005527	FAM19A4	0.78
NM_001005566	OR5B2	0
NM_001005567	OR51B5	0
NM_001005609	EDA	0
NM_001005610	EDA	0
NM_001005612	EDA	2.21
NM_001005613	EDA	0
NM_001005619	ITGB4	4.96
NM_001005731	ITGB4	73.89
NM_001005735	CHEK2	0.92
NM_001005738	FPR2	0
NM_001005739	VPS54	26.63
NM_001005741	GBA	15.47
NM_001005742	GBA	0
NM_001005743	NUMB	3.32
NM_001005744	NUMB	4.08
NM_001005745	NUMB	30.31
NM_001005746	CACNB4	0
NM_001005747	CACNB4	0
NM_001005751	WASHC2A	20.06
NM_001005752	GJB3	40.51
NM_001005753	CHMP3	119.78
NM_001005781	SUMO1	0.49
NM_001005782	SUMO1	31.42
NM_001005783	HAO2	0
NM_001005785	DAZ2	0
NM_001005786	DAZ2	0
NM_001005849	SUMO2	30.98
NM_001005850	ZNF835	0
NM_001005851	ZNF780B	10.96
NM_001005853	OR6B2	0
NM_001005855	ATP8B2	0.22
NM_001005861	RYK	70.76
NM_001005862	ERBB2	2.83
NM_001005909	IP6K2	2.24
NM_001005910	IP6K2	46.84
NM_001005911	IP6K2	0.02
NM_001005914	SEMA3B	0
NM_001005915	ERBB3	7.97
NM_001005918	ATP7B	0.52
NM_001005920	JMJD8	0
NM_001005922	KRTAP5-1	0.05
NM_001006	RPS3A	1283.02
NM_001006109	HMCES	7.95
NM_001006114	YBEY	3.4
NM_001006115	IP6K1	25.21
NM_001006117	RBMY1J	0
NM_001006118	RBMY1E	0
NM_001006120	RBMY1D	0
NM_001006121	RBMY1B	0
NM_001006600	ERBIN	28.08
NM_001006605	FAM69A	2
NM_001006607	LRRC37A2	7.81
NM_001006610	SIAH1	9.14
NM_001006612	TCEAL9	34.53
NM_001006613	TCEAL9	42.59
NM_001006614	TCEAL9	11.32
NM_001006615	WDR31	4.65
NM_001006616	TSPAN17	11.98
NM_001006617	MAPKAP1	6.98
NM_001006618	MAPKAP1	1.89
NM_001006619	MAPKAP1	22.13
NM_001006620	MAPKAP1	7.07
NM_001006621	MAPKAP1	14.88
NM_001006622	WDR33	5.75
NM_001006623	WDR33	1.97
NM_001006624	PDPN	0
NM_001006625	PDPN	0
NM_001006626	CHRM2	0
NM_001006627	CHRM2	0
NM_001006628	CHRM2	0
NM_001006629	CHRM2	0
NM_001006630	CHRM2	0
NM_001006631	CHRM2	0
NM_001006632	CHRM2	0
NM_001006634	ARHGAP17	3.58
NM_001006635	MTX2	12.65
NM_001006636	GTDC1	0
NM_001006638	RAB37	0
NM_001006639	TCEAL1	2.9
NM_001006640	TCEAL1	1.52
NM_001006641	SLC25A25	6.66
NM_001006642	SLC25A25	0
NM_001006655	FAM149A	3.21
NM_001006656	ZNF473	0
NM_001006657	WDR35	0
NM_001006658	CR2	0
NM_001006665	RPS6KA1	0
NM_001006666	APOBEC3F	1.95
NM_001006681	SPIN2B	10.62
NM_001006682	SPIN2B	6.13
NM_001006683	SPIN2B	0
NM_001006684	TCEAL8	42.6
NM_001006932	RPS6KA2	0
NM_001006933	TCEAL3	54.05
NM_001006935	TCEAL4	76.59
NM_001006937	TCEAL4	22.93
NM_001006938	TCEAL6	0
NM_001006939	LRRC18	0
NM_001006941	ALG3	9.72
NM_001006943	EPHA8	0.07
NM_001006944	RPS6KA4	7.05
NM_001006945	LRIF1	49.23
NM_001006946	SDC1	53.91
NM_001006947	UHRF1BP1L	0.63
NM_001007	RPS4X	1032.5
NM_001007022	ODF2L	0
NM_001007023	DIO2	0
NM_001007024	GOSR1	2.36
NM_001007025	GOSR1	0
NM_001007026	ATN1	0
NM_001007027	ALG8	6.48
NM_001007033	CLEC6A	0
NM_001007067	SDCBP	0
NM_001007068	SDCBP	0
NM_001007069	SDCBP	13.79
NM_001007070	SDCBP	0
NM_001007072	ZSCAN2	4.18
NM_001007073	RPL32	0.13
NM_001007074	RPL32	53
NM_001007075	KLHL5	0.56
NM_001007088	ZNF182	14.38
NM_001007089	RESP18	0
NM_001007090	C8orf48	9.23
NM_001007094	ZNF37A	4.07
NM_001007097	NTRK2	0.54
NM_001007098	SCP2	0
NM_001007099	SCP2	146.01
NM_001007100	SCP2	0
NM_001007101	ZNF484	0
NM_001007102	L3MBTL3	0.64
NM_001007122	FSD2	0
NM_001007125	LKAAEAR1	0.11
NM_001007139	IGF2	0
NM_001007156	NTRK3	0.18
NM_001007169	ZNF483	0
NM_001007176	C8orf22	0
NM_001007188	DEPDC5	0
NM_001007189	IGIP	5.88
NM_001007214	CACYBP	5.62
NM_001007225	IGF2BP2	0.74
NM_001007226	SPOP	0
NM_001007227	SPOP	0.01
NM_001007228	SPOP	28.76
NM_001007229	SPOP	1.11
NM_001007230	SPOP	2.02
NM_001007231	ARHGAP25	0
NM_001007232	CARD17	0.13
NM_001007233	ERCC8	0.81
NM_001007234	ERCC8	0.65
NM_001007237	IGSF3	14
NM_001007239	METTL13	52.01
NM_001007240	GP2	0
NM_001007241	GP2	0
NM_001007242	GP2	0
NM_001007245	IFRD1	0.34
NM_001007246	BRWD1	10.28
NM_001007248	ZNF599	2.57
NM_001007250	SCP2	44.15
NM_001007253	ERV3-1	87.11
NM_001007255	KLHDC9	0
NM_001007257	PRDM2	21.73
NM_001007259	SETD4	4.72
NM_001007261	SETD4	0
NM_001007267	PLA2R1	1.58
NM_001007269	GEMIN7	1.33
NM_001007270	GEMIN7	0
NM_001007271	DUSP13	0
NM_001007272	DUSP13	0
NM_001007273	DUSP13	0
NM_001007278	TRIM13	0.16
NM_001007464	RWDD1	11.1
NM_001007466	TULP4	3.44
NM_001007467	SFI1	3.64
NM_001007468	SMARCB1	6.19
NM_001007469	HCST	1.91
NM_001007470	TRPM3	0
NM_001007471	TRPM3	0
NM_001007523	F8A2	0
NM_001007524	F8A3	0
NM_001007525	NWD1	0.5
NM_001007527	LMBRD2	14.31
NM_001007530	CDRT15	0
NM_001007531	NKAPL	0
NM_001007532	STH	0
NM_001007533	PPP1R27	0
NM_001007534	C3orf56	0
NM_001007537	C1QTNF9B	0.09
NM_001007538	SHISA2	2.95
NM_001007540	CDHR4	0.02
NM_001007544	C1orf186	38.02
NM_001007551	CT45A5	0
NM_001007553	CSDE1	1.01
NM_001007559	SS18	0
NM_001007561	IRGQ	10.26
NM_001007563	IGFBPL1	0.62
NM_001007565	TFG	4.45
NM_001007593	SMPD1	17.13
NM_001007595	C2CD4B	0.14
NM_001007792	NTRK1	0.19
NM_001007793	BUB3	103.05
NM_001007794	CEPT1	2.57
NM_001008	RPS4Y1	0
NM_001008211	OPTN	2.41
NM_001008212	OPTN	18.42
NM_001008213	OPTN	1.89
NM_001008215	COA5	64.48
NM_001008216	GALE	0
NM_001008218	AMY1B	0.69
NM_001008219	AMY1C	0
NM_001008220	CPLX2	0
NM_001008221	AMY1A	0.46
NM_001008222	ZDHHC9	2.88
NM_001008223	C1QL4	0.78
NM_001008224	UACA	0.14
NM_001008225	CNOT4	0
NM_001008226	SAXO2	0
NM_001008228	MOG	0
NM_001008229	MOG	0
NM_001008237	TTC32	13.66
NM_001008239	C18orf25	42.64
NM_001008269	TMEM89	0
NM_001008270	PRSS37	0
NM_001008272	TAGLN3	0
NM_001008273	TAGLN3	0.04
NM_001008274	TRIM72	0.06
NM_001008387	REG3G	0
NM_001008388	CISD2	24.41
NM_001008389	UMOD	0.02
NM_001008390	CGGBP1	5.27
NM_001008391	CCDC73	0.03
NM_001008392	CTDSPL	6.71
NM_001008393	C4orf46	7.47
NM_001008394	EID3	1.31
NM_001008395	LAMTOR4	103.71
NM_001008396	WDHD1	0
NM_001008397	GPX8	36.89
NM_001008401	ZNF761	5.55
NM_001008404	C14orf180	0
NM_001008405	BCAP29	7.31
NM_001008409	TTLL9	0.05
NM_001008410	STEAP3	17.39
NM_001008485	SLC41A3	0
NM_001008486	SLC41A3	5.61
NM_001008487	SLC41A3	0.53
NM_001008489	PHOSPHO2	0
NM_001008491	2017-09-02	0
NM_001008492	2017-09-02	3.16
NM_001008493	ENAH	8.89
NM_001008495	TMEM64	27.37
NM_001008496	PIWIL3	0
NM_001008503	OPRM1	0
NM_001008504	OPRM1	0
NM_001008505	OPRM1	0
NM_001008528	MXRA7	11.5
NM_001008529	MXRA7	9.36
NM_001008530	LGMN	2.21
NM_001008534	AKAP14	0.31
NM_001008535	AKAP14	0
NM_001008536	TCHHL1	0
NM_001008537	KIAA2022	0.91
NM_001008539	SLC7A2	0
NM_001008540	CXCR4	0
NM_001008541	MXI1	25.77
NM_001008563	USP20	1.38
NM_001008564	NUP58	48.43
NM_001008566	TPST2	0.34
NM_001008657	TCOF1	0.69
NM_001008660	PICALM	34.15
NM_001008661	KYAT3	9.7
NM_001008662	KYAT3	19.13
NM_001008693	CST9	0
NM_001008695	THAP7	32.04
NM_001008697	TFIP11	0
NM_001008701	ADGRL1	0
NM_001008703	C6orf1	9.15
NM_001008704	C6orf1	0
NM_001008707	EML1	0.38
NM_001008708	CHAC2	4.27
NM_001008709	PPP1CA	16.27
NM_001008710	RBPMS	2.91
NM_001008711	RBPMS	0.8
NM_001008712	RBPMS	7.13
NM_001008723	CFAP58	0.22
NM_001008726	WDR89	2.85
NM_001008727	ZNF121	16.56
NM_001008737	NA	9.95
NM_001008738	FNIP1	9
NM_001008739	C6orf226	68.48
NM_001008740	TMCO2	0
NM_001008743	SULT1C3	0
NM_001008744	TDP1	7.01
NM_001008747	CTAGE15	0.25
NM_001008749	RAB19	0.54
NM_001008777	FBXO47	0.05
NM_001008778	SPDYC	1.46
NM_001008779	SPDYA	0
NM_001008781	FAT3	0
NM_001008783	SLC35D3	0.02
NM_001008784	CD200R1L	0
NM_001008800	CCT3	87.03
NM_001008801	ZNF468	15.39
NM_001008844	DSP	63.74
NM_001008860	NIPA2	9.19
NM_001008892	NIPA2	5.54
NM_001008894	NIPA2	27.17
NM_001008895	CUL4A	27.94
NM_001008897	TCP1	14.25
NM_001008901	GTSF1L	0
NM_001008910	STK16	18.59
NM_001008938	CKAP5	18.74
NM_001008949	ITPRIPL1	0
NM_001009	RPS5	978.31
NM_001009181	STATH	0
NM_001009182	GEMIN2	2.67
NM_001009183	GEMIN2	0
NM_001009184	GRINA	228.12
NM_001009185	ACSL6	0
NM_001009186	CCT6A	4.56
NM_001009552	PPP2CB	73.65
NM_001009554	MFAP3L	1.04
NM_001009555	SH3D19	0.16
[truncated: 43,476 more rows]

## Sheet: PIM001_P_P3 PDX
gene_id	gene_symbol	PIM001_P_P3
NM_000014	A2M	13.13
NM_000015	NAT2	0.04
NM_000016	ACADM	38.84
NM_000017	ACADS	16.98
NM_000018	ACADVL	45.26
NM_000019	ACAT1	53.14
NM_000020	ACVRL1	1.33
NM_000021	PSEN1	49.11
NM_000022	ADA	0
NM_000023	SGCA	0
NM_000024	ADRB2	0.41
NM_000025	ADRB3	0.04
NM_000026	ADSL	54.15
NM_000027	AGA	7.1
NM_000028	AGL	0.14
NM_000029	AGT	51.49
NM_000030	AGXT	0
NM_000031	ALAD	16.77
NM_000032	ALAS2	0
NM_000033	ABCD1	19.63
NM_000034	ALDOA	7.61
NM_000035	ALDOB	0
NM_000036	AMPD1	0
NM_000037	ANK1	0
NM_000038	APC	5.89
NM_000039	APOA1	0
NM_000040	APOC3	0
NM_000041	APOE	11.19
NM_000042	APOH	0
NM_000043	FAS	0
NM_000044	AR	0.87
NM_000045	ARG1	0.03
NM_000046	ARSB	4.05
NM_000047	ARSE	1.05
NM_000048	ASL	5.57
NM_000049	ASPA	0
NM_000050	ASS1	10.89
NM_000051	ATM	8.54
NM_000052	ATP7A	1.75
NM_000053	ATP7B	1.54
NM_000054	AVPR2	0
NM_000055	BCHE	0.14
NM_000056	BCKDHB	3.91
NM_000057	BLM	15.43
NM_000059	BRCA2	14.09
NM_000060	BTD	3.38
NM_000061	BTK	0
NM_000062	SERPING1	0
NM_000063	C2	0
NM_000064	C3	184.49
NM_000065	C6	0
NM_000066	C8B	0
NM_000067	CA2	26.89
NM_000068	CACNA1A	0
NM_000069	CACNA1S	0
NM_000070	CAPN3	0
NM_000071	CBS	95.01
NM_000072	CD36	0
NM_000073	CD3G	0
NM_000074	CD40LG	0
NM_000075	CDK4	141.38
NM_000076	CDKN1C	0.21
NM_000077	CDKN2A	164.12
NM_000078	CETP	0.03
NM_000079	CHRNA1	0
NM_000080	CHRNE	0.44
NM_000081	LYST	5.74
NM_000082	ERCC8	5.74
NM_000083	CLCN1	0.19
NM_000084	CLCN5	2.84
NM_000085	CLCNKB	0
NM_000086	CLN3	97.57
NM_000087	CNGA1	17.56
NM_000088	COL1A1	1.3
NM_000089	COL1A2	1.92
NM_000090	COL3A1	0.02
NM_000091	COL4A3	1.45
NM_000092	COL4A4	3.31
NM_000093	COL5A1	0.05
NM_000094	COL7A1	0.35
NM_000095	COMP	0.3
NM_000096	CP	125.73
NM_000097	CPOX	23.12
NM_000098	CPT2	26.03
NM_000099	CST3	166.18
NM_000100	CSTB	1068.5
NM_000101	CYBA	130.64
NM_000102	CYP17A1	0.03
NM_000103	CYP19A1	0
NM_000104	CYP1B1	5
NM_000106	CYP2D6	0.96
NM_000107	DDB2	12.62
NM_000108	DLD	59.69
NM_000109	DMD	0
NM_000110	DPYD	0.5
NM_000111	SLC26A3	0
NM_000112	SLC26A2	41.71
NM_000113	TOR1A	100.79
NM_000115	EDNRB	0
NM_000116	TAZ	0
NM_000117	EMD	132.6
NM_000118	ENG	1.83
NM_000119	EPB42	0
NM_000120	EPHX1	0
NM_000121	EPOR	3.41
NM_000122	ERCC3	41.1
NM_000123	ERCC5	34.02
NM_000124	ERCC6	5.01
NM_000125	ESR1	1.52
NM_000126	ETFA	29.66
NM_000127	EXT1	8.16
NM_000128	F11	0
NM_000129	F13A1	0.33
NM_000130	F5	0.02
NM_000131	F7	0
NM_000132	F8	1.24
NM_000133	F9	0
NM_000134	FABP2	0
NM_000135	FANCA	0.61
NM_000136	FANCC	17.11
NM_000137	FAH	16.79
NM_000138	FBN1	4.85
NM_000139	MS4A2	0
NM_000140	FECH	11.51
NM_000141	FGFR2	0
NM_000142	FGFR3	0.36
NM_000143	FH	109.64
NM_000144	FXN	0.99
NM_000145	FSHR	0
NM_000146	FTL	5325.22
NM_000147	FUCA1	27.9
NM_000148	FUT1	1.2
NM_000149	FUT3	1.31
NM_000150	FUT6	0.35
NM_000151	G6PC	0
NM_000152	GAA	4.07
NM_000153	GALC	0
NM_000154	GALK1	33.33
NM_000155	GALT	8.15
NM_000156	GAMT	11.3
NM_000157	GBA	107.96
NM_000158	GBE1	27.35
NM_000159	GCDH	15.14
NM_000160	GCGR	0.05
NM_000161	GCH1	8.55
NM_000162	GCK	0
NM_000163	GHR	0.31
NM_000164	GIPR	0
NM_000165	GJA1	39.47
NM_000166	GJB1	0
NM_000167	GK	3.04
NM_000168	GLI3	6.43
NM_000169	GLA	30.16
NM_000170	GLDC	1.42
NM_000171	GLRA1	0
NM_000172	GNAT1	0
NM_000173	GP1BA	0
NM_000174	GP9	0.06
NM_000175	GPI	160.73
NM_000176	NR3C1	0.28
NM_000177	GSN	7.06
NM_000178	GSS	17.61
NM_000179	MSH6	33.08
NM_000180	GUCY2D	0.05
NM_000181	GUSB	116.11
NM_000182	HADHA	103.93
NM_000183	HADHB	39.85
NM_000184	HBG2	0
NM_000185	SERPIND1	0
NM_000186	CFH	0
NM_000187	HGD	0.25
NM_000188	HK1	87.85
NM_000189	HK2	83.7
NM_000190	HMBS	29.94
NM_000191	HMGCL	48.95
NM_000192	TBX5	0
NM_000193	SHH	0
NM_000194	HPRT1	32.33
NM_000195	HPS1	0
NM_000196	HSD11B2	15.8
NM_000197	HSD17B3	0.51
NM_000198	HSD3B2	0
NM_000199	SGSH	27.61
NM_000200	HTN3	0
NM_000201	ICAM1	82.2
NM_000202	IDS	23.98
NM_000203	IDUA	6.69
NM_000204	CFI	0
NM_000206	IL2RG	1.69
NM_000207	INS	0
NM_000208	INSR	5.92
NM_000209	PDX1	0.57
NM_000210	ITGA6	44.1
NM_000211	ITGB2	39.09
NM_000212	ITGB3	5.86
NM_000213	ITGB4	0.4
NM_000214	JAG1	7.69
NM_000215	JAK3	0.06
NM_000216	ANOS1	0.69
NM_000217	KCNA1	0
NM_000218	KCNQ1	0.31
NM_000219	KCNE1	0
NM_000220	KCNJ1	0
NM_000221	KHK	7.61
NM_000222	KIT	50.07
NM_000223	KRT12	0.05
NM_000224	KRT18	277.63
NM_000226	KRT9	4.06
NM_000227	LAMA3	1.8
NM_000228	LAMB3	26.29
NM_000229	LCAT	4.86
NM_000230	LEP	0.43
NM_000231	SGCG	0
NM_000232	SGCB	42.63
NM_000233	LHCGR	0
NM_000234	LIG1	20.66
NM_000235	LIPA	3.21
NM_000236	LIPC	0
NM_000237	LPL	84.19
NM_000238	KCNH2	0
NM_000239	LYZ	0.23
NM_000240	MAOA	0.23
NM_000242	MBL2	0
NM_000243	MEFV	0.04
NM_000244	MEN1	0
NM_000245	MET	2.95
NM_000246	CIITA	0
NM_000247	MICA	20.09
NM_000248	MITF	0
NM_000249	MLH1	8.4
NM_000250	MPO	0.01
NM_000251	MSH2	34.38
NM_000252	MTM1	9.7
NM_000253	MTTP	0
NM_000254	MTR	8.79
NM_000255	MUT	39.58
NM_000256	MYBPC3	0
NM_000257	MYH7	0.02
NM_000258	MYL3	0
NM_000259	MYO5A	4.07
NM_000260	MYO7A	0.36
NM_000261	MYOC	0.17
NM_000262	NAGA	41.64
NM_000263	NAGLU	29.15
NM_000264	PTCH1	0
NM_000265	NCF1	0.46
NM_000266	NDP	0.2
NM_000267	NF1	11.37
NM_000268	NF2	7.92
NM_000269	NME1	618.15
NM_000270	PNP	45.53
NM_000271	NPC1	51.25
NM_000272	NPHP1	2.71
NM_000273	GPR143	2.13
NM_000274	OAT	191.49
NM_000275	OCA2	1.5
NM_000276	OCRL	0
NM_000277	PAH	1.35
NM_000278	PAX2	0
NM_000280	PAX6	0
NM_000281	PCBD1	128.58
NM_000282	PCCA	5.84
NM_000283	PDE6B	0
NM_000284	PDHA1	58.19
NM_000285	PEPD	31.55
NM_000286	PEX12	4.6
NM_000287	PEX6	32.63
NM_000288	PEX7	7.47
NM_000289	PFKM	10.63
NM_000290	PGAM2	0.98
NM_000291	PGK1	222.53
NM_000292	PHKA2	7.65
NM_000293	PHKB	2.95
NM_000294	PHKG2	5.91
NM_000295	SERPINA1	6.46
NM_000296	PKD1	0.55
NM_000297	PKD2	7.74
NM_000298	PKLR	0
NM_000299	PKP1	0
NM_000300	PLA2G2A	0
NM_000301	PLG	0
NM_000302	PLOD1	272.24
NM_000303	PMM2	79.18
NM_000304	PMP22	51.92
NM_000305	PON2	133.69
NM_000306	POU1F1	0
NM_000307	POU3F4	0
NM_000308	CTSA	48.98
NM_000309	PPOX	0
NM_000310	PPT1	206.55
NM_000311	PRNP	36.64
NM_000312	PROC	1.66
NM_000313	PROS1	2.06
NM_000314	PTEN	0
NM_000315	PTH	0
NM_000316	PTH1R	0
NM_000317	PTS	40.94
NM_000318	PEX2	26.69
NM_000319	PEX5	5.3
NM_000320	QDPR	17.5
NM_000321	RB1	52.9
NM_000322	PRPH2	0.13
NM_000324	RHAG	0
NM_000325	PITX2	0.24
NM_000326	RLBP1	4.63
NM_000327	ROM1	5.67
NM_000328	RPGR	4.14
NM_000329	RPE65	0
NM_000330	RS1	0.03
NM_000331	SAA1	8.92
NM_000332	ATXN1	0.4
NM_000333	ATXN7	0.95
NM_000334	SCN4A	0
NM_000335	SCN5A	0
NM_000336	SCNN1B	10.68
NM_000337	SGCD	0.9
NM_000338	SLC12A1	0
NM_000339	SLC12A3	0
NM_000340	SLC2A2	0
NM_000341	SLC3A1	0.02
NM_000342	SLC4A1	0.01
NM_000343	SLC5A1	14.11
NM_000344	SMN1 /// SMN2	51.59
NM_000345	SNCA	0
NM_000346	SOX9	189.32
NM_000347	SPTB	0.47
NM_000348	SRD5A2	0.08
NM_000349	STAR	0.05
NM_000350	ABCA4	1.99
NM_000351	STS	0
NM_000352	ABCC8	0.08
NM_000353	TAT	0.6
NM_000354	SERPINA7	0
NM_000355	TCN2	3.5
NM_000356	TCOF1	3.34
NM_000358	TGFBI	8.36
NM_000359	TGM1	12.44
NM_000360	TH	0.14
NM_000361	THBD	9.61
NM_000362	TIMP3	12.76
NM_000363	TNNI3	0
NM_000364	TNNT2	0
NM_000365	TPI1	2120.32
NM_000366	TPM1	1.25
NM_000367	TPMT	9.99
NM_000368	TSC1	17.68
NM_000369	TSHR	0.01
NM_000370	TTPA	1.79
NM_000371	TTR	0
NM_000372	TYR	0
NM_000373	UMPS	22.82
NM_000374	UROD	45.96
NM_000375	UROS	39.47
NM_000376	VDR	8.84
NM_000377	WAS	2.21
NM_000378	WT1	0.84
NM_000379	XDH	0.89
NM_000380	XPA	15.33
NM_000381	MID1	0
NM_000382	ALDH3A2	30.23
NM_000383	AIRE	0
NM_000384	APOB	0.02
NM_000386	BLMH	18
NM_000387	SLC25A20	11.56
NM_000388	CASR	0
NM_000389	CDKN1A	100.41
NM_000390	CHM	0.2
NM_000391	TPP1	67.9
NM_000392	ABCC2	0.28
NM_000393	COL5A2	0.74
NM_000394	CRYAA	0
NM_000395	CSF2RB	0.17
NM_000396	CTSK	4.99
NM_000397	CYBB	0.28
NM_000398	CYB5R3	114.41
NM_000399	EGR2	0.16
NM_000400	ERCC2	7.07
NM_000401	EXT2	22.33
NM_000402	G6PD	10.05
NM_000403	GALE	5.76
NM_000404	GLB1	30.9
NM_000405	GM2A	37.55
NM_000406	GNRHR	0
NM_000407	GP1BB	3.02
NM_000408	GPD2	54.81
NM_000409	GUCA1A	0
NM_000410	HFE	8.35
NM_000411	HLCS	20.37
NM_000412	HRG	0
NM_000413	HSD17B1	5.41
NM_000414	HSD17B4	24.91
NM_000415	IAPP	0
NM_000416	IFNGR1	58.02
NM_000417	IL2RA	0
NM_000418	IL4R	4.62
NM_000419	ITGA2B	1
NM_000420	KEL	0.53
NM_000421	KRT10	30.73
NM_000422	KRT17	117.92
NM_000423	KRT2	0.04
NM_000424	KRT5	318.48
NM_000425	L1CAM	0
NM_000426	LAMA2	0
NM_000427	LOR	0.04
NM_000428	LTBP2	4.63
NM_000429	MAT1A	0.15
NM_000430	PAFAH1B1	40.52
NM_000431	MVK	9.28
NM_000432	MYL2	0.07
NM_000433	NCF2	0
NM_000434	NEU1	74.08
NM_000435	NOTCH3	275.26
NM_000436	OXCT1	48.05
NM_000437	PAFAH2	18
NM_000438	PAX3	0
NM_000439	PCSK1	0
NM_000440	PDE6A	0.1
NM_000441	SLC26A4	0.1
NM_000442	PECAM1	0.02
NM_000443	ABCB4	0
NM_000444	PHEX	0.59
NM_000445	PLEC	31.15
NM_000446	PON1	0.03
NM_000447	PSEN2	25.03
NM_000448	RAG1	0.54
NM_000449	RFX5	7.21
NM_000450	SELE	2.01
NM_000451_chrX	NA	0
NM_000451_chrY	NA	0
NM_000452	SLC10A2	0
NM_000453	SLC5A5	0
NM_000454	SOD1	570.12
NM_000455	STK11	41.88
NM_000456	SUOX	0.53
NM_000457	HNF4A	0
NM_000458	HNF1B	0
NM_000459	TEK	0
NM_000460	THPO	0
NM_000461	THRB	1.03
NM_000462	UBE3A	2.32
NM_000463	UGT1A1	0
NM_000465	BARD1	15.54
NM_000466	PEX1	132.45
NM_000474	TWIST1	16.07
NM_000475	NR0B1	0.13
NM_000476	AK1	28.08
NM_000477	ALB	0.23
NM_000478	ALPL	73.25
NM_000479	AMH	0.91
NM_000480	AMPD3	3.09
NM_000481	AMT	0.13
NM_000482	APOA4	0
NM_000483	APOC2	0
NM_000484	APP	188.58
NM_000485	APRT	203.66
NM_000486	AQP2	0.01
NM_000487	ARSA	12.01
NM_000488	SERPINC1	0.79
NM_000489	ATRX	5.49
NM_000490	AVP	0
NM_000491	C1QB	0.04
NM_000492	CFTR	0.08
NM_000493	COL10A1	0.03
NM_000494	COL17A1	0.04
NM_000495	COL4A5	1.08
NM_000496	CRYBB2	2.71
NM_000497	CYP11B1	0
NM_000498	CYP11B2	0
NM_000499	CYP1A1	0
NM_000500	CYP21A2	0
NM_000501	ELN	0
NM_000502	EPX	0
NM_000503	EYA1	0
NM_000504	F10	0
NM_000505	F12	24.43
NM_000506	F2	0
NM_000507	FBP1	3.47
NM_000508	FGA	0
NM_000509	FGG	0
NM_000510	FSHB	0
NM_000511	FUT2	10.04
NM_000512	GALNS	23.64
NM_000513	OPN1MW	0
NM_000514	GDNF	0
NM_000515	GH1	0
NM_000516	GNAS	0
NM_000517	HBA2	4.1
NM_000518	HBB	18.61
NM_000519	HBD	0
NM_000520	HEXA	59.28
NM_000521	HEXB	100.87
NM_000522	HOXA13	0.54
NM_000523	HOXD13	1.7
NM_000524	HTR1A	0.04
NM_000525	KCNJ11	1.39
NM_000526	KRT14	771.99
NM_000527	LDLR	24.91
NM_000528	MAN2B1	27.22
NM_000529	MC2R	0
NM_000530	MPZ	1.41
NM_000531	OTC	0
NM_000532	PCCB	45.95
NM_000533	PLP1	0
NM_000534	PMS1	13.88
NM_000535	PMS2	4.39
NM_000536	RAG2	0.02
NM_000537	REN	0.07
NM_000538	RFXAP	14.84
NM_000539	RHO	0.16
NM_000540	RYR1	0.01
NM_000541	SAG	0
NM_000542	SFTPB	0
NM_000543	SMPD1	0
NM_000544	TAP2	9.33
NM_000545	HNF1A	0
NM_000546	TP53	4
NM_000547	TPO	0
NM_000548	TSC2	0.42
NM_000549	TSHB	0
NM_000550	TYRP1	1.61
NM_000551	VHL	62.64
NM_000552	VWF	0.23
NM_000553	WRN	21.36
NM_000554	CRX	0
NM_000555	DCX	0
NM_000557	GDF5	1.38
NM_000558	HBA1	7.61
NM_000559	HBG1	0
NM_000560	CD53	0
NM_000561	GSTM1	65.92
NM_000562	C8A	0
NM_000564	IL5RA	0
NM_000565	IL6R	3.86
NM_000566	FCGR1A	0
NM_000567	CRP	0
NM_000569	FCGR3A	0
NM_000570	FCGR3B	0
NM_000572	IL10	0
NM_000573	CR1	0
NM_000574	CD55	50.15
NM_000575	IL1A	0.07
NM_000576	IL1B	0
NM_000577	IL1RN	4.24
NM_000578	SLC11A1	0.16
NM_000579	CCR5	0
NM_000581	GPX1	258.31
NM_000582	SPP1	0.91
NM_000583	GC	0
NM_000584	CXCL8	15.43
NM_000585	IL15	0.85
NM_000586	IL2	0
NM_000587	C7	0
NM_000588	IL3	0
NM_000589	IL4	0
NM_000590	IL9	0
NM_000591	CD14	6.41
NM_000593	TAP1	22.71
NM_000594	TNF	10.48
NM_000595	LTA	0.22
NM_000596	IGFBP1	0.09
NM_000597	IGFBP2	272.2
NM_000598	IGFBP3	347.25
NM_000599	IGFBP5	52.69
NM_000600	IL6	1.55
NM_000601	HGF	0
NM_000602	SERPINE1	1.22
NM_000603	NOS3	0.57
NM_000605	IFNA2	0
NM_000606	C8G	0.25
NM_000607	ORM1	0
NM_000608	ORM2	0.2
NM_000609	CXCL12	0.25
NM_000610	CD44	4.5
NM_000611	CD59	1.35
NM_000612	IGF2	0
NM_000613	HPX	1.59
NM_000614	CNTF	0.74
NM_000615	NCAM1	2.94
NM_000616	CD4	0.32
NM_000617	SLC11A2	0
NM_000618	IGF1	0
NM_000619	IFNG	0
NM_000620	NOS1	0
NM_000621	HTR2A	0
NM_000623	BDKRB2	0.1
NM_000624	SERPINA5	5.52
NM_000625	NOS2	1.28
NM_000626	CD79B	2.08
NM_000627	LTBP1	0
NM_000628	IL10RB	63.82
NM_000629	IFNAR1	32.79
NM_000631	NCF4	0
NM_000632	ITGAM	2.25
NM_000633	BCL2	3.94
NM_000634	CXCR1	0.02
NM_000635	RFX2	3.23
NM_000636	SOD2	193.03
NM_000637	GSR	22.55
NM_000638	VTN	0
NM_000639	FASLG	0
NM_000640	IL13RA2	0.04
NM_000641	IL11	0.96
NM_000642	AGL	11.73
NM_000643	AGL	0
NM_000644	AGL	0
NM_000646	AGL	0.29
NM_000651	CR1	0
NM_000655	SELL	0.34
NM_000657	BCL2	0
NM_000660	TGFB1	1.04
NM_000661	RPL9	1798.57
NM_000662	NAT1	0.73
NM_000663	ABAT	0
NM_000665	ACHE	0
NM_000666	ACY1	29.07
NM_000667	ADH1A	0
NM_000668	ADH1B	0
NM_000669	ADH1C	0
NM_000670	ADH4	0
NM_000671	ADH5	175.7
NM_000672	ADH6	0
NM_000673	ADH7	0
NM_000674	ADORA1	8.61
NM_000675	ADORA2A	0.3
NM_000676	ADORA2B	5.67
NM_000677	ADORA3	0
NM_000678	ADRA1D	0
NM_000679	ADRA1B	0.09
NM_000680	ADRA1A	0.25
NM_000681	ADRA2A	0.13
NM_000682	ADRA2B	2.54
NM_000683	ADRA2C	0.58
NM_000684	ADRB1	0.39
NM_000685	AGTR1	0.48
NM_000686	AGTR2	0
NM_000687	AHCY	163.1
NM_000688	ALAS1	5
NM_000689	ALDH1A1	0.06
NM_000690	ALDH2	10.87
NM_000691	ALDH3A1	0
NM_000692	ALDH1B1	44.33
NM_000693	ALDH1A3	57.68
NM_000694	ALDH3B1	0
NM_000695	ALDH3B2	6.99
NM_000696	ALDH9A1	130.02
NM_000697	ALOX12	0
NM_000698	ALOX5	0
NM_000699	AMY2A	0.04
NM_000700	ANXA1	110.6
NM_000701	ATP1A1	226.78
NM_000702	ATP1A2	0.02
NM_000704	ATP4A	0.04
NM_000705	ATP4B	0
NM_000706	AVPR1A	0.04
NM_000707	AVPR1B	0
NM_000709	BCKDHA	44.31
NM_000710	BDKRB1	0.04
NM_000712	BLVRA	35.72
NM_000713	BLVRB	144.71
NM_000714	TSPO	563.88
NM_000715	C4BPA	0.11
NM_000716	C4BPB	0
NM_000717	CA4	0
NM_000718	CACNA1B	0.5
NM_000719	CACNA1C	0
NM_000720	CACNA1D	0
NM_000721	CACNA1E	0
NM_000722	CACNA2D1	0.15
NM_000723	CACNB1	5.29
NM_000724	CACNB2	0
NM_000725	CACNB3	0
NM_000726	CACNB4	0
NM_000727	CACNG1	1.61
NM_000728	CALCB	13.47
NM_000729	CCK	0
NM_000730	CCKAR	0
NM_000732	CD3D	0
NM_000733	CD3E	0.13
NM_000734	CD247	0.9
NM_000735	CGA	0.15
NM_000737	CGB3	0
NM_000738	CHRM1	18.85
NM_000739	CHRM2	0
NM_000740	CHRM3	0.48
NM_000741	CHRM4	0
NM_000742	CHRNA2	0
NM_000743	CHRNA3	0.07
NM_000744	CHRNA4	0
NM_000745	CHRNA5	7.65
NM_000746	CHRNA7	1.05
NM_000747	CHRNB1	6.04
NM_000748	CHRNB2	0.05
NM_000749	CHRNB3	0
NM_000750	CHRNB4	0.18
NM_000751	CHRND	0
NM_000754	COMT	60.07
NM_000755	CRAT	16.61
NM_000756	CRH	0
NM_000757	CSF1	14.49
NM_000758	CSF2	0.07
NM_000759	CSF3	0
NM_000760	CSF3R	1.08
NM_000761	CYP1A2	0
NM_000762	CYP2A6	0
NM_000764	CYP2A7	0
NM_000765	CYP3A7	0.4
NM_000766	CYP2A13	0.03
NM_000767	CYP2B6	0
NM_000769	CYP2C19	0.03
NM_000770	CYP2C8	0.1
NM_000771	CYP2C9	0
NM_000772	CYP2C18	0.17
NM_000773	CYP2E1	0.33
NM_000774	CYP2F1	0.19
NM_000775	CYP2J2	3.63
NM_000777	CYP3A5	0
NM_000778	CYP4A11	0
NM_000779	CYP4B1	0.98
NM_000780	CYP7A1	0.03
NM_000781	CYP11A1	0
NM_000782	CYP24A1	0
NM_000783	CYP26A1	0.58
NM_000784	CYP27A1	92.73
NM_000785	CYP27B1	3.07
NM_000786	CYP51A1	750.73
NM_000787	DBH	0
NM_000788	DCK	70.18
NM_000789	ACE	1.39
NM_000790	DDC	0
NM_000791	DHFR	74.02
NM_000792	DIO1	4.81
NM_000793	DIO2	0
NM_000794	DRD1	0
NM_000795	DRD2	0.52
NM_000796	DRD3	0
NM_000797	DRD4	0.61
NM_000798	DRD5	0.78
NM_000799	EPO	0.16
NM_000800	FGF1	0
NM_000801	FKBP1A	126.12
NM_000802	FOLR1	0
NM_000803	FOLR2	0
NM_000804	FOLR3	0
NM_000805	GAST	0
NM_000806	GABRA1	0
NM_000807	GABRA2	0.08
NM_000808	GABRA3	0
NM_000809	GABRA4	0
NM_000810	GABRA5	0
NM_000811	GABRA6	0
NM_000812	GABRB1	0.07
NM_000813	GABRB2	0.11
NM_000814	GABRB3	0
NM_000815	GABRD	0
NM_000816	GABRG2	0
NM_000817	GAD1	0.07
NM_000818	GAD2	0
NM_000819	GART	67.89
NM_000820	GAS6	14.35
NM_000821	GGCX	11.08
NM_000823	GHRHR	0.5
NM_000824	GLRB	0
NM_000825	GNRH1	4.46
NM_000826	GRIA2	0
NM_000827	GRIA1	0
NM_000828	GRIA3	0.05
NM_000829	GRIA4	0
NM_000830	GRIK1	0
NM_000831	GRIK3	0.03
NM_000832	GRIN1	0.04
NM_000833	GRIN2A	0.26
NM_000834	GRIN2B	0.39
NM_000835	GRIN2C	0.81
NM_000836	GRIN2D	0.38
NM_000837	GRINA	18.15
NM_000839	GRM2	0.1
NM_000840	GRM3	0.02
NM_000841	GRM4	0.11
NM_000842	GRM5	0
NM_000843	GRM6	0
NM_000844	GRM7	0
NM_000845	GRM8	0.01
NM_000846	GSTA2	0.04
NM_000847	GSTA3	0
NM_000848	GSTM2	14.16
NM_000849	GSTM3	16.01
NM_000850	GSTM4	32.92
NM_000851	GSTM5	0.45
NM_000852	GSTP1	968.27
NM_000853	GSTT1	0
NM_000854	GSTT2	0
NM_000855	GUCY1A2	0.1
NM_000856	GUCY1A3	0.63
NM_000857	GUCY1B3	1.17
NM_000858	GUK1	75.41
NM_000859	HMGCR	47.37
NM_000860	HPGD	0
NM_000861	HRH1	0
NM_000862	HSD3B1	0
NM_000863	HTR1B	0.02
NM_000864	HTR1D	0.7
NM_000865	HTR1E	0.05
NM_000866	HTR1F	0
NM_000867	HTR2B	0
NM_000868	HTR2C	0
NM_000869	HTR3A	0
NM_000870	HTR4	0
NM_000871	HTR6	0.13
NM_000872	HTR7	0.01
NM_000873	ICAM2	0.3
NM_000874	IFNAR2	2.14
NM_000875	IGF1R	8.51
NM_000876	IGF2R	37.79
NM_000877	IL1R1	2.44
NM_000878	IL2RB	0
NM_000879	IL5	0
NM_000880	IL7	0
NM_000882	IL12A	2.27
NM_000883	IMPDH1	0
NM_000884	IMPDH2	83.36
NM_000885	ITGA4	1.78
NM_000887	ITGAX	0
NM_000888	ITGB6	0.24
NM_000889	ITGB7	1.38
NM_000890	KCNJ5	4.97
NM_000891	KCNJ2	0.24
NM_000892	KLKB1	0.04
NM_000893	KNG1	0
NM_000894	LHB	0
NM_000895	LTA4H	36.2
NM_000896	CYP4F3	0
NM_000898	MAOB	9.2
NM_000899	KITLG	0
NM_000900	MGP	5536.77
NM_000901	NR3C2	0.47
NM_000902	MME	0.97
NM_000903	NQO1	200.52
NM_000904	NQO2	27.12
NM_000905	NPY	0.23
NM_000906	NPR1	0.08
NM_000908	NPR3	30.63
NM_000909	NPY1R	24.17
NM_000910	NPY2R	0
NM_000911	OPRD1	0.76
NM_000912	OPRK1	3.31
NM_000913	OPRL1	2.4
NM_000914	OPRM1	0
NM_000915	OXT	0.64
NM_000916	OXTR	12.27
NM_000917	P4HA1	29.59
NM_000918	P4HB	1498.73
NM_000919	PAM	27.43
NM_000920	PC	22.36
NM_000921	PDE3A	0.18
NM_000922	PDE3B	0.56
NM_000923	PDE4C	0
NM_000924	PDE1B	0
NM_000925	PDHB	75.65
NM_000926	PGR	0
NM_000927	ABCB1	0.06
NM_000928	PLA2G1B	0
NM_000929	PLA2G5	0
NM_000930	PLAT	1.88
NM_000932	PLCB3	13.69
NM_000933	PLCB4	2.94
NM_000934	SERPINF2	0
NM_000935	PLOD2	81.11
NM_000936	PNLIP	0
NM_000937	POLR2A	37.78
NM_000938	POLR2B	62.55
NM_000939	POMC	0
NM_000940	PON3	3.4
NM_000941	POR	62.54
NM_000942	PPIB	952.9
NM_000943	PPIC	123.39
NM_000944	PPP3CA	0
NM_000945	PPP3R1	63.46
NM_000946	PRIM1	11.04
NM_000947	PRIM2	20.52
NM_000948	PRL	0
NM_000949	PRLR	12.29
NM_000950	PRRG1	0.2
NM_000951	PRRG2	15.23
NM_000952	PTAFR	0.62
NM_000953	PTGDR	0.03
NM_000954	PTGDS	0.14
NM_000955	PTGER1	0.18
NM_000956	PTGER2	0.14
NM_000958	PTGER4	3.86
NM_000959	PTGFR	0.98
NM_000960	PTGIR	0
NM_000961	PTGIS	6.97
NM_000962	PTGS1	2.54
NM_000963	PTGS2	2.47
NM_000964	RARA	4.78
NM_000965	RARB	2.02
NM_000966	RARG	59.38
NM_000967	RPL3	2120.75
NM_000968	RPL4	1977.11
NM_000969	RPL5	838.54
NM_000970	RPL6	2431.9
NM_000971	RPL7	5288.29
NM_000972	RPL7A	2687.34
NM_000973	RPL8	4971.23
NM_000975	RPL11	1384.3
NM_000976	RPL12	1835.34
NM_000977	RPL13	281.64
NM_000978	RPL23	869.27
NM_000979	RPL18	426.55
NM_000980	RPL18A	4014.61
NM_000981	RPL19	1087.34
NM_000982	RPL21	2783.75
NM_000983	RPL22	355.29
NM_000984	RPL23A	799.2
NM_000985	RPL17	164.66
NM_000986	RPL24	716.89
NM_000987	RPL26	2550.45
NM_000988	RPL27	1269.19
NM_000989	RPL30	906.13
NM_000990	RPL27A	137.98
NM_000991	RPL28	16.84
NM_000992	RPL29	1810.26
NM_000993	RPL31	1473.23
NM_000994	RPL32	857.37
NM_000995	RPL34	0.37
NM_000996	RPL35A	1072.94
NM_000997	RPL37	550.27
NM_000998	RPL37A	2354.16
NM_000999	RPL38	2871.63
NM_001000	RPL39	3226.16
NM_001001	RPL36AL	205.51
NM_001001132	ITSN1	0
NM_001001290	SLC2A9	2.56
NM_001001317	PRSS58	0
NM_001001323	ATP2B1	0
NM_001001325	SPINK14	0
NM_001001329	PRKCSH	0
NM_001001330	REEP3	29.42
NM_001001331	ATP2B2	0
NM_001001342	BLOC1S2	5.61
NM_001001343	FNDC9	0
NM_001001344	ATP2B3	0.03
NM_001001346	CLDN20	0
NM_001001349	NKIRAS2	0
NM_001001389	CD44	22.56
NM_001001390	CD44	10.78
NM_001001391	CD44	0.26
NM_001001392	CD44	0
NM_001001394	DNAJB3	0
NM_001001395	LMO3	0
NM_001001396	ATP2B4	0.34
NM_001001410	TSR3	106.03
NM_001001411	ZNF676	0.74
NM_001001412	CALHM1	0
NM_001001413	GOLGA6L1	0
NM_001001414	NCCRP1	53.96
NM_001001415	ZNF429	6.07
NM_001001417	CCL3P1 /// TBC1D3B	0
NM_001001418	TBC1D3C	0
NM_001001419	SMAD5	1.65
NM_001001420	SMAD5	20.79
NM_001001430	TNNT2	0
NM_001001431	TNNT2	0
NM_001001432	TNNT2	4.53
NM_001001433	STX16	0
NM_001001436	C16orf87	5.04
NM_001001437	CCL3L1 /// CCL3L3	1.18
NM_001001438	LSS	0.94
NM_001001479	SLC35E4	4.07
NM_001001480	KRTAP5-5	0
NM_001001481	UBE2W	0
NM_001001483	ZDHHC13	13.05
NM_001001484	PTER	2.52
NM_001001485	ATP2C1	1.09
NM_001001486	ATP2C1	17.8
NM_001001487	ATP2C1	0
NM_001001502	SNCB	0
NM_001001503	NDUFV3	39.73
NM_001001520	NA	47.79
NM_001001521	UGP2	88.82
NM_001001522	TAGLN	2.4
NM_001001523	RORC	74.55
NM_001001524	TM6SF2	0.72
NM_001001547	CD36	0
NM_001001548	CD36	0.02
NM_001001549	GRB10	0.15
NM_001001550	GRB10	4.5
NM_001001551	IDNK	3
NM_001001552	LEMD1	2.3
NM_001001555	GRB10	10.13
NM_001001556	GALK2	9.85
NM_001001557	GDF6	0.23
NM_001001560	GGA1	1.83
NM_001001563	TIMM50	11.35
NM_001001567	PDE9A	3.23
NM_001001568	PDE9A	0
NM_001001569	PDE9A	0
NM_001001570	PDE9A	0
NM_001001571	PDE9A	1.02
NM_001001572	PDE9A	0
NM_001001573	PDE9A	0.65
NM_001001574	PDE9A	0
NM_001001575	PDE9A	2.28
NM_001001576	PDE9A	0
NM_001001577	PDE9A	2.2
NM_001001578	PDE9A	0
NM_001001579	PDE9A	0
NM_001001580	PDE9A	1.08
NM_001001581	PDE9A	0
NM_001001582	PDE9A	0
NM_001001583	PDE9A	0.14
NM_001001584	PDE9A	0
NM_001001585	PDE9A	2.06
NM_001001653	MED8	3.57
NM_001001655	ALKBH2	3.29
NM_001001656	OR9A4	0
NM_001001657	OR2Y1	0
NM_001001658	OR9A2	0.06
NM_001001659	OR2A14	0
NM_001001660	ETFRF1	72.95
NM_001001661	ZNF425	2.22
NM_001001662	ZNF782	2.05
NM_001001663	TMEM211	0.52
NM_001001664	SPOPL	27.71
NM_001001665	CYP27C1	0.36
NM_001001666	ANO7	0
NM_001001667	OR6V1	0
NM_001001668	ZNF470	3.51
NM_001001669	ARHGEF37	40.45
NM_001001670	SPATA31D1	0
NM_001001671	MAP3K15	0.13
NM_001001673	RNASE9	0
NM_001001674	OR4F15	0
NM_001001676	LCN9	0
NM_001001683	MED11	26.68
NM_001001694	IL17REL	0.01
NM_001001701	C4orf3	155.61
NM_001001709	C9orf170	0.59
NM_001001710	FAM166A	0.97
NM_001001711	DDI1	0
NM_001001712	LCN10	0.02
NM_001001713	SH3BGR	1.36
NM_001001715	FARP1	12.38
NM_001001722	CDY2B	0
NM_001001732	CC2D2B	0
NM_001001734	ATP1A4	0
NM_001001740	RFWD2	0
NM_001001786	BLID	0.06
NM_001001788	RAET1G	0.6
NM_001001790	TOMM5	302.58
NM_001001791	C10orf55	0.15
NM_001001794	DENND6B	5.65
NM_001001795	C8orf82	36.82
NM_001001802	OR2A42	0.03
NM_001001821	OR2T34	0
NM_001001824	OR2T27	0
NM_001001827	OR2T35	0
NM_001001850	STX19	0.23
NM_001001851	ITIH5	0
NM_001001852	PIM3	129.52
NM_001001872	C14orf37	0.17
NM_001001874	TPD52L3	0
NM_001001875	TPD52L3	0
NM_001001877	HSFY2	0
NM_001001888	VCX3B	0
NM_001001890	RUNX1	70.19
NM_001001891	ANO7	0.31
NM_001001894	TTC3	14.95
NM_001001895	UBASH3A	0
NM_001001912	OR4E2	0
NM_001001913	OR52N1	0
NM_001001914	OR2G3	0
NM_001001915	OR2G2	0
NM_001001916	OR52J3	0
NM_001001917	OR56A1	0
NM_001001918	OR14C36	0
NM_001001919	OR13C4	0
NM_001001920	OR4C15	0
NM_001001921	OR5AS1	0
NM_001001922	OR52N5	0
NM_001001923	OR5C1	0.06
NM_001001924	MTUS1	10.37
NM_001001925	MTUS1	9.46
NM_001001928	PPARA	11.63
NM_001001931	MTUS1	0
NM_001001933	LHX8	0
NM_001001935	ATP5A1	11.28
NM_001001936	AFAP1L2	5.2
NM_001001937	ATP5A1	0
NM_001001938	C9orf47	0
NM_001001952	OR5D18	0
NM_001001953	OR10G9	0
NM_001001954	OR5A2	0
NM_001001955	OR4C13	0
NM_001001956	OR13C9	0
NM_001001957	OR2W3	0.06
NM_001001958	OR7G3	0
NM_001001959	OR11L1	0
NM_001001960	OR5W2	0
NM_001001961	OR13C3	0.05
NM_001001963	OR2L8	0
NM_001001964	OR2T11	0
NM_001001965	OR4D5	0
NM_001001966	OR14A16	0
NM_001001967	OR5D13	0
NM_001001968	OR6S1	0
NM_001001971	FAM13C	0.04
NM_001001973	ATP5C1	141.64
NM_001001974	PLEKHA1	3.13
NM_001001975	ATP5D	46.48
NM_001001976	ATE1	3.01
NM_001001991	PAMR1	0
NM_001001992	USP16	10.9
NM_001001994	GPM6B	11.75
NM_001001995	GPM6B	0
NM_001001996	GPM6B	0.26
NM_001001998	EXOSC10	52.72
NM_001002	RPLP0	2110.15
NM_001002000	GMPR2	27.02
NM_001002001	GMPR2	8.04
NM_001002002	GMPR2	0
NM_001002006	NT5C1B	0
NM_001002009	NT5C3A	17.18
NM_001002010	NT5C3A	24.77
NM_001002017	HCFC1R1	30.27
NM_001002018	HCFC1R1	0
NM_001002019	PUS1	30.49
NM_001002020	PUS1	0
NM_001002021	PFKL	2.82
NM_001002026	CLDN18	0
NM_001002027	ATP5G1	88.39
NM_001002029	C4B	0.56
NM_001002030	ECHDC1	0
NM_001002031	ATP5G2	0.81
NM_001002032	HN1	421.38
NM_001002033	HN1	3.25
NM_001002034	FAM109B	70.86
NM_001002035	DEFB108B	0
NM_001002036	ASTL	0.44
NM_001002231	KLK2	0
NM_001002235	SERPINA1	0
NM_001002236	SERPINA1	0
NM_001002243	AFTPH	0.64
NM_001002244	ANAPC11	4.08
NM_001002245	ANAPC11	0
NM_001002246	ANAPC11	0
NM_001002247	ANAPC11	90.42
NM_001002248	ANAPC11	45.04
NM_001002249	ANAPC11	7.7
NM_001002251	ARL6IP4	49.42
NM_001002252	ARL6IP4	19.68
NM_001002254	AWAT2	0
NM_001002255	SUMO4	0.26
NM_001002257	LCLAT1	16.61
NM_001002258	ATP5G3	19.77
NM_001002259	CAPRIN2	0
NM_001002261	ZFYVE27	2.49
NM_001002262	ZFYVE27	6.43
NM_001002264	EPSTI1	0
NM_001002266	2017-03-08	11.91
NM_001002269	EXOSC3	6.29
NM_001002273	FCGR2B	0.02
NM_001002274	FCGR2B	0
NM_001002275	FCGR2B	0
NM_001002292	WLS	0
NM_001002294	FMO3	0.63
NM_001002295	GATA3	0
NM_001002296	GOLGA7	2.39
NM_001002755	NFU1	52.02
NM_001002756	NFU1	2.38
NM_001002758	PRY2	0
NM_001002759	SFR1	5.52
NM_001002760	BPY2B	0
NM_001002761	BPY2C	0
NM_001002762	DNAJB12	9.54
NM_001002796	MCTP1	0.48
NM_001002800	SMC4	2.25
NM_001002810	PDE4DIP	0
NM_001002811	PDE4DIP	31.76
NM_001002812	PDE4DIP	0
NM_001002814	RAB11FIP1	23.97
NM_001002836	ZNF787	107.66
NM_001002837	INPP5J	0
NM_001002838	WNK3	2.07
NM_001002841	MYL4	0
NM_001002843	ZNF280D	1.75
NM_001002844	ZNF280D	0.14
NM_001002857	ANXA2	559.26
NM_001002858	ANXA2	10.64
NM_001002860	BTBD7	0.27
NM_001002862	DERL3	0.82
NM_001002876	CENPM	0
NM_001002877	THOC5	19.93
NM_001002878	THOC5	6.6
NM_001002879	THOC5	2.54
NM_001002880	CBY1	13.55
NM_001002901	FCRLB	0
NM_001002905	OR8G1	0
NM_001002906	XKRY2	0
NM_001002907	OR8K1	0
NM_001002909	GPATCH8	0
NM_001002911	GPR139	0
NM_001002912	ERICH3	0.01
NM_001002913	PTRH1	17.14
NM_001002914	KCTD11	36.23
NM_001002915	IGFL2	0
NM_001002916	H2BFWT	0
NM_001002917	OR8D1	0
NM_001002918	OR8D2	0
NM_001002919	ALKAL2	14.51
NM_001002920	POTEA	0
NM_001002923	IGFL4	0
NM_001002924	AP3S1	0
NM_001002925	OR5AP2	0
NM_001002926	TWISTNB	37.63
NM_001003	RPLP1	4607.48
NM_001003395	TPD52L1	0.47
NM_001003396	TPD52L1	4.11
NM_001003397	TPD52L1	59.96
NM_001003398	BICD1	8.78
NM_001003406	CACNA1I	0.08
NM_001003407	ABLIM1	0
NM_001003408	ABLIM1	0
NM_001003443	OR56A3	0.06
NM_001003652	SMAD2	0
NM_001003665	STUM	0.63
NM_001003674	LDLRAD4	0
NM_001003675	LDLRAD4	0.23
NM_001003676	C11orf49	7.94
NM_001003677	C11orf49	0
NM_001003678	C11orf49	0.64
NM_001003679	LEPR	3.22
NM_001003680	LEPR	0.54
NM_001003681	HMGXB4	31.85
NM_001003682	TMEM200B	1.91
NM_001003683	PDE1A	0.42
NM_001003684	UQCR10	157.99
NM_001003688	SMAD1	26.79
NM_001003690	MAD2L1BP	2.39
NM_001003692	ZMAT5	23.6
NM_001003693	LY6G6F	0.06
NM_001003694	BRPF1	0
NM_001003696	ATP5J	33.03
NM_001003697	ATP5J	368.67
NM_001003698	RREB1	3.42
NM_001003699	RREB1	2.39
NM_001003700	RREB1	0.38
NM_001003701	ATP5J	3.11
NM_001003702	ARHGEF35	48.41
NM_001003703	ATP5J	0.89
NM_001003704	MTFP1	3.06
NM_001003712	OSBPL8	3.92
NM_001003713	ATP5J2	980.67
NM_001003714	ATP5J2	0
NM_001003715	RECQL5	0.82
NM_001003716	RECQL5	1.16
NM_001003722	GLE1	64.67
NM_001003745	OR10A3	0
NM_001003750	OR8I2	0
NM_001003760	KLHL31	2.95
NM_001003785	ATP5H	39.2
NM_001003786	STRADA	7.07
NM_001003787	STRADA	0
NM_001003788	STRADA	5.89
NM_001003789	RABL2B	30.98
NM_001003790	ERLIN2	2.8
NM_001003791	ERLIN2	0
NM_001003792	RBMS3	0
NM_001003793	RBMS3	0
NM_001003794	MGLL	25.88
NM_001003795	GTF2IRD2B	2.49
NM_001003796	SNU13	148.71
NM_001003799	NA	0
NM_001003800	BICD2	9.27
NM_001003801	SMARCD3	0
NM_001003802	SMARCD3	4.69
NM_001003803	ATP5S	3.96
NM_001003805	ATP5S	0.34
NM_001003806	TRGC1	0
NM_001003809	DLGAP1	0
NM_001003810	HNRNPD	19.38
NM_001003811	TEX11	0
NM_001003818	TRIM6	0.23
NM_001003819	TRIM6-TRIM34	0
NM_001003827	TRIM34	0
NM_001003828	PARVB	0.27
NM_001003841	SLC6A19	0.03
NM_001003845	SP5	0.03
NM_001003891	MED15	14.76
NM_001003892	DUPD1	0
NM_001003894	CDY1B	0
NM_001003895	CDY1B	0
NM_001003897	MANBAL	59.89
NM_001003927	EVI2A	0
NM_001003931	PARP3	0
NM_001003936	TXNDC8	0
NM_001003937	TSPYL6	0
NM_001003938	HBM	0
NM_001003940	BMF	1.82
NM_001003941	OGDH	0.46
NM_001003942	BMF	3.33
NM_001003943	BMF	2.87
NM_001003945	ALAD	6.98
NM_001003954	ANXA13	0
NM_001003962	CAPNS1	32.32
NM_001004	RPLP2	2327.96
NM_001004019	FBLN2	3.59
NM_001004023	DYRK3	5.64
NM_001004051	GPRASP2	0.99
NM_001004052	OR52B2	0
NM_001004055	LRRC29	1.02
NM_001004056	GRK4	0
NM_001004057	GRK4	0
NM_001004058	OR8K5	0
NM_001004059	OR4S2	0
NM_001004060	NOMO2	0.01
NM_001004063	OR4K1	0
NM_001004064	OR8J3	0
NM_001004065	AKAP2	3.78
NM_001004067	NOMO3	51.01
NM_001004105	GRK6	0
NM_001004106	GRK6	0.25
NM_001004124	OR4P4	0
NM_001004125	TUSC1	14.38
NM_001004127	ALG11	27.22
NM_001004128	QSOX1	19.07
NM_001004134	OR10AD1	0
NM_001004135	OR2A12	0
NM_001004136	OR2T2	0
NM_001004137	OR52M1	0
NM_001004195	OR4F4	0
NM_001004196	CD200	0
NM_001004297	OR13A1	0.02
NM_001004298	C10orf90	2.88
NM_001004301	ZNF813	3.24
NM_001004303	C1orf168	0.03
NM_001004304	ZNF740	22.37
NM_001004306	CCDC144NL	0.03
NM_001004308	ZCCHC16	0
NM_001004309	ZNF774	3.9
NM_001004310	FCRL6	1.07
NM_001004311	FIGLA	0.08
NM_001004312	RTP2	0
NM_001004313	TMEM220	0
NM_001004316	LEKR1	0.21
NM_001004317	LIN28B	0
NM_001004318	ACP7	0.03
NM_001004319	VHLL	0.05
NM_001004320	AGMO	0
NM_001004323	C7orf61	1.94
NM_001004325	KRTAP5-2	0
NM_001004326	SLC22A20	0.86
NM_001004328	ZNF705A	0
NM_001004329	DBX2	0
NM_001004330	PLEKHG7	0
NM_001004333	RNASEK	159.86
NM_001004334	GPR179	0.1
NM_001004339	ZYG11A	3.6
NM_001004340	FCGR1B	0.06
NM_001004341	ETV3L	5.36
NM_001004342	TRIM67	0
NM_001004343	MAP1LC3C	0
NM_001004346	MTHFD2L	6.08
NM_001004351	SPDYE3	0.03
NM_001004352	NA	0
NM_001004353	STPG3	0
NM_001004354	NRARP	57.72
NM_001004356	FGFRL1	0.35
NM_001004358	FGFRL1	0
NM_001004360	DPP10	0.29
NM_001004416	UMODL1	1.73
NM_001004419	CLEC2D	1.64
NM_001004426	PLA2G6	0
NM_001004431	METRNL	102.27
NM_001004432	LINGO4	1.91
NM_001004434	SLC30A2	0.51
NM_001004439	ITGA11	0.17
NM_001004440	FAM19A3	0.56
NM_001004441	ANKRD34B	0.05
NM_001004450	OR1B1	0
NM_001004451	OR1J1	0
NM_001004452	OR1J4	0.17
NM_001004453	OR1L6	0
NM_001004454	OR1L8	1.12
NM_001004456	OR1M1	0
NM_001004457	OR1N2	0
NM_001004458	OR1S1	0
NM_001004459	OR1S2	0
NM_001004460	OR10A2	0
NM_001004461	OR10A6	0
NM_001004462	OR10G4	0
NM_001004463	OR10G7	0
NM_001004464	OR10G8	0
NM_001004465	OR10H4	0
NM_001004466	OR10H5	0
NM_001004467	OR10J3	0
NM_001004469	OR10J5	0
NM_001004470	ST8SIA6	1.06
NM_001004471	OR10Q1	0
NM_001004472	OR10R2	0
NM_001004473	OR10K1	0
NM_001004474	OR10S1	0
NM_001004475	OR10T2	0
NM_001004476	OR10K2	0
NM_001004477	OR10X1	0
NM_001004478	OR10Z1	0
NM_001004479	OR11H4	0
NM_001004480	OR11H6	0
NM_001004481	OR13C2	0
NM_001004482	OR13C5	0
NM_001004483	OR13C8	0
NM_001004484	OR13D1	0
NM_001004485	OR13F1	0
NM_001004486	OR13H1	0
NM_001004487	OR13J1	0
NM_001004488	OR2A25	0
NM_001004489	OR2AG1	0
NM_001004490	OR2AG2	0
NM_001004491	OR2AK2	0
NM_001004492	OR2B11	0
NM_001004684	OR2D3	0
NM_001004685	OR2F2	0
NM_001004686	OR2L2	0
NM_001004687	OR2L3	0
NM_001004688	OR2M2	0
NM_001004689	OR2M3	0
NM_001004690	OR2M5	0
NM_001004691	OR2M7	0
NM_001004692	OR2T12	0
NM_001004693	OR2T10	0
NM_001004694	OR2T29	0
NM_001004695	OR2T33	0
NM_001004696	OR2T4	0
NM_001004697	OR2T5	0
NM_001004698	OR2W5	0
NM_001004699	OR2Z1	0
NM_001004700	OR4C11	0
NM_001004701	OR4C16	0
NM_001004702	OR4C3	0
NM_001004703	OR4C46	0
NM_001004704	OR4C6	0
NM_001004705	OR4D10	0
NM_001004706	OR4D11	0
NM_001004707	OR4D2	0
NM_001004708	OR4D6	0
NM_001004711	OR4D9	0
NM_001004712	OR4K14	0
NM_001004713	OR1I1	0
NM_001004714	OR4K13	0
NM_001004715	OR4K17	0
NM_001004717	OR4L1	0
NM_001004719	OR4M2	0
NM_001004720	NCK2	0
NM_001004722	NCK2	17.32
NM_001004723	OR4N2	0
NM_001004724	OR4N5	0
NM_001004725	OR4S1	0
NM_001004726	OR4X1	0
NM_001004727	OR4X2	0
NM_001004728	OR5A1	0
NM_001004729	OR5AN1	0
NM_001004730	OR5AR1	0
NM_001004731	OR5AU1	0
NM_001004733	OR5B12	0.1
NM_001004734	OR14I1	0
NM_001004735	OR5D14	0
NM_001004736	OR5K1	0
NM_001004737	OR5K2	0
NM_001004738	OR5L1	0
NM_001004739	OR5L2	0
NM_001004740	OR5M1	0
NM_001004741	OR5M10	0
NM_001004742	OR5M3	0
NM_001004743	OR5M9	0
NM_001004744	OR5R1	0
NM_001004745	OR5T1	0
NM_001004746	OR5T2	0
NM_001004747	OR5T3	0
NM_001004748	OR51A2	0
NM_001004749	OR51A7	0
NM_001004750	OR51B6	0
NM_001004751	OR51D1	0
NM_001004752	OR51F1	0
NM_001004753	OR51F2	0
NM_001004754	OR51I2	0
NM_001004755	OR51L1	0
NM_001004756	OR51M1	0
NM_001004757	OR51Q1	0
NM_001004758	OR51S1	0
NM_001004759	OR51T1	0
NM_001004760	OR51V1	0
NM_001005	RPS3	33.13
NM_001005160	OR52A5	0
NM_001005161	OR52B4	0
NM_001005162	OR52B6	0
NM_001005163	OR52D1	0
NM_001005164	OR52E2	0
NM_001005165	OR52E4	0
NM_001005167	OR52E6	0
NM_001005168	OR52E8	0
NM_001005169	OR52I1	0
NM_001005170	OR52I2	0
NM_001005171	OR52K1	0
NM_001005172	OR52K2	0.1
NM_001005173	OR52L1	0
NM_001005174	OR52N2	0
NM_001005175	OR52N4	0
NM_001005176	SP140	0
NM_001005177	OR52R1	0
NM_001005178	OR52W1	0
NM_001005179	OR56A4	0
NM_001005180	OR56B1	0
NM_001005181	OR56B4	0
NM_001005182	OR6C1	0
NM_001005183	OR6C76	0
NM_001005184	OR6K6	0
NM_001005185	OR6N1	0
NM_001005186	OR6Q1	0
NM_001005187	OR6T1	0
NM_001005188	OR6X1	0
NM_001005189	OR6Y1	0
NM_001005190	OR7A10	0
NM_001005191	OR7D4	0.05
NM_001005192	OR7G1	0
NM_001005193	OR7G2	0
NM_001005194	OR8A1	0
NM_001005195	OR8B12	0
NM_001005196	OR8B4	0
NM_001005197	OR8D4	0
NM_001005198	OR8G5	0
NM_001005199	OR8H1	0
NM_001005200	OR8H2	0
NM_001005201	OR8H3	0
NM_001005202	OR8K3	0
NM_001005203	OR8S1	0.25
NM_001005204	OR8U1	0
NM_001005205	OR8J1	0
NM_001005207	TRIM37	1.2
NM_001005209	TMEM198	5.63
NM_001005210	LRRC55	0.21
NM_001005211	OR9I1	0
NM_001005212	OR9Q1	0
NM_001005213	OR9G1	0
NM_001005214	LRRC52	0.09
NM_001005216	OR2J3	0
NM_001005217	FRG2	0.12
NM_001005218	OR5B21	0
NM_001005221	OR4F29	0.01
NM_001005221_chr1	NA	0.01
NM_001005221_chr5	NA	0.01
NM_001005224	OR4F3	0.01
NM_001005224_chr1	NA	0.01
NM_001005224_chr5	NA	0.01
NM_001005226	OR2B3	0
NM_001005234	OR1L3	0.06
NM_001005235	OR1L4	0
NM_001005236	OR1L1	0
NM_001005237	OR51G1	0
NM_001005238	OR51G2	0
NM_001005239	OR11H1	0
NM_001005240	OR4F17	0
NM_001005241	OR4N4	0
NM_001005242	PKP2	33.32
NM_001005243	OR9K2	0
NM_001005245	OR5M11	0
NM_001005270	OR4C12	0
NM_001005271	CHD3	14.03
NM_001005272	OR4A5	0
NM_001005273	CHD3	0.01
NM_001005274	OR4A16	0
NM_001005275	OR4A15	0
NM_001005276	OR2AE1	0.22
NM_001005277	OR4F16	0.01
NM_001005277_chr1	NA	0.01
NM_001005277_chr5	NA	0.01
NM_001005278	OR6N2	0
NM_001005279	OR6K2	0
NM_001005280	OR10A7	0
NM_001005281	OR6B1	0
NM_001005282	OR5M8	0
NM_001005283	OR9Q2	0
NM_001005284	OR9G4	0
NM_001005285	OR2AT4	0
NM_001005286	OR6F1	0
NM_001005287	OR2A1	0.03
NM_001005288	OR51I1	0
NM_001005289	OR52H1	0
NM_001005290	PSRC1	12.77
NM_001005291	SREBF1	0
NM_001005323	OR5AK2	0
NM_001005324	OR10V1	0
NM_001005325	OR6M1	0
NM_001005326	OR4F6	0
NM_001005327	OR6K3	0
NM_001005328	OR2A7	1.84
NM_001005329	OR51A4	0
NM_001005332	MAGED1	96.49
NM_001005333	MAGED1	4.98
NM_001005335	HNRNPL	215.11
NM_001005336	DNM1	0
NM_001005337	PKP1	178.61
NM_001005338	OR5H1	0
NM_001005339	RGS10	380.03
NM_001005340	GPNMB	3.04
NM_001005353	AK4	2.27
NM_001005354	PRR13	0.73
NM_001005356	POTEG	0
NM_001005360	DNM2	0
NM_001005361	DNM2	0
NM_001005362	DNM2	2.94
NM_001005365	POTEA	0
NM_001005366	KDM2B	0.37
NM_001005367	TTYH1	42.96
NM_001005368	ZNF32	3.59
NM_001005369	MTIF2	0.77
NM_001005373	LRSAM1	5.76
NM_001005374	LRSAM1	0.54
NM_001005375	DAZ4	0
NM_001005376	PLAUR	6.73
NM_001005377	PLAUR	0
NM_001005386	ACTR2	0
NM_001005388	NFASC	0.14
NM_001005389	NFASC	0
NM_001005404	YPEL2	12.67
NM_001005405	KRTAP5-11	0
NM_001005407	CACNA1H	0.01
NM_001005408	NEURL4	2.41
NM_001005413	ZWINT	0.11
NM_001005415	2017-03-02	10.91
NM_001005416	2017-03-02	4.32
NM_001005417	B4GALT2	56.71
NM_001005463	EBF3	0.5
NM_001005464	HIST2H3A	0.46
NM_001005465	OR10G3	0
NM_001005466	OR10G2	0
NM_001005467	OR8B3	0
NM_001005468	OR8B2	0
NM_001005469	OR5B3	0
NM_001005470	OR4B1	0
NM_001005471	OR2T6	0
NM_001005473	PLCXD3	0.01
NM_001005474	NFKBIZ	2.88
NM_001005476	PKP4	54.75
NM_001005479	OR5H6	0
NM_001005480	OR2A2	0
NM_001005482	OR5H2	0
NM_001005483	OR4K5	0
NM_001005484	OR4F5	0
NM_001005486	OR4K15	0
NM_001005487	OR13G1	0
NM_001005489	OR5B17	0
NM_001005490	OR6C74	0
NM_001005491	OR10AG1	0
NM_001005492	OR5J2	0
NM_001005493	OR6C6	0
NM_001005494	OR6C4	0
NM_001005495	OR2T3	0
NM_001005496	OR5D16	0
NM_001005497	OR6C75	0
NM_001005498	RHBDF2	49.64
NM_001005499	OR6C70	0
NM_001005500	OR4M1	0
NM_001005501	OR4K2	0
NM_001005502	CPM	2.99
NM_001005503	OR11G2	0
NM_001005504	OR4F21	0
NM_001005505	CACNA2D2	0
NM_001005512	OR4A47	0
NM_001005513	OR4C45	0
NM_001005514	OR5H14	0
NM_001005515	OR5H15	0
NM_001005516	OR5K3	0
NM_001005517	OR5K4	0
NM_001005518	OR6C65	0
NM_001005519	OR6C68	0
NM_001005522	OR2T8	0
NM_001005526	SF3B1	0
NM_001005527	FAM19A4	0.8
NM_001005566	OR5B2	0.05
NM_001005567	OR51B5	0
NM_001005609	EDA	0
NM_001005610	EDA	0.16
NM_001005612	EDA	1.65
NM_001005613	EDA	0
NM_001005619	ITGB4	1.47
NM_001005731	ITGB4	54.94
NM_001005735	CHEK2	4.08
NM_001005738	FPR2	0
NM_001005739	VPS54	29.63
NM_001005741	GBA	17.05
NM_001005742	GBA	0
NM_001005743	NUMB	4.36
NM_001005744	NUMB	3.39
NM_001005745	NUMB	17.5
NM_001005746	CACNB4	0
NM_001005747	CACNB4	0
NM_001005751	WASHC2A	19.64
NM_001005752	GJB3	54.92
NM_001005753	CHMP3	77.07
NM_001005781	SUMO1	0.36
NM_001005782	SUMO1	32.64
NM_001005783	HAO2	0
NM_001005785	DAZ2	0
NM_001005786	DAZ2	0
NM_001005849	SUMO2	13.28
NM_001005850	ZNF835	0
NM_001005851	ZNF780B	6.11
NM_001005853	OR6B2	0
NM_001005855	ATP8B2	0.52
NM_001005861	RYK	92.56
NM_001005862	ERBB2	3.3
NM_001005909	IP6K2	0.01
NM_001005910	IP6K2	42.53
NM_001005911	IP6K2	0
NM_001005914	SEMA3B	1.35
NM_001005915	ERBB3	6.35
NM_001005918	ATP7B	0.55
NM_001005920	JMJD8	8.36
NM_001005922	KRTAP5-1	0
NM_001006	RPS3A	1848.49
NM_001006109	HMCES	9.93
NM_001006114	YBEY	2.32
NM_001006115	IP6K1	22.23
NM_001006117	RBMY1J	0
NM_001006118	RBMY1E	0
NM_001006120	RBMY1D	0
NM_001006121	RBMY1B	0
NM_001006600	ERBIN	33.47
NM_001006605	FAM69A	0.46
NM_001006607	LRRC37A2	7.91
NM_001006610	SIAH1	10.49
NM_001006612	TCEAL9	22.45
NM_001006613	TCEAL9	44.64
NM_001006614	TCEAL9	0.03
NM_001006615	WDR31	3.77
NM_001006616	TSPAN17	15.52
NM_001006617	MAPKAP1	8.12
NM_001006618	MAPKAP1	2.68
NM_001006619	MAPKAP1	20.04
NM_001006620	MAPKAP1	3.76
NM_001006621	MAPKAP1	14.5
NM_001006622	WDR33	5.53
NM_001006623	WDR33	1.96
NM_001006624	PDPN	0
NM_001006625	PDPN	0
NM_001006626	CHRM2	0
NM_001006627	CHRM2	0
NM_001006628	CHRM2	0
NM_001006629	CHRM2	0
NM_001006630	CHRM2	0
NM_001006631	CHRM2	0
NM_001006632	CHRM2	0
NM_001006634	ARHGAP17	2.87
NM_001006635	MTX2	9.59
NM_001006636	GTDC1	0
NM_001006638	RAB37	0
NM_001006639	TCEAL1	3.83
NM_001006640	TCEAL1	0
NM_001006641	SLC25A25	9.57
NM_001006642	SLC25A25	0.26
NM_001006655	FAM149A	0.63
NM_001006656	ZNF473	1.84
NM_001006657	WDR35	0
NM_001006658	CR2	0
NM_001006665	RPS6KA1	0
NM_001006666	APOBEC3F	2.33
NM_001006681	SPIN2B	9.09
NM_001006682	SPIN2B	7.45
NM_001006683	SPIN2B	0.82
NM_001006684	TCEAL8	61.55
NM_001006932	RPS6KA2	0
NM_001006933	TCEAL3	33.48
NM_001006935	TCEAL4	31.26
NM_001006937	TCEAL4	85.44
NM_001006938	TCEAL6	0.07
NM_001006939	LRRC18	0
NM_001006941	ALG3	9.33
NM_001006943	EPHA8	1.62
NM_001006944	RPS6KA4	0.12
NM_001006945	LRIF1	28.49
NM_001006946	SDC1	54.07
NM_001006947	UHRF1BP1L	0.49
NM_001007	RPS4X	1357.53
NM_001007022	ODF2L	0
NM_001007023	DIO2	0
NM_001007024	GOSR1	1.2
NM_001007025	GOSR1	0
NM_001007026	ATN1	0
NM_001007027	ALG8	7.72
NM_001007033	CLEC6A	0
NM_001007067	SDCBP	0
NM_001007068	SDCBP	0
NM_001007069	SDCBP	73.99
NM_001007070	SDCBP	0
NM_001007072	ZSCAN2	4.88
NM_001007073	RPL32	13.41
NM_001007074	RPL32	50.13
NM_001007075	KLHL5	2.87
NM_001007088	ZNF182	18.75
NM_001007089	RESP18	0
NM_001007090	C8orf48	4.07
NM_001007094	ZNF37A	0.25
NM_001007097	NTRK2	0.56
NM_001007098	SCP2	0
NM_001007099	SCP2	95.59
NM_001007100	SCP2	0
NM_001007101	ZNF484	0.33
NM_001007102	L3MBTL3	1.82
NM_001007122	FSD2	0
NM_001007125	LKAAEAR1	0.13
NM_001007139	IGF2	0
NM_001007156	NTRK3	0
NM_001007169	ZNF483	0.07
NM_001007176	C8orf22	0
NM_001007188	DEPDC5	0
NM_001007189	IGIP	3.95
NM_001007214	CACYBP	7.54
NM_001007225	IGF2BP2	0.79
NM_001007226	SPOP	0
NM_001007227	SPOP	2.8
NM_001007228	SPOP	18.82
NM_001007229	SPOP	3.56
NM_001007230	SPOP	0
NM_001007231	ARHGAP25	0
NM_001007232	CARD17	0.15
NM_001007233	ERCC8	0.15
NM_001007234	ERCC8	0.31
NM_001007237	IGSF3	16.47
NM_001007239	METTL13	33.88
NM_001007240	GP2	0
NM_001007241	GP2	0
NM_001007242	GP2	0
NM_001007245	IFRD1	0.31
NM_001007246	BRWD1	8.67
NM_001007248	ZNF599	2.06
NM_001007250	SCP2	36.87
NM_001007253	ERV3-1	63.49
NM_001007255	KLHDC9	0
NM_001007257	PRDM2	18.1
NM_001007259	SETD4	10.12
NM_001007261	SETD4	3.68
NM_001007267	PLA2R1	2.24
NM_001007269	GEMIN7	0.08
NM_001007270	GEMIN7	0
NM_001007271	DUSP13	0
NM_001007272	DUSP13	0
NM_001007273	DUSP13	0
NM_001007278	TRIM13	0
NM_001007464	RWDD1	11
NM_001007466	TULP4	4.41
NM_001007467	SFI1	4.31
NM_001007468	SMARCB1	34.46
NM_001007469	HCST	0.92
NM_001007470	TRPM3	0
NM_001007471	TRPM3	0
NM_001007523	F8A2	0
NM_001007524	F8A3	0
NM_001007525	NWD1	0.59
NM_001007527	LMBRD2	12.57
NM_001007530	CDRT15	0
NM_001007531	NKAPL	0
NM_001007532	STH	0
NM_001007533	PPP1R27	0.14
NM_001007534	C3orf56	0
NM_001007537	C1QTNF9B	0.01
NM_001007538	SHISA2	0.48
NM_001007540	CDHR4	0
NM_001007544	C1orf186	42.66
NM_001007551	CT45A5	0
NM_001007553	CSDE1	0.13
NM_001007559	SS18	0
NM_001007561	IRGQ	6.8
NM_001007563	IGFBPL1	0.72
NM_001007565	TFG	10.31
NM_001007593	SMPD1	11.49
NM_001007595	C2CD4B	0.03
NM_001007792	NTRK1	0
NM_001007793	BUB3	107.45
NM_001007794	CEPT1	1.19
NM_001008	RPS4Y1	0
NM_001008211	OPTN	2.01
NM_001008212	OPTN	28.86
NM_001008213	OPTN	6.89
NM_001008215	COA5	58.19
NM_001008216	GALE	18.18
NM_001008218	AMY1B	0
NM_001008219	AMY1C	0
NM_001008220	CPLX2	0
NM_001008221	AMY1A	0.35
NM_001008222	ZDHHC9	1.6
NM_001008223	C1QL4	0.79
NM_001008224	UACA	0.32
NM_001008225	CNOT4	1.4
NM_001008226	SAXO2	0
NM_001008228	MOG	0.86
NM_001008229	MOG	0
NM_001008237	TTC32	13.97
NM_001008239	C18orf25	30.42
NM_001008269	TMEM89	0
NM_001008270	PRSS37	0
NM_001008272	TAGLN3	0
NM_001008273	TAGLN3	0.04
NM_001008274	TRIM72	0.16
NM_001008387	REG3G	0
NM_001008388	CISD2	17.95
NM_001008389	UMOD	0.02
NM_001008390	CGGBP1	4.24
NM_001008391	CCDC73	0.07
NM_001008392	CTDSPL	5.76
NM_001008393	C4orf46	13.88
NM_001008394	EID3	1.04
NM_001008395	LAMTOR4	96.48
NM_001008396	WDHD1	0
NM_001008397	GPX8	26.87
NM_001008401	ZNF761	4.06
NM_001008404	C14orf180	0
NM_001008405	BCAP29	9.06
NM_001008409	TTLL9	0.06
NM_001008410	STEAP3	46.69
NM_001008485	SLC41A3	0
NM_001008486	SLC41A3	5.84
NM_001008487	SLC41A3	0.15
NM_001008489	PHOSPHO2	7.3
NM_001008491	2017-09-02	0
NM_001008492	2017-09-02	1.86
NM_001008493	ENAH	21.71
NM_001008495	TMEM64	26.63
NM_001008496	PIWIL3	0
NM_001008503	OPRM1	0
NM_001008504	OPRM1	0
NM_001008505	OPRM1	0
NM_001008528	MXRA7	11.06
NM_001008529	MXRA7	10.32
NM_001008530	LGMN	1.62
NM_001008534	AKAP14	0
NM_001008535	AKAP14	0
NM_001008536	TCHHL1	0
NM_001008537	KIAA2022	0.68
NM_001008539	SLC7A2	0
NM_001008540	CXCR4	0.16
NM_001008541	MXI1	21.69
NM_001008563	USP20	1
NM_001008564	NUP58	49.98
NM_001008566	TPST2	0
NM_001008657	TCOF1	1.72
NM_001008660	PICALM	36.14
NM_001008661	KYAT3	10.58
NM_001008662	KYAT3	19.77
NM_001008693	CST9	0
NM_001008695	THAP7	25.59
NM_001008697	TFIP11	0.75
NM_001008701	ADGRL1	0
NM_001008703	C6orf1	3.38
NM_001008704	C6orf1	2.63
NM_001008707	EML1	0.46
NM_001008708	CHAC2	0
NM_001008709	PPP1CA	6.29
NM_001008710	RBPMS	4.59
NM_001008711	RBPMS	0.63
NM_001008712	RBPMS	9.69
NM_001008723	CFAP58	0.3
NM_001008726	WDR89	0.78
NM_001008727	ZNF121	21.23
NM_001008737	NA	5.21
NM_001008738	FNIP1	14.17
NM_001008739	C6orf226	61.36
NM_001008740	TMCO2	0.08
NM_001008743	SULT1C3	0
NM_001008744	TDP1	5.26
NM_001008747	CTAGE15	0.29
NM_001008749	RAB19	0.98
NM_001008777	FBXO47	0.15
NM_001008778	SPDYC	0.94
NM_001008779	SPDYA	0.04
NM_001008781	FAT3	0
NM_001008783	SLC35D3	0
NM_001008784	CD200R1L	0
NM_001008800	CCT3	93.19
NM_001008801	ZNF468	11.27
NM_001008844	DSP	102.03
NM_001008860	NIPA2	8.16
NM_001008892	NIPA2	13.23
NM_001008894	NIPA2	16.74
NM_001008895	CUL4A	30.29
NM_001008897	TCP1	8.22
NM_001008901	GTSF1L	0
NM_001008910	STK16	21.49
NM_001008938	CKAP5	33.13
NM_001008949	ITPRIPL1	0
NM_001009	RPS5	972.71
NM_001009181	STATH	0
NM_001009182	GEMIN2	5.99
NM_001009183	GEMIN2	1.69
NM_001009184	GRINA	243.42
NM_001009185	ACSL6	1.68
NM_001009186	CCT6A	4.19
NM_001009552	PPP2CB	44.52
NM_001009554	MFAP3L	1.59
NM_001009555	SH3D19	0.5
[truncated: 43,476 more rows]

## Sheet: mouse 1 - MFP
gene_id	gene_symbol	196B-MG
NM_000014	A2M	9.5
NM_000015	NAT2	0.15
NM_000016	ACADM	33.58
NM_000017	ACADS	11.55
NM_000018	ACADVL	126.85
NM_000019	ACAT1	49.91
NM_000020	ACVRL1	0.85
NM_000021	PSEN1	22.96
NM_000022	ADA	0.69
NM_000023	SGCA	0
NM_000024	ADRB2	0.55
NM_000025	ADRB3	0.07
NM_000026	ADSL	51.18
NM_000027	AGA	7.82
NM_000028	AGL	0.99
NM_000029	AGT	4.52
NM_000030	AGXT	0
NM_000031	ALAD	9.72
NM_000032	ALAS2	0
NM_000033	ABCD1	13.39
NM_000034	ALDOA	7.58
NM_000035	ALDOB	0
NM_000036	AMPD1	0
NM_000037	ANK1	0
NM_000038	APC	10.89
NM_000039	APOA1	0
NM_000040	APOC3	0
NM_000041	APOE	19.4
NM_000042	APOH	0
NM_000043	FAS	1.02
NM_000044	AR	4.18
NM_000045	ARG1	0.04
NM_000046	ARSB	2.73
NM_000047	ARSE	1.7
NM_000048	ASL	16.15
NM_000049	ASPA	0
NM_000050	ASS1	12.92
NM_000051	ATM	41.76
NM_000052	ATP7A	5.4
NM_000053	ATP7B	1.73
NM_000054	AVPR2	0
NM_000055	BCHE	0.42
NM_000056	BCKDHB	24.49
NM_000057	BLM	18.58
NM_000059	BRCA2	28.09
NM_000060	BTD	1.9
NM_000061	BTK	0.07
NM_000062	SERPING1	0
NM_000063	C2	0
NM_000064	C3	24.64
NM_000065	C6	0
NM_000066	C8B	0
NM_000067	CA2	11.81
NM_000068	CACNA1A	0
NM_000069	CACNA1S	0
NM_000070	CAPN3	0.68
NM_000071	CBS	99.52
NM_000072	CD36	0
NM_000073	CD3G	0.05
NM_000074	CD40LG	0
NM_000075	CDK4	79.63
NM_000076	CDKN1C	2.21
NM_000077	CDKN2A	101.72
NM_000078	CETP	0
NM_000079	CHRNA1	0.06
NM_000080	CHRNE	0.4
NM_000081	LYST	11.65
NM_000082	ERCC8	12.22
NM_000083	CLCN1	0.23
NM_000084	CLCN5	1.7
NM_000085	CLCNKB	0.08
NM_000086	CLN3	39.1
NM_000087	CNGA1	12.59
NM_000088	COL1A1	2.36
NM_000089	COL1A2	2.61
NM_000090	COL3A1	0.12
NM_000091	COL4A3	7.16
NM_000092	COL4A4	10.69
NM_000093	COL5A1	0
NM_000094	COL7A1	0.82
NM_000095	COMP	2.15
NM_000096	CP	90.32
NM_000097	CPOX	8.59
NM_000098	CPT2	22.12
NM_000099	CST3	167.95
NM_000100	CSTB	281.35
NM_000101	CYBA	200.42
NM_000102	CYP17A1	0.03
NM_000103	CYP19A1	0
NM_000104	CYP1B1	0.36
NM_000106	CYP2D6	2.08
NM_000107	DDB2	12.15
NM_000108	DLD	53.22
NM_000109	DMD	0
NM_000110	DPYD	2.68
NM_000111	SLC26A3	0
NM_000112	SLC26A2	52.71
NM_000113	TOR1A	57.39
NM_000115	EDNRB	0
NM_000116	TAZ	4.11
NM_000117	EMD	67.79
NM_000118	ENG	0
NM_000119	EPB42	0
NM_000120	EPHX1	0.81
NM_000121	EPOR	4.97
NM_000122	ERCC3	31.92
NM_000123	ERCC5	43.4
NM_000124	ERCC6	7.43
NM_000125	ESR1	0
NM_000126	ETFA	128.06
NM_000127	EXT1	16.68
NM_000128	F11	0
NM_000129	F13A1	9.59
NM_000130	F5	0.06
NM_000131	F7	0
NM_000132	F8	4.7
NM_000133	F9	0
NM_000134	FABP2	0
NM_000135	FANCA	8.56
NM_000136	FANCC	16.1
NM_000137	FAH	23.65
NM_000138	FBN1	11.21
NM_000139	MS4A2	0
NM_000140	FECH	17.04
NM_000141	FGFR2	0
NM_000142	FGFR3	1.56
NM_000143	FH	98.57
NM_000144	FXN	1.41
NM_000145	FSHR	0
NM_000146	FTL	3820
NM_000147	FUCA1	25.85
NM_000148	FUT1	2.97
NM_000149	FUT3	0.56
NM_000150	FUT6	0
NM_000151	G6PC	0
NM_000152	GAA	4.7
NM_000153	GALC	4.64
NM_000154	GALK1	34.33
NM_000155	GALT	24.62
NM_000156	GAMT	6.27
NM_000157	GBA	96.24
NM_000158	GBE1	38.63
NM_000159	GCDH	13.83
NM_000160	GCGR	0.48
NM_000161	GCH1	5.21
NM_000162	GCK	0
NM_000163	GHR	2.39
NM_000164	GIPR	0
NM_000165	GJA1	52.17
NM_000166	GJB1	0
NM_000167	GK	2.4
NM_000168	GLI3	6.27
NM_000169	GLA	26.64
NM_000170	GLDC	0.17
NM_000171	GLRA1	0
NM_000172	GNAT1	0
NM_000173	GP1BA	0
NM_000174	GP9	0
NM_000175	GPI	176.88
NM_000176	NR3C1	0
NM_000177	GSN	28.41
NM_000178	GSS	17.61
NM_000179	MSH6	57.89
NM_000180	GUCY2D	0.03
NM_000181	GUSB	60.49
NM_000182	HADHA	107.96
NM_000183	HADHB	58.73
NM_000184	HBG2	0
NM_000185	SERPIND1	0
NM_000186	CFH	0.15
NM_000187	HGD	0.31
NM_000188	HK1	86.73
NM_000189	HK2	45.46
NM_000190	HMBS	15.35
NM_000191	HMGCL	39.54
NM_000192	TBX5	0
NM_000193	SHH	0
NM_000194	HPRT1	9.65
NM_000195	HPS1	0.72
NM_000196	HSD11B2	6.16
NM_000197	HSD17B3	2.54
NM_000198	HSD3B2	0
NM_000199	SGSH	19.45
NM_000200	HTN3	0
NM_000201	ICAM1	50.4
NM_000202	IDS	9.55
NM_000203	IDUA	6.01
NM_000204	CFI	0
NM_000206	IL2RG	0.45
NM_000207	INS	0
NM_000208	INSR	23.51
NM_000209	PDX1	0.02
NM_000210	ITGA6	159.33
NM_000211	ITGB2	55.58
NM_000212	ITGB3	3.27
NM_000213	ITGB4	2.32
NM_000214	JAG1	7.24
NM_000215	JAK3	0.13
NM_000216	ANOS1	0.97
NM_000217	KCNA1	0
NM_000218	KCNQ1	0.26
NM_000219	KCNE1	0
NM_000220	KCNJ1	0.05
NM_000221	KHK	5.56
NM_000222	KIT	6.82
NM_000223	KRT12	0.09
NM_000224	KRT18	181.93
NM_000226	KRT9	1.85
NM_000227	LAMA3	3.07
NM_000228	LAMB3	32.98
NM_000229	LCAT	9.88
NM_000230	LEP	0.9
NM_000231	SGCG	0.04
NM_000232	SGCB	19.74
NM_000233	LHCGR	0
NM_000234	LIG1	28.76
NM_000235	LIPA	16.13
NM_000236	LIPC	0
NM_000237	LPL	18.44
NM_000238	KCNH2	0
NM_000239	LYZ	0
NM_000240	MAOA	0.12
NM_000242	MBL2	0
NM_000243	MEFV	0
NM_000244	MEN1	0
NM_000245	MET	3.2
NM_000246	CIITA	0
NM_000247	MICA	14.19
NM_000248	MITF	0
NM_000249	MLH1	21.91
NM_000250	MPO	0.02
NM_000251	MSH2	39.64
NM_000252	MTM1	8.82
NM_000253	MTTP	0
NM_000254	MTR	28.63
NM_000255	MUT	51.18
NM_000256	MYBPC3	0.07
NM_000257	MYH7	0.01
NM_000258	MYL3	0.07
NM_000259	MYO5A	7.62
NM_000260	MYO7A	0.54
NM_000261	MYOC	0.12
NM_000262	NAGA	35.19
NM_000263	NAGLU	29.32
NM_000264	PTCH1	0.46
NM_000265	NCF1	0.35
NM_000266	NDP	0.09
NM_000267	NF1	10.69
NM_000268	NF2	4.65
NM_000269	NME1	506.98
NM_000270	PNP	35.26
NM_000271	NPC1	62.36
NM_000272	NPHP1	0
NM_000273	GPR143	2.15
NM_000274	OAT	324.4
NM_000275	OCA2	1.14
NM_000276	OCRL	2.14
NM_000277	PAH	0.7
NM_000278	PAX2	0
NM_000280	PAX6	0.33
NM_000281	PCBD1	55.39
NM_000282	PCCA	7.39
NM_000283	PDE6B	0.19
NM_000284	PDHA1	58.32
NM_000285	PEPD	21.5
NM_000286	PEX12	3.04
NM_000287	PEX6	49.3
NM_000288	PEX7	10.89
NM_000289	PFKM	24.64
NM_000290	PGAM2	1.91
NM_000291	PGK1	445.34
NM_000292	PHKA2	9.42
NM_000293	PHKB	3.29
NM_000294	PHKG2	6.51
NM_000295	SERPINA1	2.04
NM_000296	PKD1	39.08
NM_000297	PKD2	10.92
NM_000298	PKLR	0
NM_000299	PKP1	0
NM_000300	PLA2G2A	0
NM_000301	PLG	0
NM_000302	PLOD1	196.77
NM_000303	PMM2	99.15
NM_000304	PMP22	40.92
NM_000305	PON2	69.15
NM_000306	POU1F1	0
NM_000307	POU3F4	0
NM_000308	CTSA	50.48
NM_000309	PPOX	3.44
NM_000310	PPT1	144.01
NM_000311	PRNP	45.86
NM_000312	PROC	1.86
NM_000313	PROS1	3.13
NM_000314	PTEN	0
NM_000315	PTH	0
NM_000316	PTH1R	0
NM_000317	PTS	52.03
NM_000318	PEX2	17.48
NM_000319	PEX5	5.97
NM_000320	QDPR	6.09
NM_000321	RB1	35.37
NM_000322	PRPH2	0.66
NM_000324	RHAG	0
NM_000325	PITX2	0.18
NM_000326	RLBP1	2.86
NM_000327	ROM1	5.74
NM_000328	RPGR	3.95
NM_000329	RPE65	0.02
NM_000330	RS1	0
NM_000331	SAA1	0
NM_000332	ATXN1	1.11
NM_000333	ATXN7	7.53
NM_000334	SCN4A	0
NM_000335	SCN5A	1.14
NM_000336	SCNN1B	4.63
NM_000337	SGCD	3.73
NM_000338	SLC12A1	1.38
NM_000339	SLC12A3	0
NM_000340	SLC2A2	0
NM_000341	SLC3A1	0.13
NM_000342	SLC4A1	0.01
NM_000343	SLC5A1	6.29
NM_000344	SMN1 /// SMN2	52.29
NM_000345	SNCA	0.12
NM_000346	SOX9	122.21
NM_000347	SPTB	0.07
NM_000348	SRD5A2	0.1
NM_000349	STAR	0.05
NM_000350	ABCA4	0.2
NM_000351	STS	0
NM_000352	ABCC8	0.2
NM_000353	TAT	0.02
NM_000354	SERPINA7	0
NM_000355	TCN2	1.53
NM_000356	TCOF1	0
NM_000358	TGFBI	21.18
NM_000359	TGM1	17.92
NM_000360	TH	0.07
NM_000361	THBD	1.08
NM_000362	TIMP3	8.85
NM_000363	TNNI3	0.08
NM_000364	TNNT2	1.62
NM_000365	TPI1	1490.99
NM_000366	TPM1	18.21
NM_000367	TPMT	13.68
NM_000368	TSC1	22.01
NM_000369	TSHR	0.01
NM_000370	TTPA	0.35
NM_000371	TTR	0.07
NM_000372	TYR	0
NM_000373	UMPS	19.2
NM_000374	UROD	75.16
NM_000375	UROS	45.02
NM_000376	VDR	4.15
NM_000377	WAS	0.65
NM_000378	WT1	0
NM_000379	XDH	0.46
NM_000380	XPA	12.47
NM_000381	MID1	1.82
NM_000382	ALDH3A2	30.93
NM_000383	AIRE	0
NM_000384	APOB	0.02
NM_000386	BLMH	9.15
NM_000387	SLC25A20	16.81
NM_000388	CASR	0
NM_000389	CDKN1A	103.93
NM_000390	CHM	10.94
NM_000391	TPP1	15.71
NM_000392	ABCC2	2.28
NM_000393	COL5A2	3.72
NM_000394	CRYAA	0
NM_000395	CSF2RB	0.01
NM_000396	CTSK	9.15
NM_000397	CYBB	0.37
NM_000398	CYB5R3	31.06
NM_000399	EGR2	0.21
NM_000400	ERCC2	12.74
NM_000401	EXT2	7.73
NM_000402	G6PD	23.23
NM_000403	GALE	5.78
NM_000404	GLB1	65.81
NM_000405	GM2A	30.61
NM_000406	GNRHR	0
NM_000407	GP1BB	11.69
NM_000408	GPD2	47.33
NM_000409	GUCA1A	0
NM_000410	HFE	7.45
NM_000411	HLCS	26
NM_000412	HRG	0
NM_000413	HSD17B1	2.41
NM_000414	HSD17B4	51.11
NM_000415	IAPP	0
NM_000416	IFNGR1	37.15
NM_000417	IL2RA	0
NM_000418	IL4R	3.06
NM_000419	ITGA2B	0.65
NM_000420	KEL	0.55
NM_000421	KRT10	6.12
NM_000422	KRT17	237.75
NM_000423	KRT2	0
NM_000424	KRT5	231.89
NM_000425	L1CAM	0
NM_000426	LAMA2	0
NM_000427	LOR	0
NM_000428	LTBP2	8.17
NM_000429	MAT1A	0.04
NM_000430	PAFAH1B1	59.07
NM_000431	MVK	19.78
NM_000432	MYL2	0
NM_000433	NCF2	0
NM_000434	NEU1	36.53
NM_000435	NOTCH3	72.51
NM_000436	OXCT1	62.73
NM_000437	PAFAH2	22.84
NM_000438	PAX3	0
NM_000439	PCSK1	0
NM_000440	PDE6A	0.05
NM_000441	SLC26A4	0.15
NM_000442	PECAM1	0
NM_000443	ABCB4	0
NM_000444	PHEX	0.66
NM_000445	PLEC	74.84
NM_000446	PON1	0.14
NM_000447	PSEN2	16.77
NM_000448	RAG1	0.65
NM_000449	RFX5	9.45
NM_000450	SELE	0.37
NM_000451_chrX	NA	0
NM_000451_chrY	NA	0
NM_000452	SLC10A2	0
NM_000453	SLC5A5	0
NM_000454	SOD1	517.48
NM_000455	STK11	41.33
NM_000456	SUOX	1.96
NM_000457	HNF4A	0
NM_000458	HNF1B	0
NM_000459	TEK	0
NM_000460	THPO	0
NM_000461	THRB	1.73
NM_000462	UBE3A	7.44
NM_000463	UGT1A1	0
NM_000465	BARD1	45.83
NM_000466	PEX1	211.61
NM_000474	TWIST1	21.85
NM_000475	NR0B1	0.04
NM_000476	AK1	20.98
NM_000477	ALB	0.42
NM_000478	ALPL	6.21
NM_000479	AMH	1.45
NM_000480	AMPD3	2.21
NM_000481	AMT	5.1
NM_000482	APOA4	0
NM_000483	APOC2	0
NM_000484	APP	157.48
NM_000485	APRT	101.88
NM_000486	AQP2	0.06
NM_000487	ARSA	10.72
NM_000488	SERPINC1	0.55
NM_000489	ATRX	13.41
NM_000490	AVP	0
NM_000491	C1QB	0
NM_000492	CFTR	0
NM_000493	COL10A1	12.28
NM_000494	COL17A1	0.07
NM_000495	COL4A5	4.28
NM_000496	CRYBB2	3.29
NM_000497	CYP11B1	0
NM_000498	CYP11B2	0
NM_000499	CYP1A1	0
NM_000500	CYP21A2	0
NM_000501	ELN	0
NM_000502	EPX	0
NM_000503	EYA1	0
NM_000504	F10	0
NM_000505	F12	17.48
NM_000506	F2	0.12
NM_000507	FBP1	0.75
NM_000508	FGA	0
NM_000509	FGG	0
NM_000510	FSHB	0
NM_000511	FUT2	1.82
NM_000512	GALNS	42.72
NM_000513	OPN1MW	0
NM_000514	GDNF	0.09
NM_000515	GH1	0
NM_000516	GNAS	16.36
NM_000517	HBA2	0.37
NM_000518	HBB	0
NM_000519	HBD	0
NM_000520	HEXA	105.35
NM_000521	HEXB	75.32
NM_000522	HOXA13	0.9
NM_000523	HOXD13	0.5
NM_000524	HTR1A	0
NM_000525	KCNJ11	1.5
NM_000526	KRT14	2236.36
NM_000527	LDLR	22.88
NM_000528	MAN2B1	20.82
NM_000529	MC2R	0
NM_000530	MPZ	1.29
NM_000531	OTC	0.04
NM_000532	PCCB	42.57
NM_000533	PLP1	0
NM_000534	PMS1	14.15
NM_000535	PMS2	10.56
NM_000536	RAG2	0
NM_000537	REN	0
NM_000538	RFXAP	4.82
NM_000539	RHO	0.09
NM_000540	RYR1	0.02
NM_000541	SAG	0
NM_000542	SFTPB	0
NM_000543	SMPD1	10.9
NM_000544	TAP2	1.38
NM_000545	HNF1A	0.02
NM_000546	TP53	2.85
NM_000547	TPO	0
NM_000548	TSC2	2.28
NM_000549	TSHB	0
NM_000550	TYRP1	3.02
NM_000551	VHL	48.6
NM_000552	VWF	0.11
NM_000553	WRN	27.27
NM_000554	CRX	0
NM_000555	DCX	0
NM_000557	GDF5	3.93
NM_000558	HBA1	0
NM_000559	HBG1	0
NM_000560	CD53	0
NM_000561	GSTM1	19.09
NM_000562	C8A	0
NM_000564	IL5RA	0
NM_000565	IL6R	7.15
NM_000566	FCGR1A	0
NM_000567	CRP	0
NM_000569	FCGR3A	0
NM_000570	FCGR3B	0.03
NM_000572	IL10	0
NM_000573	CR1	0
NM_000574	CD55	12.36
NM_000575	IL1A	0.02
NM_000576	IL1B	0
NM_000577	IL1RN	0.22
NM_000578	SLC11A1	0.28
NM_000579	CCR5	0
NM_000581	GPX1	158.15
NM_000582	SPP1	1.87
NM_000583	GC	0
NM_000584	CXCL8	1.55
NM_000585	IL15	0.4
NM_000586	IL2	0
NM_000587	C7	0.01
NM_000588	IL3	0
NM_000589	IL4	0
NM_000590	IL9	0
NM_000591	CD14	3.08
NM_000593	TAP1	7.24
NM_000594	TNF	2.55
NM_000595	LTA	0.05
NM_000596	IGFBP1	0
NM_000597	IGFBP2	312.73
NM_000598	IGFBP3	277.14
NM_000599	IGFBP5	85.56
NM_000600	IL6	0.11
NM_000601	HGF	0
NM_000602	SERPINE1	2.82
NM_000603	NOS3	0
NM_000605	IFNA2	0
NM_000606	C8G	1.71
NM_000607	ORM1	0
NM_000608	ORM2	0
NM_000609	CXCL12	0.06
NM_000610	CD44	2.9
NM_000611	CD59	73.47
NM_000612	IGF2	0
NM_000613	HPX	1.9
NM_000614	CNTF	2.07
NM_000615	NCAM1	1.51
NM_000616	CD4	0.51
NM_000617	SLC11A2	8.97
NM_000618	IGF1	0
NM_000619	IFNG	0
NM_000620	NOS1	0
NM_000621	HTR2A	0
NM_000623	BDKRB2	0.04
NM_000624	SERPINA5	3.94
NM_000625	NOS2	3.19
NM_000626	CD79B	1.17
NM_000627	LTBP1	0
NM_000628	IL10RB	60.51
NM_000629	IFNAR1	23.22
NM_000631	NCF4	0
NM_000632	ITGAM	0.36
NM_000633	BCL2	0.35
NM_000634	CXCR1	0.02
NM_000635	RFX2	1.16
NM_000636	SOD2	126.71
NM_000637	GSR	26.83
NM_000638	VTN	0
NM_000639	FASLG	0
NM_000640	IL13RA2	0
NM_000641	IL11	1.35
NM_000642	AGL	15.73
NM_000643	AGL	0
NM_000644	AGL	6.73
NM_000646	AGL	0.35
NM_000651	CR1	0
NM_000655	SELL	0
NM_000657	BCL2	0.62
NM_000660	TGFB1	0.95
NM_000661	RPL9	2926.99
NM_000662	NAT1	1.51
NM_000663	ABAT	0.08
NM_000665	ACHE	0
NM_000666	ACY1	34.57
NM_000667	ADH1A	0
NM_000668	ADH1B	0
NM_000669	ADH1C	0
NM_000670	ADH4	0
NM_000671	ADH5	310.94
NM_000672	ADH6	0
NM_000673	ADH7	0
NM_000674	ADORA1	2.64
NM_000675	ADORA2A	0.38
NM_000676	ADORA2B	3.3
NM_000677	ADORA3	0
NM_000678	ADRA1D	0
NM_000679	ADRA1B	0.16
NM_000680	ADRA1A	0.75
NM_000681	ADRA2A	0.54
NM_000682	ADRA2B	1.96
NM_000683	ADRA2C	0.89
NM_000684	ADRB1	0.72
NM_000685	AGTR1	0
NM_000686	AGTR2	0
NM_000687	AHCY	112.87
NM_000688	ALAS1	8.02
NM_000689	ALDH1A1	0
NM_000690	ALDH2	10.3
NM_000691	ALDH3A1	0.52
NM_000692	ALDH1B1	31.38
NM_000693	ALDH1A3	30.07
NM_000694	ALDH3B1	0.6
NM_000695	ALDH3B2	1.86
NM_000696	ALDH9A1	108.36
NM_000697	ALOX12	0.13
NM_000698	ALOX5	0
NM_000699	AMY2A	0.04
NM_000700	ANXA1	194.32
NM_000701	ATP1A1	241.32
NM_000702	ATP1A2	0.04
NM_000704	ATP4A	0.02
NM_000705	ATP4B	0
NM_000706	AVPR1A	0.02
NM_000707	AVPR1B	0.04
NM_000709	BCKDHA	68.95
NM_000710	BDKRB1	0
NM_000712	BLVRA	25.32
NM_000713	BLVRB	147.47
NM_000714	TSPO	452.21
NM_000715	C4BPA	0.11
NM_000716	C4BPB	0
NM_000717	CA4	0
NM_000718	CACNA1B	1.36
NM_000719	CACNA1C	0
NM_000720	CACNA1D	1.42
NM_000721	CACNA1E	0
NM_000722	CACNA2D1	0.23
NM_000723	CACNB1	8.38
NM_000724	CACNB2	0
NM_000725	CACNB3	5.2
NM_000726	CACNB4	0.16
NM_000727	CACNG1	0.29
NM_000728	CALCB	1.61
NM_000729	CCK	0
NM_000730	CCKAR	0
NM_000732	CD3D	0
NM_000733	CD3E	0.92
NM_000734	CD247	0
NM_000735	CGA	0
NM_000737	CGB3	0
NM_000738	CHRM1	13.35
NM_000739	CHRM2	0
NM_000740	CHRM3	0.85
NM_000741	CHRM4	0.03
NM_000742	CHRNA2	0
NM_000743	CHRNA3	0.27
NM_000744	CHRNA4	0
NM_000745	CHRNA5	4.5
NM_000746	CHRNA7	0.36
NM_000747	CHRNB1	5.03
NM_000748	CHRNB2	0.08
NM_000749	CHRNB3	0
NM_000750	CHRNB4	0
NM_000751	CHRND	0
NM_000754	COMT	43.85
NM_000755	CRAT	18.1
NM_000756	CRH	0
NM_000757	CSF1	2.01
NM_000758	CSF2	0
NM_000759	CSF3	0
NM_000760	CSF3R	0
NM_000761	CYP1A2	0
NM_000762	CYP2A6	0
NM_000764	CYP2A7	0
NM_000765	CYP3A7	0.03
NM_000766	CYP2A13	0
NM_000767	CYP2B6	0
NM_000769	CYP2C19	0.1
NM_000770	CYP2C8	0.61
NM_000771	CYP2C9	0.23
NM_000772	CYP2C18	0.16
NM_000773	CYP2E1	0
NM_000774	CYP2F1	0
NM_000775	CYP2J2	1.57
NM_000777	CYP3A5	0
NM_000778	CYP4A11	0
NM_000779	CYP4B1	0
NM_000780	CYP7A1	0
NM_000781	CYP11A1	0
NM_000782	CYP24A1	0.06
NM_000783	CYP26A1	0.18
NM_000784	CYP27A1	88.95
NM_000785	CYP27B1	3.42
NM_000786	CYP51A1	871.9
NM_000787	DBH	0
NM_000788	DCK	34.09
NM_000789	ACE	0.64
NM_000790	DDC	0
NM_000791	DHFR	46.76
NM_000792	DIO1	0.77
NM_000793	DIO2	0.35
NM_000794	DRD1	0
NM_000795	DRD2	0
NM_000796	DRD3	0
NM_000797	DRD4	1.6
NM_000798	DRD5	0.18
NM_000799	EPO	0.05
NM_000800	FGF1	0
NM_000801	FKBP1A	132.24
NM_000802	FOLR1	0
NM_000803	FOLR2	0
NM_000804	FOLR3	0
NM_000805	GAST	0.17
NM_000806	GABRA1	0
NM_000807	GABRA2	0
NM_000808	GABRA3	0
NM_000809	GABRA4	0
NM_000810	GABRA5	0
NM_000811	GABRA6	0
NM_000812	GABRB1	0.08
NM_000813	GABRB2	0.12
NM_000814	GABRB3	0
NM_000815	GABRD	0
NM_000816	GABRG2	0
NM_000817	GAD1	0.18
NM_000818	GAD2	0
NM_000819	GART	71.73
NM_000820	GAS6	21.77
NM_000821	GGCX	6.23
NM_000823	GHRHR	0
NM_000824	GLRB	0.77
NM_000825	GNRH1	19.79
NM_000826	GRIA2	0.29
NM_000827	GRIA1	0
NM_000828	GRIA3	0.47
NM_000829	GRIA4	0
NM_000830	GRIK1	0
NM_000831	GRIK3	0
NM_000832	GRIN1	0.03
NM_000833	GRIN2A	0
NM_000834	GRIN2B	0.15
NM_000835	GRIN2C	1.14
NM_000836	GRIN2D	0.28
NM_000837	GRINA	11.8
NM_000839	GRM2	0.04
NM_000840	GRM3	0.42
NM_000841	GRM4	0
NM_000842	GRM5	0
NM_000843	GRM6	0
NM_000844	GRM7	0.03
NM_000845	GRM8	0.15
NM_000846	GSTA2	0.05
NM_000847	GSTA3	0
NM_000848	GSTM2	14.94
NM_000849	GSTM3	27.87
NM_000850	GSTM4	13.15
NM_000851	GSTM5	0
NM_000852	GSTP1	890.02
NM_000853	GSTT1	0
NM_000854	GSTT2	0.97
NM_000855	GUCY1A2	0.32
NM_000856	GUCY1A3	0.21
NM_000857	GUCY1B3	0.84
NM_000858	GUK1	63.7
NM_000859	HMGCR	50.85
NM_000860	HPGD	0
NM_000861	HRH1	0
NM_000862	HSD3B1	0
NM_000863	HTR1B	0.11
NM_000864	HTR1D	0.66
NM_000865	HTR1E	0.09
NM_000866	HTR1F	0.02
NM_000867	HTR2B	0
NM_000868	HTR2C	0
NM_000869	HTR3A	0
NM_000870	HTR4	0
NM_000871	HTR6	0.07
NM_000872	HTR7	0
NM_000873	ICAM2	0
NM_000874	IFNAR2	0.01
NM_000875	IGF1R	25.94
NM_000876	IGF2R	66.13
NM_000877	IL1R1	2.8
NM_000878	IL2RB	0
NM_000879	IL5	0.08
NM_000880	IL7	0
NM_000882	IL12A	1.1
NM_000883	IMPDH1	1.57
NM_000884	IMPDH2	136.12
NM_000885	ITGA4	3.45
NM_000887	ITGAX	0
NM_000888	ITGB6	1.57
NM_000889	ITGB7	1.65
NM_000890	KCNJ5	0.86
NM_000891	KCNJ2	0.39
NM_000892	KLKB1	0
NM_000893	KNG1	0
NM_000894	LHB	0.15
NM_000895	LTA4H	46.26
NM_000896	CYP4F3	0
NM_000898	MAOB	4.4
NM_000899	KITLG	1.1
NM_000900	MGP	936.69
NM_000901	NR3C2	0.5
NM_000902	MME	0.32
NM_000903	NQO1	280.75
NM_000904	NQO2	27.56
NM_000905	NPY	0
NM_000906	NPR1	0.14
NM_000908	NPR3	0
NM_000909	NPY1R	19.54
NM_000910	NPY2R	0
NM_000911	OPRD1	2.01
NM_000912	OPRK1	2.14
NM_000913	OPRL1	2.16
NM_000914	OPRM1	0
NM_000915	OXT	1.36
NM_000916	OXTR	3.06
NM_000917	P4HA1	70.9
NM_000918	P4HB	1230.39
NM_000919	PAM	31.57
NM_000920	PC	67.72
NM_000921	PDE3A	1.33
NM_000922	PDE3B	0.7
NM_000923	PDE4C	0
NM_000924	PDE1B	0
NM_000925	PDHB	86.16
NM_000926	PGR	0
NM_000927	ABCB1	0.16
NM_000928	PLA2G1B	0
NM_000929	PLA2G5	0.03
NM_000930	PLAT	0.42
NM_000932	PLCB3	14.61
NM_000933	PLCB4	13.02
NM_000934	SERPINF2	0
NM_000935	PLOD2	44.82
NM_000936	PNLIP	0
NM_000937	POLR2A	38.55
NM_000938	POLR2B	116.97
NM_000939	POMC	0
NM_000940	PON3	5.35
NM_000941	POR	49.15
NM_000942	PPIB	1556.37
NM_000943	PPIC	89.09
NM_000944	PPP3CA	0.51
NM_000945	PPP3R1	35.87
NM_000946	PRIM1	13.27
NM_000947	PRIM2	25.21
NM_000948	PRL	0
NM_000949	PRLR	6.8
NM_000950	PRRG1	1.2
NM_000951	PRRG2	18.4
NM_000952	PTAFR	0
NM_000953	PTGDR	0.02
NM_000954	PTGDS	0.51
NM_000955	PTGER1	0.63
NM_000956	PTGER2	0.12
NM_000958	PTGER4	2.96
NM_000959	PTGFR	0.3
NM_000960	PTGIR	0
NM_000961	PTGIS	12.98
NM_000962	PTGS1	3.17
NM_000963	PTGS2	4.33
NM_000964	RARA	4.69
NM_000965	RARB	4.67
NM_000966	RARG	66.31
NM_000967	RPL3	1284.76
NM_000968	RPL4	2853.25
NM_000969	RPL5	1342.94
NM_000970	RPL6	1928.41
NM_000971	RPL7	4933.27
NM_000972	RPL7A	2867.2
NM_000973	RPL8	2457.68
NM_000975	RPL11	2663.87
NM_000976	RPL12	2143.37
NM_000977	RPL13	282.45
NM_000978	RPL23	1594.36
NM_000979	RPL18	1164.51
NM_000980	RPL18A	2433.3
NM_000981	RPL19	1614.54
NM_000982	RPL21	3741.12
NM_000983	RPL22	220.45
NM_000984	RPL23A	1158.84
NM_000985	RPL17	143.78
NM_000986	RPL24	1576.44
NM_000987	RPL26	2031.21
NM_000988	RPL27	2213
NM_000989	RPL30	4435.42
NM_000990	RPL27A	210.59
NM_000991	RPL28	37.26
NM_000992	RPL29	1075.47
NM_000993	RPL31	2826.57
NM_000994	RPL32	633.16
NM_000995	RPL34	0
NM_000996	RPL35A	2635.67
NM_000997	RPL37	810.67
NM_000998	RPL37A	4836.22
NM_000999	RPL38	2429.04
NM_001000	RPL39	2544.43
NM_001001	RPL36AL	254.87
NM_001001132	ITSN1	0
NM_001001290	SLC2A9	1.17
NM_001001317	PRSS58	0
NM_001001323	ATP2B1	0
NM_001001325	SPINK14	0
NM_001001329	PRKCSH	8.9
NM_001001330	REEP3	32.15
NM_001001331	ATP2B2	0.12
NM_001001342	BLOC1S2	0.85
NM_001001343	FNDC9	0
NM_001001344	ATP2B3	0.01
NM_001001346	CLDN20	0
NM_001001349	NKIRAS2	0
NM_001001389	CD44	23.45
NM_001001390	CD44	3.05
NM_001001391	CD44	0
NM_001001392	CD44	0
NM_001001394	DNAJB3	0
NM_001001395	LMO3	0
NM_001001396	ATP2B4	0
NM_001001410	TSR3	93.47
NM_001001411	ZNF676	0
NM_001001412	CALHM1	0
NM_001001413	GOLGA6L1	0
NM_001001414	NCCRP1	16.77
NM_001001415	ZNF429	8.97
NM_001001417	CCL3P1 /// TBC1D3B	0
NM_001001418	TBC1D3C	1.5
NM_001001419	SMAD5	2.42
NM_001001420	SMAD5	17.29
NM_001001430	TNNT2	0
NM_001001431	TNNT2	3.91
NM_001001432	TNNT2	0
NM_001001433	STX16	2.8
NM_001001436	C16orf87	2.86
NM_001001437	CCL3L1 /// CCL3L3	0.36
NM_001001438	LSS	14.2
NM_001001479	SLC35E4	1.51
NM_001001480	KRTAP5-5	0.06
NM_001001481	UBE2W	1.28
NM_001001483	ZDHHC13	4.55
NM_001001484	PTER	9.26
NM_001001485	ATP2C1	1.44
NM_001001486	ATP2C1	43.81
NM_001001487	ATP2C1	9.36
NM_001001502	SNCB	0
NM_001001503	NDUFV3	32.52
NM_001001520	NA	33.19
NM_001001521	UGP2	105.92
NM_001001522	TAGLN	16.74
NM_001001523	RORC	0
NM_001001524	TM6SF2	0.94
NM_001001547	CD36	0
NM_001001548	CD36	0.02
NM_001001549	GRB10	0.31
NM_001001550	GRB10	17.27
NM_001001551	IDNK	0.13
NM_001001552	LEMD1	0
NM_001001555	GRB10	17.02
NM_001001556	GALK2	16.63
NM_001001557	GDF6	0.08
NM_001001560	GGA1	4.75
NM_001001563	TIMM50	18.22
NM_001001567	PDE9A	2.99
NM_001001568	PDE9A	0.36
NM_001001569	PDE9A	0.04
NM_001001570	PDE9A	0
NM_001001571	PDE9A	0
NM_001001572	PDE9A	0
NM_001001573	PDE9A	0
NM_001001574	PDE9A	0
NM_001001575	PDE9A	0
NM_001001576	PDE9A	0
NM_001001577	PDE9A	0
NM_001001578	PDE9A	0.74
NM_001001579	PDE9A	0
NM_001001580	PDE9A	0
NM_001001581	PDE9A	0
NM_001001582	PDE9A	0
NM_001001583	PDE9A	0
NM_001001584	PDE9A	0
NM_001001585	PDE9A	0
NM_001001653	MED8	2.74
NM_001001655	ALKBH2	4.73
NM_001001656	OR9A4	1.35
NM_001001657	OR2Y1	0
NM_001001658	OR9A2	0.79
NM_001001659	OR2A14	0
NM_001001660	ETFRF1	35.75
NM_001001661	ZNF425	0.79
NM_001001662	ZNF782	4.98
NM_001001663	TMEM211	0
NM_001001664	SPOPL	15.3
NM_001001665	CYP27C1	1.32
NM_001001666	ANO7	0
NM_001001667	OR6V1	0
NM_001001668	ZNF470	6.41
NM_001001669	ARHGEF37	49.25
NM_001001670	SPATA31D1	0
NM_001001671	MAP3K15	0.12
NM_001001673	RNASE9	0
NM_001001674	OR4F15	0
NM_001001676	LCN9	0
NM_001001683	MED11	19.09
NM_001001694	IL17REL	0
NM_001001701	C4orf3	93.82
NM_001001709	C9orf170	0.14
NM_001001710	FAM166A	3.13
NM_001001711	DDI1	0
NM_001001712	LCN10	0
NM_001001713	SH3BGR	0
NM_001001715	FARP1	9.43
NM_001001722	CDY2B	0
NM_001001732	CC2D2B	0.03
NM_001001734	ATP1A4	0
NM_001001740	RFWD2	9.59
NM_001001786	BLID	7.12
NM_001001788	RAET1G	0.72
NM_001001790	TOMM5	222.61
NM_001001791	C10orf55	0.05
NM_001001794	DENND6B	11.44
NM_001001795	C8orf82	24.81
NM_001001802	OR2A42	0
NM_001001821	OR2T34	0
NM_001001824	OR2T27	0
NM_001001827	OR2T35	0
NM_001001850	STX19	0.34
NM_001001851	ITIH5	0.17
NM_001001852	PIM3	82.76
NM_001001872	C14orf37	0.43
NM_001001874	TPD52L3	0
NM_001001875	TPD52L3	0.19
NM_001001877	HSFY2	0
NM_001001888	VCX3B	0
NM_001001890	RUNX1	28.73
NM_001001891	ANO7	0.16
NM_001001894	TTC3	52.11
NM_001001895	UBASH3A	0
NM_001001912	OR4E2	0
NM_001001913	OR52N1	0
NM_001001914	OR2G3	0
NM_001001915	OR2G2	0
NM_001001916	OR52J3	0
NM_001001917	OR56A1	0
NM_001001918	OR14C36	0
NM_001001919	OR13C4	0
NM_001001920	OR4C15	0
NM_001001921	OR5AS1	0
NM_001001922	OR52N5	0
NM_001001923	OR5C1	0
NM_001001924	MTUS1	35.83
NM_001001925	MTUS1	9.44
NM_001001928	PPARA	9.55
NM_001001931	MTUS1	0.2
NM_001001933	LHX8	0
NM_001001935	ATP5A1	11.59
NM_001001936	AFAP1L2	0.82
NM_001001937	ATP5A1	0
NM_001001938	C9orf47	0
NM_001001952	OR5D18	0
NM_001001953	OR10G9	0
NM_001001954	OR5A2	0
NM_001001955	OR4C13	0
NM_001001956	OR13C9	0.07
NM_001001957	OR2W3	0
NM_001001958	OR7G3	0
NM_001001959	OR11L1	0
NM_001001960	OR5W2	0
NM_001001961	OR13C3	0.19
NM_001001963	OR2L8	0.07
NM_001001964	OR2T11	0
NM_001001965	OR4D5	0
NM_001001966	OR14A16	0
NM_001001967	OR5D13	0
NM_001001968	OR6S1	0
NM_001001971	FAM13C	0.12
NM_001001973	ATP5C1	954.97
NM_001001974	PLEKHA1	11.14
NM_001001975	ATP5D	34.47
NM_001001976	ATE1	7.03
NM_001001991	PAMR1	0
NM_001001992	USP16	20.6
NM_001001994	GPM6B	3.02
NM_001001995	GPM6B	0.14
NM_001001996	GPM6B	0.44
NM_001001998	EXOSC10	78.07
NM_001002	RPLP0	1713.91
NM_001002000	GMPR2	10.41
NM_001002001	GMPR2	16.11
NM_001002002	GMPR2	8.61
NM_001002006	NT5C1B	0
NM_001002009	NT5C3A	11.68
NM_001002010	NT5C3A	16.09
NM_001002017	HCFC1R1	10.61
NM_001002018	HCFC1R1	23.47
NM_001002019	PUS1	12.19
NM_001002020	PUS1	2.36
NM_001002021	PFKL	7.2
NM_001002026	CLDN18	0
NM_001002027	ATP5G1	153.59
NM_001002029	C4B	1.21
NM_001002030	ECHDC1	1
NM_001002031	ATP5G2	0.18
NM_001002032	HN1	0.26
NM_001002033	HN1	2.98
NM_001002034	FAM109B	50.85
NM_001002035	DEFB108B	0
NM_001002036	ASTL	0.5
NM_001002231	KLK2	0
NM_001002235	SERPINA1	0.14
NM_001002236	SERPINA1	0
NM_001002243	AFTPH	13.4
NM_001002244	ANAPC11	4.5
NM_001002245	ANAPC11	39.12
NM_001002246	ANAPC11	49.73
NM_001002247	ANAPC11	40.04
NM_001002248	ANAPC11	38.09
NM_001002249	ANAPC11	4.92
NM_001002251	ARL6IP4	25.33
NM_001002252	ARL6IP4	11.6
NM_001002254	AWAT2	0
NM_001002255	SUMO4	2.7
NM_001002257	LCLAT1	10.06
NM_001002258	ATP5G3	5.49
NM_001002259	CAPRIN2	0
NM_001002261	ZFYVE27	1.16
NM_001002262	ZFYVE27	8.48
NM_001002264	EPSTI1	0
NM_001002266	2017-03-08	0
NM_001002269	EXOSC3	1.96
NM_001002273	FCGR2B	0
NM_001002274	FCGR2B	0
NM_001002275	FCGR2B	0
NM_001002292	WLS	0.91
NM_001002294	FMO3	0
NM_001002295	GATA3	2.23
NM_001002296	GOLGA7	5.34
NM_001002755	NFU1	33.41
NM_001002756	NFU1	2.41
NM_001002758	PRY2	0
NM_001002759	SFR1	4.44
NM_001002760	BPY2B	0
NM_001002761	BPY2C	0
NM_001002762	DNAJB12	11.78
NM_001002796	MCTP1	0.49
NM_001002800	SMC4	21.1
NM_001002810	PDE4DIP	0
NM_001002811	PDE4DIP	58.69
NM_001002812	PDE4DIP	0
NM_001002814	RAB11FIP1	21.7
NM_001002836	ZNF787	104.09
NM_001002837	INPP5J	0
NM_001002838	WNK3	13.92
NM_001002841	MYL4	0
NM_001002843	ZNF280D	0.93
NM_001002844	ZNF280D	2.36
NM_001002857	ANXA2	383.4
NM_001002858	ANXA2	9.42
NM_001002860	BTBD7	13.57
NM_001002862	DERL3	0.94
NM_001002876	CENPM	0.62
NM_001002877	THOC5	23.25
NM_001002878	THOC5	13.8
NM_001002879	THOC5	2.93
NM_001002880	CBY1	5.94
NM_001002901	FCRLB	0
NM_001002905	OR8G1	0
NM_001002906	XKRY2	0
NM_001002907	OR8K1	0
NM_001002909	GPATCH8	11.35
NM_001002911	GPR139	0
NM_001002912	ERICH3	0.02
NM_001002913	PTRH1	33.81
NM_001002914	KCTD11	25.38
NM_001002915	IGFL2	0
NM_001002916	H2BFWT	0
NM_001002917	OR8D1	0
NM_001002918	OR8D2	0
NM_001002919	ALKAL2	3.79
NM_001002920	POTEA	0
NM_001002923	IGFL4	0
NM_001002924	AP3S1	0.18
NM_001002925	OR5AP2	0
NM_001002926	TWISTNB	21.72
NM_001003	RPLP1	2946.82
NM_001003395	TPD52L1	0.75
NM_001003396	TPD52L1	9.1
NM_001003397	TPD52L1	16.86
NM_001003398	BICD1	5.64
NM_001003406	CACNA1I	0.07
NM_001003407	ABLIM1	0.66
NM_001003408	ABLIM1	0.42
NM_001003443	OR56A3	0
NM_001003652	SMAD2	12.08
NM_001003665	STUM	1.19
NM_001003674	LDLRAD4	1.48
NM_001003675	LDLRAD4	0
NM_001003676	C11orf49	16.29
NM_001003677	C11orf49	3.2
NM_001003678	C11orf49	2.24
NM_001003679	LEPR	2.5
NM_001003680	LEPR	2.62
NM_001003681	HMGXB4	13.39
NM_001003682	TMEM200B	3.63
NM_001003683	PDE1A	0.34
NM_001003684	UQCR10	40.96
NM_001003688	SMAD1	6.27
NM_001003690	MAD2L1BP	1.8
NM_001003692	ZMAT5	14.11
NM_001003693	LY6G6F	0.38
NM_001003694	BRPF1	0
NM_001003696	ATP5J	7.59
NM_001003697	ATP5J	99.81
NM_001003698	RREB1	5.77
NM_001003699	RREB1	8.82
NM_001003700	RREB1	0.16
NM_001003701	ATP5J	1.64
NM_001003702	ARHGEF35	20.23
NM_001003703	ATP5J	29.91
NM_001003704	MTFP1	2.26
NM_001003712	OSBPL8	17.84
NM_001003713	ATP5J2	392.3
NM_001003714	ATP5J2	8.56
NM_001003715	RECQL5	0.92
NM_001003716	RECQL5	6.13
NM_001003722	GLE1	54.23
NM_001003745	OR10A3	0
NM_001003750	OR8I2	0
NM_001003760	KLHL31	5.62
NM_001003785	ATP5H	2.95
NM_001003786	STRADA	4.01
NM_001003787	STRADA	0
NM_001003788	STRADA	3.09
NM_001003789	RABL2B	1.78
NM_001003790	ERLIN2	7.34
NM_001003791	ERLIN2	0
NM_001003792	RBMS3	0.24
NM_001003793	RBMS3	0
NM_001003794	MGLL	13.17
NM_001003795	GTF2IRD2B	3.94
NM_001003796	SNU13	82.73
NM_001003799	NA	0
NM_001003800	BICD2	14.86
NM_001003801	SMARCD3	0
NM_001003802	SMARCD3	2.2
NM_001003803	ATP5S	2.65
NM_001003805	ATP5S	0.18
NM_001003806	TRGC1	0
NM_001003809	DLGAP1	0
NM_001003810	HNRNPD	2.64
NM_001003811	TEX11	0
NM_001003818	TRIM6	0
NM_001003819	TRIM6-TRIM34	0
NM_001003827	TRIM34	0
NM_001003828	PARVB	0.17
NM_001003841	SLC6A19	0
NM_001003845	SP5	0
NM_001003891	MED15	7.43
NM_001003892	DUPD1	0
NM_001003894	CDY1B	0
NM_001003895	CDY1B	0
NM_001003897	MANBAL	13.97
NM_001003927	EVI2A	0
NM_001003931	PARP3	6.16
NM_001003936	TXNDC8	0
NM_001003937	TSPYL6	0.02
NM_001003938	HBM	0
NM_001003940	BMF	0.74
NM_001003941	OGDH	4.06
NM_001003942	BMF	0
NM_001003943	BMF	1.59
NM_001003945	ALAD	4.78
NM_001003954	ANXA13	0
NM_001003962	CAPNS1	9.72
NM_001004	RPLP2	2539.38
NM_001004019	FBLN2	0.46
NM_001004023	DYRK3	1.85
NM_001004051	GPRASP2	1.86
NM_001004052	OR52B2	0.34
NM_001004055	LRRC29	1.79
NM_001004056	GRK4	0
NM_001004057	GRK4	0
NM_001004058	OR8K5	0
NM_001004059	OR4S2	0
NM_001004060	NOMO2	2.77
NM_001004063	OR4K1	0
NM_001004064	OR8J3	0
NM_001004065	AKAP2	2.02
NM_001004067	NOMO3	71.25
NM_001004105	GRK6	13.31
NM_001004106	GRK6	64.15
NM_001004124	OR4P4	0
NM_001004125	TUSC1	8.82
NM_001004127	ALG11	19.95
NM_001004128	QSOX1	21.12
NM_001004134	OR10AD1	0
NM_001004135	OR2A12	0
NM_001004136	OR2T2	0
NM_001004137	OR52M1	0
NM_001004195	OR4F4	0
NM_001004196	CD200	0
NM_001004297	OR13A1	0
NM_001004298	C10orf90	0.53
NM_001004301	ZNF813	7.08
NM_001004303	C1orf168	0
NM_001004304	ZNF740	23.28
NM_001004306	CCDC144NL	0.77
NM_001004308	ZCCHC16	0
NM_001004309	ZNF774	6.08
NM_001004310	FCRL6	1.24
NM_001004311	FIGLA	0.39
NM_001004312	RTP2	0
NM_001004313	TMEM220	0.15
NM_001004316	LEKR1	0.16
NM_001004317	LIN28B	0
NM_001004318	ACP7	0
NM_001004319	VHLL	0.85
NM_001004320	AGMO	0.05
NM_001004323	C7orf61	1.33
NM_001004325	KRTAP5-2	0.18
NM_001004326	SLC22A20	2.32
NM_001004328	ZNF705A	0.02
NM_001004329	DBX2	0
NM_001004330	PLEKHG7	0
NM_001004333	RNASEK	103.19
NM_001004334	GPR179	0.28
NM_001004339	ZYG11A	12.35
NM_001004340	FCGR1B	0
NM_001004341	ETV3L	0.52
NM_001004342	TRIM67	0
NM_001004343	MAP1LC3C	0
NM_001004346	MTHFD2L	2.57
NM_001004351	SPDYE3	0.04
NM_001004352	NA	0
NM_001004353	STPG3	0.71
NM_001004354	NRARP	14.6
NM_001004356	FGFRL1	6.86
NM_001004358	FGFRL1	0
NM_001004360	DPP10	2.28
NM_001004416	UMODL1	0.24
NM_001004419	CLEC2D	1.92
NM_001004426	PLA2G6	0
NM_001004431	METRNL	97.72
NM_001004432	LINGO4	1.42
NM_001004434	SLC30A2	1.27
NM_001004439	ITGA11	0.18
NM_001004440	FAM19A3	0.29
NM_001004441	ANKRD34B	0.09
NM_001004450	OR1B1	0.21
NM_001004451	OR1J1	0
NM_001004452	OR1J4	0
NM_001004453	OR1L6	0
NM_001004454	OR1L8	0.22
NM_001004456	OR1M1	0
NM_001004457	OR1N2	0
NM_001004458	OR1S1	0
NM_001004459	OR1S2	0
NM_001004460	OR10A2	0
NM_001004461	OR10A6	0
NM_001004462	OR10G4	0
NM_001004463	OR10G7	0
NM_001004464	OR10G8	0
NM_001004465	OR10H4	0
NM_001004466	OR10H5	0
NM_001004467	OR10J3	0
NM_001004469	OR10J5	0
NM_001004470	ST8SIA6	0.4
NM_001004471	OR10Q1	0
NM_001004472	OR10R2	0
NM_001004473	OR10K1	0
NM_001004474	OR10S1	0.07
NM_001004475	OR10T2	0
NM_001004476	OR10K2	0
NM_001004477	OR10X1	0
NM_001004478	OR10Z1	0
NM_001004479	OR11H4	0
NM_001004480	OR11H6	0
NM_001004481	OR13C2	0
NM_001004482	OR13C5	0
NM_001004483	OR13C8	0
NM_001004484	OR13D1	0
NM_001004485	OR13F1	0
NM_001004486	OR13H1	0
NM_001004487	OR13J1	0.07
NM_001004488	OR2A25	0
NM_001004489	OR2AG1	0
NM_001004490	OR2AG2	0
NM_001004491	OR2AK2	0
NM_001004492	OR2B11	0
NM_001004684	OR2D3	0
NM_001004685	OR2F2	0
NM_001004686	OR2L2	0
NM_001004687	OR2L3	0
NM_001004688	OR2M2	0
NM_001004689	OR2M3	0
NM_001004690	OR2M5	0
NM_001004691	OR2M7	0
NM_001004692	OR2T12	0.03
NM_001004693	OR2T10	0
NM_001004694	OR2T29	0
NM_001004695	OR2T33	0.03
NM_001004696	OR2T4	0
NM_001004697	OR2T5	0
NM_001004698	OR2W5	0
NM_001004699	OR2Z1	0
NM_001004700	OR4C11	0
NM_001004701	OR4C16	0
NM_001004702	OR4C3	0
NM_001004703	OR4C46	0
NM_001004704	OR4C6	0
NM_001004705	OR4D10	0
NM_001004706	OR4D11	0
NM_001004707	OR4D2	0
NM_001004708	OR4D6	0
NM_001004711	OR4D9	0
NM_001004712	OR4K14	0
NM_001004713	OR1I1	0
NM_001004714	OR4K13	0
NM_001004715	OR4K17	0
NM_001004717	OR4L1	0
NM_001004719	OR4M2	0
NM_001004720	NCK2	0
NM_001004722	NCK2	13.19
NM_001004723	OR4N2	0
NM_001004724	OR4N5	0
NM_001004725	OR4S1	0
NM_001004726	OR4X1	0
NM_001004727	OR4X2	0
NM_001004728	OR5A1	0
NM_001004729	OR5AN1	0
NM_001004730	OR5AR1	0
NM_001004731	OR5AU1	0
NM_001004733	OR5B12	0
NM_001004734	OR14I1	0
NM_001004735	OR5D14	0
NM_001004736	OR5K1	0
NM_001004737	OR5K2	0
NM_001004738	OR5L1	0
NM_001004739	OR5L2	0
NM_001004740	OR5M1	0
NM_001004741	OR5M10	0
NM_001004742	OR5M3	0
NM_001004743	OR5M9	0
NM_001004744	OR5R1	0
NM_001004745	OR5T1	0
NM_001004746	OR5T2	0
NM_001004747	OR5T3	0
NM_001004748	OR51A2	0
NM_001004749	OR51A7	0
NM_001004750	OR51B6	0
NM_001004751	OR51D1	0
NM_001004752	OR51F1	0
NM_001004753	OR51F2	0
NM_001004754	OR51I2	0
NM_001004755	OR51L1	0
NM_001004756	OR51M1	0
NM_001004757	OR51Q1	0
NM_001004758	OR51S1	0
NM_001004759	OR51T1	0
NM_001004760	OR51V1	0
NM_001005	RPS3	338.83
NM_001005160	OR52A5	0
NM_001005161	OR52B4	0
NM_001005162	OR52B6	0
NM_001005163	OR52D1	0
NM_001005164	OR52E2	0
NM_001005165	OR52E4	0
NM_001005167	OR52E6	0
NM_001005168	OR52E8	0
NM_001005169	OR52I1	0
NM_001005170	OR52I2	0
NM_001005171	OR52K1	0
NM_001005172	OR52K2	0.06
NM_001005173	OR52L1	0
NM_001005174	OR52N2	0
NM_001005175	OR52N4	0
NM_001005176	SP140	0
NM_001005177	OR52R1	0
NM_001005178	OR52W1	0
NM_001005179	OR56A4	0.12
NM_001005180	OR56B1	0
NM_001005181	OR56B4	0
NM_001005182	OR6C1	0
NM_001005183	OR6C76	0
NM_001005184	OR6K6	0
NM_001005185	OR6N1	0
NM_001005186	OR6Q1	0
NM_001005187	OR6T1	0
NM_001005188	OR6X1	0
NM_001005189	OR6Y1	0
NM_001005190	OR7A10	0
NM_001005191	OR7D4	0
NM_001005192	OR7G1	0
NM_001005193	OR7G2	0
NM_001005194	OR8A1	0
NM_001005195	OR8B12	0
NM_001005196	OR8B4	0
NM_001005197	OR8D4	0
NM_001005198	OR8G5	0
NM_001005199	OR8H1	0
NM_001005200	OR8H2	0
NM_001005201	OR8H3	0
NM_001005202	OR8K3	0
NM_001005203	OR8S1	0.79
NM_001005204	OR8U1	0
NM_001005205	OR8J1	0
NM_001005207	TRIM37	13.57
NM_001005209	TMEM198	4.15
NM_001005210	LRRC55	0
NM_001005211	OR9I1	0
NM_001005212	OR9Q1	0
NM_001005213	OR9G1	0
NM_001005214	LRRC52	0
NM_001005216	OR2J3	0
NM_001005217	FRG2	0
NM_001005218	OR5B21	0
NM_001005221	OR4F29	0
NM_001005221_chr1	NA	0
NM_001005221_chr5	NA	0
NM_001005224	OR4F3	0
NM_001005224_chr1	NA	0
NM_001005224_chr5	NA	0
NM_001005226	OR2B3	0
NM_001005234	OR1L3	0
NM_001005235	OR1L4	0
NM_001005236	OR1L1	0
NM_001005237	OR51G1	0
NM_001005238	OR51G2	0
NM_001005239	OR11H1	0
NM_001005240	OR4F17	0
NM_001005241	OR4N4	0
NM_001005242	PKP2	34.7
NM_001005243	OR9K2	0
NM_001005245	OR5M11	0
NM_001005270	OR4C12	0
NM_001005271	CHD3	21.09
NM_001005272	OR4A5	0
NM_001005273	CHD3	0
NM_001005274	OR4A16	0
NM_001005275	OR4A15	0
NM_001005276	OR2AE1	0.83
NM_001005277	OR4F16	0
NM_001005277_chr1	NA	0
NM_001005277_chr5	NA	0
NM_001005278	OR6N2	0
NM_001005279	OR6K2	0
NM_001005280	OR10A7	0
NM_001005281	OR6B1	0
NM_001005282	OR5M8	0
NM_001005283	OR9Q2	0
NM_001005284	OR9G4	0
NM_001005285	OR2AT4	0
NM_001005286	OR6F1	0
NM_001005287	OR2A1	0
NM_001005288	OR51I1	0
NM_001005289	OR52H1	0
NM_001005290	PSRC1	12.03
NM_001005291	SREBF1	0
NM_001005323	OR5AK2	0
NM_001005324	OR10V1	0
NM_001005325	OR6M1	0
NM_001005326	OR4F6	0
NM_001005327	OR6K3	0
NM_001005328	OR2A7	1.18
NM_001005329	OR51A4	0
NM_001005332	MAGED1	53.13
NM_001005333	MAGED1	3.05
NM_001005335	HNRNPL	288.99
NM_001005336	DNM1	0
NM_001005337	PKP1	90.13
NM_001005338	OR5H1	0
NM_001005339	RGS10	105.4
NM_001005340	GPNMB	0.41
NM_001005353	AK4	1.2
NM_001005354	PRR13	1.71
NM_001005356	POTEG	0
NM_001005360	DNM2	68.9
NM_001005361	DNM2	6.31
NM_001005362	DNM2	0.04
NM_001005365	POTEA	0
NM_001005366	KDM2B	1.49
NM_001005367	TTYH1	48.95
NM_001005368	ZNF32	0
NM_001005369	MTIF2	0.75
NM_001005373	LRSAM1	15.8
NM_001005374	LRSAM1	0
NM_001005375	DAZ4	0
NM_001005376	PLAUR	4.41
NM_001005377	PLAUR	0.91
NM_001005386	ACTR2	0
NM_001005388	NFASC	0
NM_001005389	NFASC	0
NM_001005404	YPEL2	15.64
NM_001005405	KRTAP5-11	0
NM_001005407	CACNA1H	0.11
NM_001005408	NEURL4	4.08
NM_001005413	ZWINT	4.03
NM_001005415	2017-03-02	5.67
NM_001005416	2017-03-02	3.34
NM_001005417	B4GALT2	53.62
NM_001005463	EBF3	2.61
NM_001005464	HIST2H3A	2206.82
NM_001005465	OR10G3	0
NM_001005466	OR10G2	0
NM_001005467	OR8B3	0
NM_001005468	OR8B2	0
NM_001005469	OR5B3	0
NM_001005470	OR4B1	0
NM_001005471	OR2T6	0
NM_001005473	PLCXD3	0.02
NM_001005474	NFKBIZ	0
NM_001005476	PKP4	51.17
NM_001005479	OR5H6	0
NM_001005480	OR2A2	0
NM_001005482	OR5H2	0
NM_001005483	OR4K5	0
NM_001005484	OR4F5	0
NM_001005486	OR4K15	0
NM_001005487	OR13G1	0
NM_001005489	OR5B17	0
NM_001005490	OR6C74	0
NM_001005491	OR10AG1	0
NM_001005492	OR5J2	0
NM_001005493	OR6C6	0
NM_001005494	OR6C4	0
NM_001005495	OR2T3	0
NM_001005496	OR5D16	0
NM_001005497	OR6C75	0
NM_001005498	RHBDF2	19.68
NM_001005499	OR6C70	0
NM_001005500	OR4M1	0
NM_001005501	OR4K2	0
NM_001005502	CPM	0
NM_001005503	OR11G2	0
NM_001005504	OR4F21	2.86
NM_001005505	CACNA2D2	0
NM_001005512	OR4A47	0
NM_001005513	OR4C45	0
NM_001005514	OR5H14	0
NM_001005515	OR5H15	0
NM_001005516	OR5K3	0
NM_001005517	OR5K4	0
NM_001005518	OR6C65	0
NM_001005519	OR6C68	0
NM_001005522	OR2T8	0
NM_001005526	SF3B1	0
NM_001005527	FAM19A4	0
NM_001005566	OR5B2	0.06
NM_001005567	OR51B5	0
NM_001005609	EDA	1.4
NM_001005610	EDA	0.57
NM_001005612	EDA	0
NM_001005613	EDA	0
NM_001005619	ITGB4	3.09
NM_001005731	ITGB4	76.98
NM_001005735	CHEK2	1.89
NM_001005738	FPR2	0
NM_001005739	VPS54	29.56
NM_001005741	GBA	23.26
NM_001005742	GBA	4.95
NM_001005743	NUMB	9.25
NM_001005744	NUMB	8.91
NM_001005745	NUMB	10.37
NM_001005746	CACNB4	0.27
NM_001005747	CACNB4	0
NM_001005751	WASHC2A	28.74
NM_001005752	GJB3	20.07
NM_001005753	CHMP3	10.16
NM_001005781	SUMO1	1.01
NM_001005782	SUMO1	0.91
NM_001005783	HAO2	0
NM_001005785	DAZ2	0
NM_001005786	DAZ2	0
NM_001005849	SUMO2	1.92
NM_001005850	ZNF835	0
NM_001005851	ZNF780B	14.97
NM_001005853	OR6B2	0
NM_001005855	ATP8B2	2.71
NM_001005861	RYK	43.02
NM_001005862	ERBB2	0
NM_001005909	IP6K2	10.13
NM_001005910	IP6K2	11.73
NM_001005911	IP6K2	8.35
NM_001005914	SEMA3B	2.24
NM_001005915	ERBB3	10.08
NM_001005918	ATP7B	0.33
NM_001005920	JMJD8	30.15
NM_001005922	KRTAP5-1	0.07
NM_001006	RPS3A	1738.18
NM_001006109	HMCES	0.29
NM_001006114	YBEY	7.05
NM_001006115	IP6K1	3.19
NM_001006117	RBMY1J	0
NM_001006118	RBMY1E	0
NM_001006120	RBMY1D	0
NM_001006121	RBMY1B	0
NM_001006600	ERBIN	3.17
NM_001006605	FAM69A	0.75
NM_001006607	LRRC37A2	16.23
NM_001006610	SIAH1	17.95
NM_001006612	TCEAL9	0.44
NM_001006613	TCEAL9	6.49
NM_001006614	TCEAL9	0
NM_001006615	WDR31	3.41
NM_001006616	TSPAN17	5.12
NM_001006617	MAPKAP1	25.06
NM_001006618	MAPKAP1	19.61
NM_001006619	MAPKAP1	0.55
NM_001006620	MAPKAP1	6.72
NM_001006621	MAPKAP1	3.65
NM_001006622	WDR33	22.09
NM_001006623	WDR33	7.64
NM_001006624	PDPN	0
NM_001006625	PDPN	0
NM_001006626	CHRM2	0
NM_001006627	CHRM2	0
NM_001006628	CHRM2	0
NM_001006629	CHRM2	0.03
NM_001006630	CHRM2	0
NM_001006631	CHRM2	0
NM_001006632	CHRM2	0
NM_001006634	ARHGAP17	1.67
NM_001006635	MTX2	9.07
NM_001006636	GTDC1	2.54
NM_001006638	RAB37	0
NM_001006639	TCEAL1	3.28
NM_001006640	TCEAL1	0
NM_001006641	SLC25A25	10.64
NM_001006642	SLC25A25	1.66
NM_001006655	FAM149A	1.43
NM_001006656	ZNF473	7.2
NM_001006657	WDR35	0
NM_001006658	CR2	0
NM_001006665	RPS6KA1	0
NM_001006666	APOBEC3F	1.8
NM_001006681	SPIN2B	8.34
NM_001006682	SPIN2B	4.44
NM_001006683	SPIN2B	2.53
NM_001006684	TCEAL8	6.22
NM_001006932	RPS6KA2	0
NM_001006933	TCEAL3	5.99
NM_001006935	TCEAL4	20.12
NM_001006937	TCEAL4	1.76
NM_001006938	TCEAL6	0
NM_001006939	LRRC18	0
NM_001006941	ALG3	6.6
NM_001006943	EPHA8	0.65
NM_001006944	RPS6KA4	0.89
NM_001006945	LRIF1	15.54
NM_001006946	SDC1	103.63
NM_001006947	UHRF1BP1L	4.02
NM_001007	RPS4X	1776.7
NM_001007022	ODF2L	3.51
NM_001007023	DIO2	0
NM_001007024	GOSR1	0.35
NM_001007025	GOSR1	12.92
NM_001007026	ATN1	0
NM_001007027	ALG8	6.74
NM_001007033	CLEC6A	0
NM_001007067	SDCBP	5.42
NM_001007068	SDCBP	0.32
NM_001007069	SDCBP	33.97
NM_001007070	SDCBP	14.38
NM_001007072	ZSCAN2	3.01
NM_001007073	RPL32	3.36
NM_001007074	RPL32	657.9
NM_001007075	KLHL5	1.3
NM_001007088	ZNF182	13.21
NM_001007089	RESP18	0
NM_001007090	C8orf48	5.46
NM_001007094	ZNF37A	2.23
NM_001007097	NTRK2	0.23
NM_001007098	SCP2	0
NM_001007099	SCP2	121.87
NM_001007100	SCP2	2.43
NM_001007101	ZNF484	0.02
NM_001007102	L3MBTL3	0
NM_001007122	FSD2	0
NM_001007125	LKAAEAR1	0
NM_001007139	IGF2	0
NM_001007156	NTRK3	0
NM_001007169	ZNF483	0.11
NM_001007176	C8orf22	0
NM_001007188	DEPDC5	1.15
NM_001007189	IGIP	12.74
NM_001007214	CACYBP	3.69
NM_001007225	IGF2BP2	7.14
NM_001007226	SPOP	1.12
NM_001007227	SPOP	1.72
NM_001007228	SPOP	24.9
NM_001007229	SPOP	2.85
NM_001007230	SPOP	0.39
NM_001007231	ARHGAP25	0.83
NM_001007232	CARD17	0
NM_001007233	ERCC8	0.72
NM_001007234	ERCC8	1.5
NM_001007237	IGSF3	22.87
NM_001007239	METTL13	0
NM_001007240	GP2	0
NM_001007241	GP2	0
NM_001007242	GP2	0
NM_001007245	IFRD1	0.47
NM_001007246	BRWD1	13.62
NM_001007248	ZNF599	2.08
NM_001007250	SCP2	3.12
NM_001007253	ERV3-1	59.51
NM_001007255	KLHDC9	0
NM_001007257	PRDM2	10.52
NM_001007259	SETD4	9.02
NM_001007261	SETD4	2.4
NM_001007267	PLA2R1	4.68
NM_001007269	GEMIN7	2.57
NM_001007270	GEMIN7	2.17
NM_001007271	DUSP13	0
NM_001007272	DUSP13	0
NM_001007273	DUSP13	0
NM_001007278	TRIM13	0
NM_001007464	RWDD1	7.62
NM_001007466	TULP4	22.29
NM_001007467	SFI1	9.89
NM_001007468	SMARCB1	28.86
NM_001007469	HCST	0
NM_001007470	TRPM3	0
NM_001007471	TRPM3	0
NM_001007523	F8A2	0
NM_001007524	F8A3	0
NM_001007525	NWD1	0.54
NM_001007527	LMBRD2	20.66
NM_001007530	CDRT15	0
NM_001007531	NKAPL	0
NM_001007532	STH	0
NM_001007533	PPP1R27	0.26
NM_001007534	C3orf56	0
NM_001007537	C1QTNF9B	0.32
NM_001007538	SHISA2	0.9
NM_001007540	CDHR4	0.02
NM_001007544	C1orf186	12.73
NM_001007551	CT45A5	0
NM_001007553	CSDE1	22.4
NM_001007559	SS18	14.17
NM_001007561	IRGQ	15.08
NM_001007563	IGFBPL1	0.61
NM_001007565	TFG	6.1
NM_001007593	SMPD1	0.37
NM_001007595	C2CD4B	0.64
NM_001007792	NTRK1	0.07
NM_001007793	BUB3	268.43
NM_001007794	CEPT1	2.01
NM_001008	RPS4Y1	0
NM_001008211	OPTN	5.6
NM_001008212	OPTN	26.44
NM_001008213	OPTN	9.18
NM_001008215	COA5	37.05
NM_001008216	GALE	39.52
NM_001008218	AMY1B	0
NM_001008219	AMY1C	0
NM_001008220	CPLX2	0
NM_001008221	AMY1A	0.25
NM_001008222	ZDHHC9	1.07
NM_001008223	C1QL4	1.23
NM_001008224	UACA	11.7
NM_001008225	CNOT4	2.49
NM_001008226	SAXO2	0
NM_001008228	MOG	0
NM_001008229	MOG	0
NM_001008237	TTC32	8.11
NM_001008239	C18orf25	29.34
NM_001008269	TMEM89	0
NM_001008270	PRSS37	0
NM_001008272	TAGLN3	0
NM_001008273	TAGLN3	0.27
NM_001008274	TRIM72	0.09
NM_001008387	REG3G	0
NM_001008388	CISD2	14.79
NM_001008389	UMOD	0
NM_001008390	CGGBP1	3.92
NM_001008391	CCDC73	0.01
NM_001008392	CTDSPL	10.8
NM_001008393	C4orf46	7.49
NM_001008394	EID3	3.45
NM_001008395	LAMTOR4	153.93
NM_001008396	WDHD1	0
NM_001008397	GPX8	15.45
NM_001008401	ZNF761	9.74
NM_001008404	C14orf180	0
NM_001008405	BCAP29	1.03
NM_001008409	TTLL9	0.2
NM_001008410	STEAP3	13.56
NM_001008485	SLC41A3	6.77
NM_001008486	SLC41A3	5.1
NM_001008487	SLC41A3	1.55
NM_001008489	PHOSPHO2	3.16
NM_001008491	2017-09-02	0
NM_001008492	2017-09-02	1.83
NM_001008493	ENAH	19.33
NM_001008495	TMEM64	16.27
NM_001008496	PIWIL3	0
NM_001008503	OPRM1	0
NM_001008504	OPRM1	0
NM_001008505	OPRM1	0
NM_001008528	MXRA7	5.8
NM_001008529	MXRA7	5.68
NM_001008530	LGMN	2.99
NM_001008534	AKAP14	0
NM_001008535	AKAP14	0
NM_001008536	TCHHL1	0
NM_001008537	KIAA2022	2.67
NM_001008539	SLC7A2	0
NM_001008540	CXCR4	0.33
NM_001008541	MXI1	2.25
NM_001008563	USP20	1.35
NM_001008564	NUP58	2.06
NM_001008566	TPST2	1.22
NM_001008657	TCOF1	5.66
NM_001008660	PICALM	95.53
NM_001008661	KYAT3	9.11
NM_001008662	KYAT3	18.62
NM_001008693	CST9	0
NM_001008695	THAP7	36.78
NM_001008697	TFIP11	1.07
NM_001008701	ADGRL1	2.04
NM_001008703	C6orf1	11.84
NM_001008704	C6orf1	4
NM_001008707	EML1	1.03
NM_001008708	CHAC2	3.19
NM_001008709	PPP1CA	5.75
NM_001008710	RBPMS	0.64
NM_001008711	RBPMS	1.32
NM_001008712	RBPMS	4.8
NM_001008723	CFAP58	0.26
NM_001008726	WDR89	0.44
NM_001008727	ZNF121	55.45
NM_001008737	NA	10.17
NM_001008738	FNIP1	2.38
NM_001008739	C6orf226	17.69
NM_001008740	TMCO2	0
NM_001008743	SULT1C3	0
NM_001008744	TDP1	6.74
NM_001008747	CTAGE15	0.26
NM_001008749	RAB19	1.13
NM_001008777	FBXO47	0.27
NM_001008778	SPDYC	0.15
NM_001008779	SPDYA	0
NM_001008781	FAT3	0
NM_001008783	SLC35D3	0.13
NM_001008784	CD200R1L	0
NM_001008800	CCT3	4.21
NM_001008801	ZNF468	11.66
NM_001008844	DSP	133.14
NM_001008860	NIPA2	2.91
NM_001008892	NIPA2	19.62
NM_001008894	NIPA2	0.29
NM_001008895	CUL4A	36
NM_001008897	TCP1	3.86
NM_001008901	GTSF1L	0
NM_001008910	STK16	12.13
NM_001008938	CKAP5	99.8
NM_001008949	ITPRIPL1	0
NM_001009	RPS5	1401.3
NM_001009181	STATH	0
NM_001009182	GEMIN2	2.3
NM_001009183	GEMIN2	1.37
NM_001009184	GRINA	80.14
NM_001009185	ACSL6	0.42
NM_001009186	CCT6A	5.94
NM_001009552	PPP2CB	38
NM_001009554	MFAP3L	0
NM_001009555	SH3D19	1.22
[truncated: 43,476 more rows]

## Sheet: mouse 1 - lung1
gene_id	gene_symbol	196B-lung
NM_000014	A2M	0.79
NM_000015	NAT2	0.13
NM_000016	ACADM	29.39
NM_000017	ACADS	14.68
NM_000018	ACADVL	118.34
NM_000019	ACAT1	23.33
NM_000020	ACVRL1	0.11
NM_000021	PSEN1	24.51
NM_000022	ADA	2.82
NM_000023	SGCA	0.04
NM_000024	ADRB2	0.59
NM_000025	ADRB3	0
NM_000026	ADSL	72.93
NM_000027	AGA	4.19
NM_000028	AGL	1.76
NM_000029	AGT	23.49
NM_000030	AGXT	0
NM_000031	ALAD	10.08
NM_000032	ALAS2	0
NM_000033	ABCD1	17.36
NM_000034	ALDOA	16.31
NM_000035	ALDOB	0
NM_000036	AMPD1	0
NM_000037	ANK1	0
NM_000038	APC	7.68
NM_000039	APOA1	0
NM_000040	APOC3	0
NM_000041	APOE	34.77
NM_000042	APOH	0
NM_000043	FAS	0
NM_000044	AR	4.14
NM_000045	ARG1	0
NM_000046	ARSB	4.66
NM_000047	ARSE	0.45
NM_000048	ASL	15.72
NM_000049	ASPA	0
NM_000050	ASS1	23.41
NM_000051	ATM	29.44
NM_000052	ATP7A	5.48
NM_000053	ATP7B	4.23
NM_000054	AVPR2	0
NM_000055	BCHE	0.07
NM_000056	BCKDHB	20.47
NM_000057	BLM	19.04
NM_000059	BRCA2	17.1
NM_000060	BTD	2.01
NM_000061	BTK	0
NM_000062	SERPING1	0
NM_000063	C2	0
NM_000064	C3	93.41
NM_000065	C6	0
NM_000066	C8B	0.05
NM_000067	CA2	38.69
NM_000068	CACNA1A	0
NM_000069	CACNA1S	0
NM_000070	CAPN3	0
NM_000071	CBS	107.2
NM_000072	CD36	0
NM_000073	CD3G	0
NM_000074	CD40LG	0.03
NM_000075	CDK4	107.87
NM_000076	CDKN1C	2.5
NM_000077	CDKN2A	98.66
NM_000078	CETP	0
NM_000079	CHRNA1	0
NM_000080	CHRNE	0.64
NM_000081	LYST	19.47
NM_000082	ERCC8	11.03
NM_000083	CLCN1	3.78
NM_000084	CLCN5	5.6
NM_000085	CLCNKB	0
NM_000086	CLN3	52.52
NM_000087	CNGA1	7.94
NM_000088	COL1A1	26.99
NM_000089	COL1A2	4.59
NM_000090	COL3A1	0
NM_000091	COL4A3	7.45
NM_000092	COL4A4	7.48
NM_000093	COL5A1	0
NM_000094	COL7A1	2.83
NM_000095	COMP	0.88
NM_000096	CP	83.16
NM_000097	CPOX	11.27
NM_000098	CPT2	31.52
NM_000099	CST3	380.82
NM_000100	CSTB	292.84
NM_000101	CYBA	157.85
NM_000102	CYP17A1	0.21
NM_000103	CYP19A1	0
NM_000104	CYP1B1	0.2
NM_000106	CYP2D6	2.97
NM_000107	DDB2	16.15
NM_000108	DLD	42.72
NM_000109	DMD	0
NM_000110	DPYD	16.25
NM_000111	SLC26A3	0
NM_000112	SLC26A2	15.7
NM_000113	TOR1A	71.32
NM_000115	EDNRB	0
NM_000116	TAZ	3.83
NM_000117	EMD	155.57
NM_000118	ENG	0.45
NM_000119	EPB42	0
NM_000120	EPHX1	2.17
NM_000121	EPOR	8.18
NM_000122	ERCC3	45.23
NM_000123	ERCC5	45.88
NM_000124	ERCC6	8.39
NM_000125	ESR1	0
NM_000126	ETFA	66.9
NM_000127	EXT1	30.82
NM_000128	F11	0
NM_000129	F13A1	0
NM_000130	F5	0
NM_000131	F7	0
NM_000132	F8	4.31
NM_000133	F9	0
NM_000134	FABP2	0
NM_000135	FANCA	21.11
NM_000136	FANCC	13.08
NM_000137	FAH	20.04
NM_000138	FBN1	2.61
NM_000139	MS4A2	0
NM_000140	FECH	19.44
NM_000141	FGFR2	0
NM_000142	FGFR3	7.78
NM_000143	FH	77.6
NM_000144	FXN	0.97
NM_000145	FSHR	0
NM_000146	FTL	1639.46
NM_000147	FUCA1	20.32
NM_000148	FUT1	3.23
NM_000149	FUT3	0.13
NM_000150	FUT6	0
NM_000151	G6PC	0
NM_000152	GAA	4.75
NM_000153	GALC	4.99
NM_000154	GALK1	31.43
NM_000155	GALT	31.49
NM_000156	GAMT	15.18
NM_000157	GBA	118.84
NM_000158	GBE1	14.61
NM_000159	GCDH	19.88
NM_000160	GCGR	1.23
NM_000161	GCH1	5.15
NM_000162	GCK	0
NM_000163	GHR	0.16
NM_000164	GIPR	0.34
NM_000165	GJA1	24.09
NM_000166	GJB1	0
NM_000167	GK	4.6
NM_000168	GLI3	14.69
NM_000169	GLA	25.04
NM_000170	GLDC	0.85
NM_000171	GLRA1	0
NM_000172	GNAT1	0
NM_000173	GP1BA	0
NM_000174	GP9	0.07
NM_000175	GPI	147.35
NM_000176	NR3C1	0
NM_000177	GSN	122.32
NM_000178	GSS	24.58
NM_000179	MSH6	54.42
NM_000180	GUCY2D	0.12
NM_000181	GUSB	74.69
NM_000182	HADHA	83.8
NM_000183	HADHB	44.05
NM_000184	HBG2	0
NM_000185	SERPIND1	0
NM_000186	CFH	0
NM_000187	HGD	0.11
NM_000188	HK1	83.95
NM_000189	HK2	34.29
NM_000190	HMBS	19.29
NM_000191	HMGCL	41.7
NM_000192	TBX5	0
NM_000193	SHH	0
NM_000194	HPRT1	10.53
NM_000195	HPS1	2.08
NM_000196	HSD11B2	10.91
NM_000197	HSD17B3	2.05
NM_000198	HSD3B2	0
NM_000199	SGSH	37.39
NM_000200	HTN3	0
NM_000201	ICAM1	173.8
NM_000202	IDS	16.55
NM_000203	IDUA	20.14
NM_000204	CFI	0
NM_000206	IL2RG	0.22
NM_000207	INS	0
NM_000208	INSR	27.37
NM_000209	PDX1	0.06
NM_000210	ITGA6	154.46
NM_000211	ITGB2	38.12
NM_000212	ITGB3	0.98
NM_000213	ITGB4	3.01
NM_000214	JAG1	39.37
NM_000215	JAK3	0.05
NM_000216	ANOS1	0.72
NM_000217	KCNA1	0
NM_000218	KCNQ1	2.52
NM_000219	KCNE1	0.18
NM_000220	KCNJ1	0
NM_000221	KHK	8.09
NM_000222	KIT	4.67
NM_000223	KRT12	0
NM_000224	KRT18	99.06
NM_000226	KRT9	4.12
NM_000227	LAMA3	0
NM_000228	LAMB3	125.1
NM_000229	LCAT	17.99
NM_000230	LEP	0.05
NM_000231	SGCG	0.03
NM_000232	SGCB	15.45
NM_000233	LHCGR	0
NM_000234	LIG1	26.79
NM_000235	LIPA	17.73
NM_000236	LIPC	0
NM_000237	LPL	11.42
NM_000238	KCNH2	0
NM_000239	LYZ	0
NM_000240	MAOA	0.16
NM_000242	MBL2	0
NM_000243	MEFV	0.18
NM_000244	MEN1	0
NM_000245	MET	1.52
NM_000246	CIITA	0.16
NM_000247	MICA	24.07
NM_000248	MITF	0.4
NM_000249	MLH1	26.17
NM_000250	MPO	0
NM_000251	MSH2	50.04
NM_000252	MTM1	12.16
NM_000253	MTTP	0.63
NM_000254	MTR	38.66
NM_000255	MUT	44.6
NM_000256	MYBPC3	0
NM_000257	MYH7	0.05
NM_000258	MYL3	0
NM_000259	MYO5A	11.82
NM_000260	MYO7A	1.36
NM_000261	MYOC	0.03
NM_000262	NAGA	46.06
NM_000263	NAGLU	30.36
NM_000264	PTCH1	0.14
NM_000265	NCF1	0.23
NM_000266	NDP	0.03
NM_000267	NF1	14.74
NM_000268	NF2	8.18
NM_000269	NME1	315.63
NM_000270	PNP	43.92
NM_000271	NPC1	112.15
NM_000272	NPHP1	0
NM_000273	GPR143	8.08
NM_000274	OAT	157.17
NM_000275	OCA2	8.13
NM_000276	OCRL	0.04
NM_000277	PAH	4.41
NM_000278	PAX2	0
NM_000280	PAX6	0
NM_000281	PCBD1	58.08
NM_000282	PCCA	9.89
NM_000283	PDE6B	0.08
NM_000284	PDHA1	44.96
NM_000285	PEPD	37.54
NM_000286	PEX12	4.38
NM_000287	PEX6	66.1
NM_000288	PEX7	8.29
NM_000289	PFKM	19.66
NM_000290	PGAM2	0.5
NM_000291	PGK1	220.7
NM_000292	PHKA2	18.49
NM_000293	PHKB	2.76
NM_000294	PHKG2	12.03
NM_000295	SERPINA1	7.08
NM_000296	PKD1	28.47
NM_000297	PKD2	27.67
NM_000298	PKLR	0.11
NM_000299	PKP1	0.41
NM_000300	PLA2G2A	0
NM_000301	PLG	0
NM_000302	PLOD1	160.18
NM_000303	PMM2	76.22
NM_000304	PMP22	0
NM_000305	PON2	89.35
NM_000306	POU1F1	0
NM_000307	POU3F4	0
NM_000308	CTSA	123.75
NM_000309	PPOX	5.12
NM_000310	PPT1	171.55
NM_000311	PRNP	47.9
NM_000312	PROC	7.04
NM_000313	PROS1	0.7
NM_000314	PTEN	0.56
NM_000315	PTH	0
NM_000316	PTH1R	0
NM_000317	PTS	34.61
NM_000318	PEX2	32.38
NM_000319	PEX5	5.81
NM_000320	QDPR	15.46
NM_000321	RB1	27.98
NM_000322	PRPH2	0.51
NM_000324	RHAG	0
NM_000325	PITX2	1.97
NM_000326	RLBP1	0.63
NM_000327	ROM1	5.29
NM_000328	RPGR	7.51
NM_000329	RPE65	0.04
NM_000330	RS1	0
NM_000331	SAA1	0
NM_000332	ATXN1	1.69
NM_000333	ATXN7	14.84
NM_000334	SCN4A	0
NM_000335	SCN5A	1.5
NM_000336	SCNN1B	27.35
NM_000337	SGCD	0.63
NM_000338	SLC12A1	0.09
NM_000339	SLC12A3	0
NM_000340	SLC2A2	0
NM_000341	SLC3A1	0.07
NM_000342	SLC4A1	0.03
NM_000343	SLC5A1	16.44
NM_000344	SMN1 /// SMN2	39.42
NM_000345	SNCA	0.42
NM_000346	SOX9	241.44
NM_000347	SPTB	3.09
NM_000348	SRD5A2	0.16
NM_000349	STAR	0.02
NM_000350	ABCA4	0.76
NM_000351	STS	0
NM_000352	ABCC8	1.28
NM_000353	TAT	0.06
NM_000354	SERPINA7	0
NM_000355	TCN2	4.31
NM_000356	TCOF1	0.44
NM_000358	TGFBI	6.64
NM_000359	TGM1	24.02
NM_000360	TH	0.12
NM_000361	THBD	8.96
NM_000362	TIMP3	268.49
NM_000363	TNNI3	0
NM_000364	TNNT2	0
NM_000365	TPI1	1228.05
NM_000366	TPM1	44.74
NM_000367	TPMT	6.28
NM_000368	TSC1	45.67
NM_000369	TSHR	0
NM_000370	TTPA	1.27
NM_000371	TTR	0
NM_000372	TYR	0
NM_000373	UMPS	23.95
NM_000374	UROD	76.03
NM_000375	UROS	33.78
NM_000376	VDR	5.27
NM_000377	WAS	1.15
NM_000378	WT1	0
NM_000379	XDH	0.93
NM_000380	XPA	7.49
NM_000381	MID1	4.97
NM_000382	ALDH3A2	66.34
NM_000383	AIRE	0
NM_000384	APOB	0.07
NM_000386	BLMH	8.66
NM_000387	SLC25A20	18.87
NM_000388	CASR	0.03
NM_000389	CDKN1A	306.14
NM_000390	CHM	10.34
NM_000391	TPP1	69.42
NM_000392	ABCC2	0.84
NM_000393	COL5A2	4.84
NM_000394	CRYAA	0
NM_000395	CSF2RB	0.15
NM_000396	CTSK	9.91
NM_000397	CYBB	0.22
NM_000398	CYB5R3	65.57
NM_000399	EGR2	0.48
NM_000400	ERCC2	19.48
NM_000401	EXT2	11.9
NM_000402	G6PD	49.01
NM_000403	GALE	3.56
NM_000404	GLB1	52.42
NM_000405	GM2A	33.81
NM_000406	GNRHR	0.01
NM_000407	GP1BB	8.46
NM_000408	GPD2	18.77
NM_000409	GUCA1A	0
NM_000410	HFE	6.25
NM_000411	HLCS	27.67
NM_000412	HRG	0.03
NM_000413	HSD17B1	1.68
NM_000414	HSD17B4	29.77
NM_000415	IAPP	0
NM_000416	IFNGR1	27.34
NM_000417	IL2RA	0
NM_000418	IL4R	1.26
NM_000419	ITGA2B	2.19
NM_000420	KEL	0.17
NM_000421	KRT10	10.68
NM_000422	KRT17	1006.53
NM_000423	KRT2	0
NM_000424	KRT5	1284.2
NM_000425	L1CAM	0
NM_000426	LAMA2	0
NM_000427	LOR	0
NM_000428	LTBP2	29.15
NM_000429	MAT1A	0.11
NM_000430	PAFAH1B1	60.54
NM_000431	MVK	37.96
NM_000432	MYL2	0
NM_000433	NCF2	0
NM_000434	NEU1	46.85
NM_000435	NOTCH3	255.2
NM_000436	OXCT1	25.04
NM_000437	PAFAH2	26.56
NM_000438	PAX3	0
NM_000439	PCSK1	0
NM_000440	PDE6A	0.04
NM_000441	SLC26A4	0.06
NM_000442	PECAM1	0
NM_000443	ABCB4	0
NM_000444	PHEX	0.2
NM_000445	PLEC	95.49
NM_000446	PON1	0.03
NM_000447	PSEN2	18.47
NM_000448	RAG1	1.17
NM_000449	RFX5	18.14
NM_000450	SELE	1.48
NM_000451_chrX	NA	0
NM_000451_chrY	NA	0
NM_000452	SLC10A2	0
NM_000453	SLC5A5	0.09
NM_000454	SOD1	302.92
NM_000455	STK11	56.54
NM_000456	SUOX	2.95
NM_000457	HNF4A	0
NM_000458	HNF1B	0
NM_000459	TEK	0
NM_000460	THPO	0
NM_000461	THRB	0.98
NM_000462	UBE3A	17.03
NM_000463	UGT1A1	0
NM_000465	BARD1	60.76
NM_000466	PEX1	301.77
NM_000474	TWIST1	14.09
NM_000475	NR0B1	0.25
NM_000476	AK1	30.76
NM_000477	ALB	0.21
NM_000478	ALPL	15.03
NM_000479	AMH	4.27
NM_000480	AMPD3	5.07
NM_000481	AMT	16.68
NM_000482	APOA4	0
NM_000483	APOC2	0
NM_000484	APP	270.79
NM_000485	APRT	118.92
NM_000486	AQP2	0.06
NM_000487	ARSA	29.27
NM_000488	SERPINC1	1.19
NM_000489	ATRX	17.84
NM_000490	AVP	0.42
NM_000491	C1QB	0.21
NM_000492	CFTR	0.31
NM_000493	COL10A1	0
NM_000494	COL17A1	0.04
NM_000495	COL4A5	2.31
NM_000496	CRYBB2	8.23
NM_000497	CYP11B1	0
NM_000498	CYP11B2	0
NM_000499	CYP1A1	0
NM_000500	CYP21A2	0
NM_000501	ELN	0
NM_000502	EPX	0.08
NM_000503	EYA1	0
NM_000504	F10	0
NM_000505	F12	15.57
NM_000506	F2	0.97
NM_000507	FBP1	0.74
NM_000508	FGA	0
NM_000509	FGG	0
NM_000510	FSHB	0
NM_000511	FUT2	4.56
NM_000512	GALNS	43.99
NM_000513	OPN1MW	0
NM_000514	GDNF	0
NM_000515	GH1	0
NM_000516	GNAS	23.92
NM_000517	HBA2	0
NM_000518	HBB	0
NM_000519	HBD	0
NM_000520	HEXA	98.45
NM_000521	HEXB	60.06
NM_000522	HOXA13	0
NM_000523	HOXD13	1.73
NM_000524	HTR1A	0
NM_000525	KCNJ11	8.39
NM_000526	KRT14	4000.09
NM_000527	LDLR	48.13
NM_000528	MAN2B1	43.42
NM_000529	MC2R	0
NM_000530	MPZ	5.48
NM_000531	OTC	0
NM_000532	PCCB	32.71
NM_000533	PLP1	0
NM_000534	PMS1	14.84
NM_000535	PMS2	6
NM_000536	RAG2	0
NM_000537	REN	0
NM_000538	RFXAP	9.96
NM_000539	RHO	0.14
NM_000540	RYR1	0.32
NM_000541	SAG	0
NM_000542	SFTPB	0
NM_000543	SMPD1	13.49
NM_000544	TAP2	0
NM_000545	HNF1A	0.09
NM_000546	TP53	4.25
NM_000547	TPO	0
NM_000548	TSC2	0
NM_000549	TSHB	0
NM_000550	TYRP1	0.04
NM_000551	VHL	72.3
NM_000552	VWF	1.21
NM_000553	WRN	25.68
NM_000554	CRX	0.05
NM_000555	DCX	0
NM_000557	GDF5	0.19
NM_000558	HBA1	0
NM_000559	HBG1	0
NM_000560	CD53	0
NM_000561	GSTM1	16.44
NM_000562	C8A	0
NM_000564	IL5RA	0
NM_000565	IL6R	5.33
NM_000566	FCGR1A	0
NM_000567	CRP	0
NM_000569	FCGR3A	0
NM_000570	FCGR3B	0
NM_000572	IL10	0
NM_000573	CR1	0
NM_000574	CD55	15.8
NM_000575	IL1A	0.02
NM_000576	IL1B	0
NM_000577	IL1RN	1.46
NM_000578	SLC11A1	0.34
NM_000579	CCR5	0
NM_000581	GPX1	153.9
NM_000582	SPP1	0
NM_000583	GC	0
NM_000584	CXCL8	4.96
NM_000585	IL15	0.66
NM_000586	IL2	0
NM_000587	C7	0.01
NM_000588	IL3	0
NM_000589	IL4	0
NM_000590	IL9	0
NM_000591	CD14	0
NM_000593	TAP1	34.3
NM_000594	TNF	9.08
NM_000595	LTA	0.16
NM_000596	IGFBP1	0
NM_000597	IGFBP2	236.63
NM_000598	IGFBP3	45.94
NM_000599	IGFBP5	4.48
NM_000600	IL6	0.49
NM_000601	HGF	0
NM_000602	SERPINE1	0.87
NM_000603	NOS3	0
NM_000605	IFNA2	0
NM_000606	C8G	2.42
NM_000607	ORM1	0.15
NM_000608	ORM2	0
NM_000609	CXCL12	0.25
NM_000610	CD44	5.19
NM_000611	CD59	86.02
NM_000612	IGF2	0
NM_000613	HPX	1.34
NM_000614	CNTF	3.26
NM_000615	NCAM1	0.95
NM_000616	CD4	0.17
NM_000617	SLC11A2	6.19
NM_000618	IGF1	0
NM_000619	IFNG	0
NM_000620	NOS1	0
NM_000621	HTR2A	0
NM_000623	BDKRB2	0.25
NM_000624	SERPINA5	1.42
NM_000625	NOS2	0.45
NM_000626	CD79B	0.27
NM_000627	LTBP1	0
NM_000628	IL10RB	57.39
NM_000629	IFNAR1	24.93
NM_000631	NCF4	0
NM_000632	ITGAM	3
NM_000633	BCL2	0.96
NM_000634	CXCR1	0
NM_000635	RFX2	7.22
NM_000636	SOD2	79.7
NM_000637	GSR	29.94
NM_000638	VTN	0.1
NM_000639	FASLG	0
NM_000640	IL13RA2	0
NM_000641	IL11	0.98
NM_000642	AGL	14.91
NM_000643	AGL	0
NM_000644	AGL	0
NM_000646	AGL	0.81
NM_000651	CR1	0
NM_000655	SELL	0
NM_000657	BCL2	0.48
NM_000660	TGFB1	0.83
NM_000661	RPL9	1916.39
NM_000662	NAT1	0
NM_000663	ABAT	0
NM_000665	ACHE	0
NM_000666	ACY1	45.41
NM_000667	ADH1A	0
NM_000668	ADH1B	0
NM_000669	ADH1C	0
NM_000670	ADH4	0
NM_000671	ADH5	253.99
NM_000672	ADH6	0
NM_000673	ADH7	0
NM_000674	ADORA1	0
NM_000675	ADORA2A	0
NM_000676	ADORA2B	7.12
NM_000677	ADORA3	0
NM_000678	ADRA1D	0
NM_000679	ADRA1B	0.63
NM_000680	ADRA1A	0.99
NM_000681	ADRA2A	0.04
NM_000682	ADRA2B	6.73
NM_000683	ADRA2C	2.64
NM_000684	ADRB1	0.21
NM_000685	AGTR1	0.23
NM_000686	AGTR2	0
NM_000687	AHCY	146.32
NM_000688	ALAS1	9.37
NM_000689	ALDH1A1	0.11
NM_000690	ALDH2	9.41
NM_000691	ALDH3A1	0
NM_000692	ALDH1B1	35.1
NM_000693	ALDH1A3	10.81
NM_000694	ALDH3B1	5.78
NM_000695	ALDH3B2	12.49
NM_000696	ALDH9A1	51.25
NM_000697	ALOX12	0
NM_000698	ALOX5	0
NM_000699	AMY2A	0
NM_000700	ANXA1	116.08
NM_000701	ATP1A1	306.6
NM_000702	ATP1A2	0.01
NM_000704	ATP4A	0.13
NM_000705	ATP4B	0
NM_000706	AVPR1A	0.04
NM_000707	AVPR1B	0
NM_000709	BCKDHA	39.41
NM_000710	BDKRB1	0
NM_000712	BLVRA	20.26
NM_000713	BLVRB	137.86
NM_000714	TSPO	488.98
NM_000715	C4BPA	0
NM_000716	C4BPB	0
NM_000717	CA4	0
NM_000718	CACNA1B	3.14
NM_000719	CACNA1C	3.37
NM_000720	CACNA1D	4.77
NM_000721	CACNA1E	0
NM_000722	CACNA2D1	0.27
NM_000723	CACNB1	11.51
NM_000724	CACNB2	0.25
NM_000725	CACNB3	7.48
NM_000726	CACNB4	0
NM_000727	CACNG1	0.26
NM_000728	CALCB	9.89
NM_000729	CCK	0
NM_000730	CCKAR	0
NM_000732	CD3D	0
NM_000733	CD3E	0
NM_000734	CD247	0
NM_000735	CGA	0
NM_000737	CGB3	0
NM_000738	CHRM1	11.48
NM_000739	CHRM2	0
NM_000740	CHRM3	0.33
NM_000741	CHRM4	0
NM_000742	CHRNA2	0
NM_000743	CHRNA3	0.26
NM_000744	CHRNA4	0
NM_000745	CHRNA5	5.36
NM_000746	CHRNA7	2.39
NM_000747	CHRNB1	5.39
NM_000748	CHRNB2	0.33
NM_000749	CHRNB3	0
NM_000750	CHRNB4	0.13
NM_000751	CHRND	0
NM_000754	COMT	45.95
NM_000755	CRAT	26.87
NM_000756	CRH	0
NM_000757	CSF1	1.11
NM_000758	CSF2	0.16
NM_000759	CSF3	0
NM_000760	CSF3R	0
NM_000761	CYP1A2	0
NM_000762	CYP2A6	0
NM_000764	CYP2A7	0
NM_000765	CYP3A7	0.03
NM_000766	CYP2A13	0
NM_000767	CYP2B6	0.02
NM_000769	CYP2C19	0.03
NM_000770	CYP2C8	0.54
NM_000771	CYP2C9	0
NM_000772	CYP2C18	0.13
NM_000773	CYP2E1	0
NM_000774	CYP2F1	0
NM_000775	CYP2J2	4.32
NM_000777	CYP3A5	0
NM_000778	CYP4A11	0
NM_000779	CYP4B1	1.71
NM_000780	CYP7A1	0
NM_000781	CYP11A1	0
NM_000782	CYP24A1	0
NM_000783	CYP26A1	0.08
NM_000784	CYP27A1	50.32
NM_000785	CYP27B1	1.94
NM_000786	CYP51A1	979.62
NM_000787	DBH	0
NM_000788	DCK	35.94
NM_000789	ACE	0.86
NM_000790	DDC	0
NM_000791	DHFR	45.6
NM_000792	DIO1	0
NM_000793	DIO2	0
NM_000794	DRD1	0.02
NM_000795	DRD2	0.18
NM_000796	DRD3	0
NM_000797	DRD4	3.34
NM_000798	DRD5	0.09
NM_000799	EPO	0.21
NM_000800	FGF1	0.29
NM_000801	FKBP1A	157.22
NM_000802	FOLR1	0
NM_000803	FOLR2	0
NM_000804	FOLR3	0
NM_000805	GAST	0.92
NM_000806	GABRA1	0
NM_000807	GABRA2	0
NM_000808	GABRA3	0.02
NM_000809	GABRA4	0
NM_000810	GABRA5	0
NM_000811	GABRA6	0
NM_000812	GABRB1	0.47
NM_000813	GABRB2	0.05
NM_000814	GABRB3	0.67
NM_000815	GABRD	0
NM_000816	GABRG2	0
NM_000817	GAD1	0
NM_000818	GAD2	0
NM_000819	GART	65.97
NM_000820	GAS6	9.61
NM_000821	GGCX	11.14
NM_000823	GHRHR	0
NM_000824	GLRB	0
NM_000825	GNRH1	23.65
NM_000826	GRIA2	0
NM_000827	GRIA1	0
NM_000828	GRIA3	0.75
NM_000829	GRIA4	0
NM_000830	GRIK1	0
NM_000831	GRIK3	0.31
NM_000832	GRIN1	0.04
NM_000833	GRIN2A	0
NM_000834	GRIN2B	0.06
NM_000835	GRIN2C	0.38
NM_000836	GRIN2D	0.27
NM_000837	GRINA	22.16
NM_000839	GRM2	0.53
NM_000840	GRM3	0.78
NM_000841	GRM4	3.58
NM_000842	GRM5	0
NM_000843	GRM6	0.08
NM_000844	GRM7	0.19
NM_000845	GRM8	0.31
NM_000846	GSTA2	0
NM_000847	GSTA3	0
NM_000848	GSTM2	11.17
NM_000849	GSTM3	4.02
NM_000850	GSTM4	16.92
NM_000851	GSTM5	0
NM_000852	GSTP1	1110.75
NM_000853	GSTT1	0
NM_000854	GSTT2	0.93
NM_000855	GUCY1A2	0.36
NM_000856	GUCY1A3	0.45
NM_000857	GUCY1B3	1.29
NM_000858	GUK1	74.16
NM_000859	HMGCR	68.3
NM_000860	HPGD	0.23
NM_000861	HRH1	1.05
NM_000862	HSD3B1	0
NM_000863	HTR1B	0
NM_000864	HTR1D	26.04
NM_000865	HTR1E	0
NM_000866	HTR1F	0.03
NM_000867	HTR2B	0
NM_000868	HTR2C	0
NM_000869	HTR3A	0
NM_000870	HTR4	0
NM_000871	HTR6	0.16
NM_000872	HTR7	0.02
NM_000873	ICAM2	0
NM_000874	IFNAR2	0.03
NM_000875	IGF1R	41.74
NM_000876	IGF2R	93.58
NM_000877	IL1R1	3.94
NM_000878	IL2RB	0
NM_000879	IL5	0
NM_000880	IL7	0
NM_000882	IL12A	0.43
NM_000883	IMPDH1	2.62
NM_000884	IMPDH2	161.76
NM_000885	ITGA4	2.27
NM_000887	ITGAX	0.02
NM_000888	ITGB6	0.48
NM_000889	ITGB7	5.98
NM_000890	KCNJ5	0.8
NM_000891	KCNJ2	0.14
NM_000892	KLKB1	0.17
NM_000893	KNG1	0
NM_000894	LHB	0
NM_000895	LTA4H	43.27
NM_000896	CYP4F3	0
NM_000898	MAOB	0.4
NM_000899	KITLG	0.61
NM_000900	MGP	392.73
NM_000901	NR3C2	0.15
NM_000902	MME	0
NM_000903	NQO1	97.24
NM_000904	NQO2	30.99
NM_000905	NPY	0
NM_000906	NPR1	0.46
NM_000908	NPR3	21.6
NM_000909	NPY1R	3.74
NM_000910	NPY2R	0.01
NM_000911	OPRD1	7.94
NM_000912	OPRK1	1.21
NM_000913	OPRL1	0
NM_000914	OPRM1	0
NM_000915	OXT	0.95
NM_000916	OXTR	17.23
NM_000917	P4HA1	26.97
NM_000918	P4HB	790.03
NM_000919	PAM	50.06
NM_000920	PC	89.09
NM_000921	PDE3A	1.03
NM_000922	PDE3B	2.73
NM_000923	PDE4C	0
NM_000924	PDE1B	0
NM_000925	PDHB	66.8
NM_000926	PGR	0
NM_000927	ABCB1	0.38
NM_000928	PLA2G1B	0
NM_000929	PLA2G5	0
NM_000930	PLAT	3.39
NM_000932	PLCB3	16.09
NM_000933	PLCB4	5.84
NM_000934	SERPINF2	0
NM_000935	PLOD2	23.12
NM_000936	PNLIP	0
NM_000937	POLR2A	83.71
NM_000938	POLR2B	100.83
NM_000939	POMC	0.12
NM_000940	PON3	6.11
NM_000941	POR	56.3
NM_000942	PPIB	1070.97
NM_000943	PPIC	82.36
NM_000944	PPP3CA	0
NM_000945	PPP3R1	40.6
NM_000946	PRIM1	14.29
NM_000947	PRIM2	24.95
NM_000948	PRL	0
NM_000949	PRLR	6.92
NM_000950	PRRG1	0
NM_000951	PRRG2	20
NM_000952	PTAFR	0.31
NM_000953	PTGDR	0.05
NM_000954	PTGDS	0
NM_000955	PTGER1	0.6
NM_000956	PTGER2	0.11
NM_000958	PTGER4	4.03
NM_000959	PTGFR	0.99
NM_000960	PTGIR	0
NM_000961	PTGIS	1.63
NM_000962	PTGS1	0
NM_000963	PTGS2	0.14
NM_000964	RARA	6.14
NM_000965	RARB	0.46
NM_000966	RARG	130.59
NM_000967	RPL3	1727.93
NM_000968	RPL4	2443.99
NM_000969	RPL5	1056.7
NM_000970	RPL6	1342.75
NM_000971	RPL7	2619.77
NM_000972	RPL7A	2955.78
NM_000973	RPL8	3039.48
NM_000975	RPL11	1639.61
NM_000976	RPL12	1508.75
NM_000977	RPL13	262.68
NM_000978	RPL23	929.5
NM_000979	RPL18	722.6
NM_000980	RPL18A	2657.71
NM_000981	RPL19	1494.88
NM_000982	RPL21	1701.08
NM_000983	RPL22	140.65
NM_000984	RPL23A	862.28
NM_000985	RPL17	119.06
NM_000986	RPL24	1023.31
NM_000987	RPL26	1062.74
NM_000988	RPL27	1847.09
NM_000989	RPL30	2614.35
NM_000990	RPL27A	152.04
NM_000991	RPL28	26.25
NM_000992	RPL29	1195.3
NM_000993	RPL31	2289.95
NM_000994	RPL32	429.7
NM_000995	RPL34	11.76
NM_000996	RPL35A	1672.6
NM_000997	RPL37	358.31
NM_000998	RPL37A	3605.94
NM_000999	RPL38	2119.5
NM_001000	RPL39	1624.77
NM_001001	RPL36AL	112.87
NM_001001132	ITSN1	0
NM_001001290	SLC2A9	0
NM_001001317	PRSS58	0
NM_001001323	ATP2B1	0
NM_001001325	SPINK14	0
NM_001001329	PRKCSH	1.08
NM_001001330	REEP3	25.78
NM_001001331	ATP2B2	0.67
NM_001001342	BLOC1S2	0.42
NM_001001343	FNDC9	0
NM_001001344	ATP2B3	0.08
NM_001001346	CLDN20	0.05
NM_001001349	NKIRAS2	0
NM_001001389	CD44	21.97
NM_001001390	CD44	0.77
NM_001001391	CD44	0
NM_001001392	CD44	0
NM_001001394	DNAJB3	0
NM_001001395	LMO3	0
NM_001001396	ATP2B4	0.5
NM_001001410	TSR3	71.02
NM_001001411	ZNF676	0
NM_001001412	CALHM1	0
NM_001001413	GOLGA6L1	0
NM_001001414	NCCRP1	13.86
NM_001001415	ZNF429	3.17
NM_001001417	CCL3P1 /// TBC1D3B	0
NM_001001418	TBC1D3C	7.77
NM_001001419	SMAD5	2.88
NM_001001420	SMAD5	13.03
NM_001001430	TNNT2	0
NM_001001431	TNNT2	5.54
NM_001001432	TNNT2	0
NM_001001433	STX16	10.19
NM_001001436	C16orf87	2.88
NM_001001437	CCL3L1 /// CCL3L3	0.72
NM_001001438	LSS	11.72
NM_001001479	SLC35E4	5.63
NM_001001480	KRTAP5-5	0
NM_001001481	UBE2W	0.79
NM_001001483	ZDHHC13	2.44
NM_001001484	PTER	7.07
NM_001001485	ATP2C1	5.31
NM_001001486	ATP2C1	40.83
NM_001001487	ATP2C1	10.1
NM_001001502	SNCB	0
NM_001001503	NDUFV3	25.51
NM_001001520	NA	29.33
NM_001001521	UGP2	76.34
NM_001001522	TAGLN	16.88
NM_001001523	RORC	1.48
NM_001001524	TM6SF2	1.98
NM_001001547	CD36	0
NM_001001548	CD36	0.03
NM_001001549	GRB10	0
NM_001001550	GRB10	20.86
NM_001001551	IDNK	1.72
NM_001001552	LEMD1	0.82
NM_001001555	GRB10	35.05
NM_001001556	GALK2	19.02
NM_001001557	GDF6	0.23
NM_001001560	GGA1	14.03
NM_001001563	TIMM50	15.81
NM_001001567	PDE9A	1.45
NM_001001568	PDE9A	2.18
NM_001001569	PDE9A	0
NM_001001570	PDE9A	0.57
NM_001001571	PDE9A	0
NM_001001572	PDE9A	0.43
NM_001001573	PDE9A	0
NM_001001574	PDE9A	0
NM_001001575	PDE9A	0
NM_001001576	PDE9A	0
NM_001001577	PDE9A	0.95
NM_001001578	PDE9A	0
NM_001001579	PDE9A	0
NM_001001580	PDE9A	0
NM_001001581	PDE9A	0
NM_001001582	PDE9A	0
NM_001001583	PDE9A	0
NM_001001584	PDE9A	0
NM_001001585	PDE9A	0
NM_001001653	MED8	3.76
NM_001001655	ALKBH2	1.52
NM_001001656	OR9A4	0
NM_001001657	OR2Y1	0
NM_001001658	OR9A2	0.32
NM_001001659	OR2A14	0
NM_001001660	ETFRF1	14.24
NM_001001661	ZNF425	1.31
NM_001001662	ZNF782	8.38
NM_001001663	TMEM211	0
NM_001001664	SPOPL	17.78
NM_001001665	CYP27C1	2.38
NM_001001666	ANO7	0
NM_001001667	OR6V1	0
NM_001001668	ZNF470	5.15
NM_001001669	ARHGEF37	55.27
NM_001001670	SPATA31D1	0.03
NM_001001671	MAP3K15	0.02
NM_001001673	RNASE9	0
NM_001001674	OR4F15	0
NM_001001676	LCN9	0
NM_001001683	MED11	15.5
NM_001001694	IL17REL	0
NM_001001701	C4orf3	81.92
NM_001001709	C9orf170	0.63
NM_001001710	FAM166A	2.83
NM_001001711	DDI1	0
NM_001001712	LCN10	0
NM_001001713	SH3BGR	0.69
NM_001001715	FARP1	45.75
NM_001001722	CDY2B	0
NM_001001732	CC2D2B	0
NM_001001734	ATP1A4	0
NM_001001740	RFWD2	10.04
NM_001001786	BLID	6.9
NM_001001788	RAET1G	0
NM_001001790	TOMM5	173.81
NM_001001791	C10orf55	0.04
NM_001001794	DENND6B	26.29
NM_001001795	C8orf82	40.95
NM_001001802	OR2A42	0
NM_001001821	OR2T34	0
NM_001001824	OR2T27	0
NM_001001827	OR2T35	0
NM_001001850	STX19	0
NM_001001851	ITIH5	0
NM_001001852	PIM3	177.07
NM_001001872	C14orf37	0.99
NM_001001874	TPD52L3	0
NM_001001875	TPD52L3	0
NM_001001877	HSFY2	0
NM_001001888	VCX3B	0
NM_001001890	RUNX1	73.47
NM_001001891	ANO7	0.82
NM_001001894	TTC3	15.74
NM_001001895	UBASH3A	0
NM_001001912	OR4E2	0
NM_001001913	OR52N1	0
NM_001001914	OR2G3	0
NM_001001915	OR2G2	0
NM_001001916	OR52J3	0
NM_001001917	OR56A1	0
NM_001001918	OR14C36	0
NM_001001919	OR13C4	0.19
NM_001001920	OR4C15	0
NM_001001921	OR5AS1	0
NM_001001922	OR52N5	0
NM_001001923	OR5C1	0
NM_001001924	MTUS1	30.03
NM_001001925	MTUS1	9.11
NM_001001928	PPARA	10.25
NM_001001931	MTUS1	0.25
NM_001001933	LHX8	0
NM_001001935	ATP5A1	6.77
NM_001001936	AFAP1L2	1.43
NM_001001937	ATP5A1	0
NM_001001938	C9orf47	0
NM_001001952	OR5D18	0
NM_001001953	OR10G9	0
NM_001001954	OR5A2	0
NM_001001955	OR4C13	0
NM_001001956	OR13C9	0.31
NM_001001957	OR2W3	0.44
NM_001001958	OR7G3	0
NM_001001959	OR11L1	0
NM_001001960	OR5W2	0
NM_001001961	OR13C3	0
NM_001001963	OR2L8	0
NM_001001964	OR2T11	0
NM_001001965	OR4D5	0
NM_001001966	OR14A16	0
NM_001001967	OR5D13	0
NM_001001968	OR6S1	0
NM_001001971	FAM13C	0
NM_001001973	ATP5C1	305.27
NM_001001974	PLEKHA1	1.42
NM_001001975	ATP5D	38.11
NM_001001976	ATE1	2.08
NM_001001991	PAMR1	0
NM_001001992	USP16	12.26
NM_001001994	GPM6B	0.72
NM_001001995	GPM6B	0
NM_001001996	GPM6B	0
NM_001001998	EXOSC10	82
NM_001002	RPLP0	1418.96
NM_001002000	GMPR2	11.31
NM_001002001	GMPR2	21.49
NM_001002002	GMPR2	3.76
NM_001002006	NT5C1B	0
NM_001002009	NT5C3A	8.57
NM_001002010	NT5C3A	8.22
NM_001002017	HCFC1R1	11.17
NM_001002018	HCFC1R1	22.65
NM_001002019	PUS1	21.16
NM_001002020	PUS1	6.63
NM_001002021	PFKL	4.97
NM_001002026	CLDN18	0
NM_001002027	ATP5G1	165.29
NM_001002029	C4B	1.83
NM_001002030	ECHDC1	1.49
NM_001002031	ATP5G2	1.72
NM_001002032	HN1	0.46
NM_001002033	HN1	3.31
NM_001002034	FAM109B	83.67
NM_001002035	DEFB108B	0
NM_001002036	ASTL	0.71
NM_001002231	KLK2	0
NM_001002235	SERPINA1	0
NM_001002236	SERPINA1	0
NM_001002243	AFTPH	15.24
NM_001002244	ANAPC11	5.31
NM_001002245	ANAPC11	39.82
NM_001002246	ANAPC11	39.35
NM_001002247	ANAPC11	46.49
NM_001002248	ANAPC11	41.76
NM_001002249	ANAPC11	6.37
NM_001002251	ARL6IP4	21.11
NM_001002252	ARL6IP4	17.58
NM_001002254	AWAT2	0
NM_001002255	SUMO4	4.35
NM_001002257	LCLAT1	8.13
NM_001002258	ATP5G3	10.31
NM_001002259	CAPRIN2	0
NM_001002261	ZFYVE27	2.42
NM_001002262	ZFYVE27	12.33
NM_001002264	EPSTI1	0
NM_001002266	2017-03-08	0
NM_001002269	EXOSC3	3.43
NM_001002273	FCGR2B	0
NM_001002274	FCGR2B	0
NM_001002275	FCGR2B	0
NM_001002292	WLS	1.63
NM_001002294	FMO3	0
NM_001002295	GATA3	1.86
NM_001002296	GOLGA7	5.67
NM_001002755	NFU1	25.22
NM_001002756	NFU1	1.52
NM_001002758	PRY2	0
NM_001002759	SFR1	5.01
NM_001002760	BPY2B	0
NM_001002761	BPY2C	0
NM_001002762	DNAJB12	19.18
NM_001002796	MCTP1	0.43
NM_001002800	SMC4	23.52
NM_001002810	PDE4DIP	0
NM_001002811	PDE4DIP	62.56
NM_001002812	PDE4DIP	0
NM_001002814	RAB11FIP1	47.35
NM_001002836	ZNF787	45.32
NM_001002837	INPP5J	0
NM_001002838	WNK3	17.57
NM_001002841	MYL4	0
NM_001002843	ZNF280D	1.1
NM_001002844	ZNF280D	3.89
NM_001002857	ANXA2	597.45
NM_001002858	ANXA2	18.1
NM_001002860	BTBD7	18.66
NM_001002862	DERL3	2.18
NM_001002876	CENPM	1.76
NM_001002877	THOC5	40.02
NM_001002878	THOC5	19.82
NM_001002879	THOC5	12.96
NM_001002880	CBY1	8.82
NM_001002901	FCRLB	0
NM_001002905	OR8G1	0
NM_001002906	XKRY2	0
NM_001002907	OR8K1	0
NM_001002909	GPATCH8	15.39
NM_001002911	GPR139	0
NM_001002912	ERICH3	0.04
NM_001002913	PTRH1	61.78
NM_001002914	KCTD11	30.51
NM_001002915	IGFL2	0
NM_001002916	H2BFWT	0
NM_001002917	OR8D1	0
NM_001002918	OR8D2	0
NM_001002919	ALKAL2	3.16
NM_001002920	POTEA	0
NM_001002923	IGFL4	0
NM_001002924	AP3S1	0
NM_001002925	OR5AP2	0
NM_001002926	TWISTNB	16.58
NM_001003	RPLP1	2138.23
NM_001003395	TPD52L1	2.04
NM_001003396	TPD52L1	16.4
NM_001003397	TPD52L1	18.34
NM_001003398	BICD1	13.26
NM_001003406	CACNA1I	0.22
NM_001003407	ABLIM1	0.19
NM_001003408	ABLIM1	0
NM_001003443	OR56A3	0.19
NM_001003652	SMAD2	9.4
NM_001003665	STUM	0.23
NM_001003674	LDLRAD4	2.31
NM_001003675	LDLRAD4	0
NM_001003676	C11orf49	27.16
NM_001003677	C11orf49	0.73
NM_001003678	C11orf49	4.6
NM_001003679	LEPR	0.29
NM_001003680	LEPR	0
NM_001003681	HMGXB4	26.57
NM_001003682	TMEM200B	6.97
NM_001003683	PDE1A	0.39
NM_001003684	UQCR10	59.35
NM_001003688	SMAD1	5.82
NM_001003690	MAD2L1BP	1.99
NM_001003692	ZMAT5	25.34
NM_001003693	LY6G6F	0
NM_001003694	BRPF1	1.54
NM_001003696	ATP5J	16.09
NM_001003697	ATP5J	69.86
NM_001003698	RREB1	12.18
NM_001003699	RREB1	9.44
NM_001003700	RREB1	0
NM_001003701	ATP5J	3.47
NM_001003702	ARHGEF35	16.45
NM_001003703	ATP5J	17.44
NM_001003704	MTFP1	2.46
NM_001003712	OSBPL8	11.05
NM_001003713	ATP5J2	191.35
NM_001003714	ATP5J2	16.23
NM_001003715	RECQL5	1.91
NM_001003716	RECQL5	14.35
NM_001003722	GLE1	74.89
NM_001003745	OR10A3	0.19
NM_001003750	OR8I2	0
NM_001003760	KLHL31	2.91
NM_001003785	ATP5H	2.48
NM_001003786	STRADA	0
NM_001003787	STRADA	0.83
NM_001003788	STRADA	4.4
NM_001003789	RABL2B	7.65
NM_001003790	ERLIN2	8.53
NM_001003791	ERLIN2	0
NM_001003792	RBMS3	1.16
NM_001003793	RBMS3	0
NM_001003794	MGLL	70.2
NM_001003795	GTF2IRD2B	4.42
NM_001003796	SNU13	100.74
NM_001003799	NA	0
NM_001003800	BICD2	22.18
NM_001003801	SMARCD3	0
NM_001003802	SMARCD3	0
NM_001003803	ATP5S	3.72
NM_001003805	ATP5S	0.19
NM_001003806	TRGC1	0
NM_001003809	DLGAP1	0
NM_001003810	HNRNPD	3.44
NM_001003811	TEX11	0
NM_001003818	TRIM6	0
NM_001003819	TRIM6-TRIM34	0
NM_001003827	TRIM34	0
NM_001003828	PARVB	0.52
NM_001003841	SLC6A19	0
NM_001003845	SP5	0.06
NM_001003891	MED15	19.33
NM_001003892	DUPD1	0
NM_001003894	CDY1B	0
NM_001003895	CDY1B	0
NM_001003897	MANBAL	18.64
NM_001003927	EVI2A	0
NM_001003931	PARP3	19.9
NM_001003936	TXNDC8	0
NM_001003937	TSPYL6	0
NM_001003938	HBM	0
NM_001003940	BMF	12.28
NM_001003941	OGDH	9.57
NM_001003942	BMF	0
NM_001003943	BMF	0
NM_001003945	ALAD	3.18
NM_001003954	ANXA13	0
NM_001003962	CAPNS1	2.22
NM_001004	RPLP2	2225.67
NM_001004019	FBLN2	2.15
NM_001004023	DYRK3	1.51
NM_001004051	GPRASP2	3.67
NM_001004052	OR52B2	0.24
NM_001004055	LRRC29	3.97
NM_001004056	GRK4	0
NM_001004057	GRK4	0
NM_001004058	OR8K5	0
NM_001004059	OR4S2	0
NM_001004060	NOMO2	9.34
NM_001004063	OR4K1	0
NM_001004064	OR8J3	0
NM_001004065	AKAP2	4.09
NM_001004067	NOMO3	43.44
NM_001004105	GRK6	13.86
NM_001004106	GRK6	77.55
NM_001004124	OR4P4	0
NM_001004125	TUSC1	11.48
NM_001004127	ALG11	17.7
NM_001004128	QSOX1	30.4
NM_001004134	OR10AD1	0
NM_001004135	OR2A12	0
NM_001004136	OR2T2	0
NM_001004137	OR52M1	0
NM_001004195	OR4F4	0
NM_001004196	CD200	0.98
NM_001004297	OR13A1	0
NM_001004298	C10orf90	1.79
NM_001004301	ZNF813	6.72
NM_001004303	C1orf168	0.09
NM_001004304	ZNF740	33.81
NM_001004306	CCDC144NL	0.61
NM_001004308	ZCCHC16	0
NM_001004309	ZNF774	7.4
NM_001004310	FCRL6	0.65
NM_001004311	FIGLA	0
NM_001004312	RTP2	0
NM_001004313	TMEM220	0.37
NM_001004316	LEKR1	0.38
NM_001004317	LIN28B	0
NM_001004318	ACP7	0.62
NM_001004319	VHLL	1.05
NM_001004320	AGMO	0
NM_001004323	C7orf61	2.53
NM_001004325	KRTAP5-2	0.05
NM_001004326	SLC22A20	4.52
NM_001004328	ZNF705A	0.01
NM_001004329	DBX2	0.12
NM_001004330	PLEKHG7	0
NM_001004333	RNASEK	118.31
NM_001004334	GPR179	0.47
NM_001004339	ZYG11A	3.76
NM_001004340	FCGR1B	0
NM_001004341	ETV3L	2.42
NM_001004342	TRIM67	0
NM_001004343	MAP1LC3C	0.44
NM_001004346	MTHFD2L	5.34
NM_001004351	SPDYE3	0.07
NM_001004352	NA	0
NM_001004353	STPG3	0.87
NM_001004354	NRARP	23.07
NM_001004356	FGFRL1	1.21
NM_001004358	FGFRL1	0
NM_001004360	DPP10	0.84
NM_001004416	UMODL1	0.09
NM_001004419	CLEC2D	0.54
NM_001004426	PLA2G6	0
NM_001004431	METRNL	124.09
NM_001004432	LINGO4	0.75
NM_001004434	SLC30A2	0.7
NM_001004439	ITGA11	0.01
NM_001004440	FAM19A3	0.09
NM_001004441	ANKRD34B	0.22
NM_001004450	OR1B1	1.18
NM_001004451	OR1J1	0
NM_001004452	OR1J4	0
NM_001004453	OR1L6	0.32
NM_001004454	OR1L8	0.77
NM_001004456	OR1M1	0
NM_001004457	OR1N2	0
NM_001004458	OR1S1	0
NM_001004459	OR1S2	0
NM_001004460	OR10A2	0
NM_001004461	OR10A6	0.25
NM_001004462	OR10G4	0
NM_001004463	OR10G7	0
NM_001004464	OR10G8	0
NM_001004465	OR10H4	0
NM_001004466	OR10H5	0
NM_001004467	OR10J3	0
NM_001004469	OR10J5	0
NM_001004470	ST8SIA6	0.28
NM_001004471	OR10Q1	0
NM_001004472	OR10R2	0
NM_001004473	OR10K1	0
NM_001004474	OR10S1	0
NM_001004475	OR10T2	0
NM_001004476	OR10K2	0
NM_001004477	OR10X1	0
NM_001004478	OR10Z1	0
NM_001004479	OR11H4	0
NM_001004480	OR11H6	0
NM_001004481	OR13C2	0.12
NM_001004482	OR13C5	0
NM_001004483	OR13C8	0
NM_001004484	OR13D1	0
NM_001004485	OR13F1	0
NM_001004486	OR13H1	0
NM_001004487	OR13J1	0
NM_001004488	OR2A25	0
NM_001004489	OR2AG1	0
NM_001004490	OR2AG2	0
NM_001004491	OR2AK2	0
NM_001004492	OR2B11	0
NM_001004684	OR2D3	0
NM_001004685	OR2F2	0
NM_001004686	OR2L2	0
NM_001004687	OR2L3	0
NM_001004688	OR2M2	0
NM_001004689	OR2M3	0
NM_001004690	OR2M5	0
NM_001004691	OR2M7	0
NM_001004692	OR2T12	0
NM_001004693	OR2T10	0
NM_001004694	OR2T29	0
NM_001004695	OR2T33	0
NM_001004696	OR2T4	0
NM_001004697	OR2T5	0
NM_001004698	OR2W5	0
NM_001004699	OR2Z1	0
NM_001004700	OR4C11	0
NM_001004701	OR4C16	0
NM_001004702	OR4C3	0
NM_001004703	OR4C46	0
NM_001004704	OR4C6	0
NM_001004705	OR4D10	0
NM_001004706	OR4D11	0
NM_001004707	OR4D2	0
NM_001004708	OR4D6	0
NM_001004711	OR4D9	0
NM_001004712	OR4K14	0
NM_001004713	OR1I1	0
NM_001004714	OR4K13	0
NM_001004715	OR4K17	0
NM_001004717	OR4L1	0
NM_001004719	OR4M2	0
NM_001004720	NCK2	0.32
NM_001004722	NCK2	5.86
NM_001004723	OR4N2	0
NM_001004724	OR4N5	0
NM_001004725	OR4S1	0
NM_001004726	OR4X1	0
NM_001004727	OR4X2	0
NM_001004728	OR5A1	0
NM_001004729	OR5AN1	0
NM_001004730	OR5AR1	0
NM_001004731	OR5AU1	0
NM_001004733	OR5B12	0
NM_001004734	OR14I1	0
NM_001004735	OR5D14	0
NM_001004736	OR5K1	0
NM_001004737	OR5K2	0
NM_001004738	OR5L1	0
NM_001004739	OR5L2	0
NM_001004740	OR5M1	0
NM_001004741	OR5M10	0
NM_001004742	OR5M3	0
NM_001004743	OR5M9	0
NM_001004744	OR5R1	0
NM_001004745	OR5T1	0
NM_001004746	OR5T2	0
NM_001004747	OR5T3	0
NM_001004748	OR51A2	0
NM_001004749	OR51A7	0
NM_001004750	OR51B6	0
NM_001004751	OR51D1	0
NM_001004752	OR51F1	0
NM_001004753	OR51F2	0
NM_001004754	OR51I2	0
NM_001004755	OR51L1	0
NM_001004756	OR51M1	0
NM_001004757	OR51Q1	0
NM_001004758	OR51S1	0
NM_001004759	OR51T1	0
NM_001004760	OR51V1	0
NM_001005	RPS3	295.96
NM_001005160	OR52A5	0
NM_001005161	OR52B4	0.1
NM_001005162	OR52B6	0
NM_001005163	OR52D1	0
NM_001005164	OR52E2	0
NM_001005165	OR52E4	0
NM_001005167	OR52E6	0
NM_001005168	OR52E8	0
NM_001005169	OR52I1	0
NM_001005170	OR52I2	0
NM_001005171	OR52K1	0
NM_001005172	OR52K2	0
NM_001005173	OR52L1	0
NM_001005174	OR52N2	0
NM_001005175	OR52N4	0
NM_001005176	SP140	0.19
NM_001005177	OR52R1	0
NM_001005178	OR52W1	0.06
NM_001005179	OR56A4	0
NM_001005180	OR56B1	0
NM_001005181	OR56B4	0
NM_001005182	OR6C1	0
NM_001005183	OR6C76	0.06
NM_001005184	OR6K6	0
NM_001005185	OR6N1	0
NM_001005186	OR6Q1	0
NM_001005187	OR6T1	0
NM_001005188	OR6X1	0
NM_001005189	OR6Y1	0
NM_001005190	OR7A10	0
NM_001005191	OR7D4	0
NM_001005192	OR7G1	0
NM_001005193	OR7G2	0
NM_001005194	OR8A1	0
NM_001005195	OR8B12	0
NM_001005196	OR8B4	0
NM_001005197	OR8D4	0
NM_001005198	OR8G5	0
NM_001005199	OR8H1	0
NM_001005200	OR8H2	0
NM_001005201	OR8H3	0
NM_001005202	OR8K3	0
NM_001005203	OR8S1	0.6
NM_001005204	OR8U1	0
NM_001005205	OR8J1	0
NM_001005207	TRIM37	32.11
NM_001005209	TMEM198	7.54
NM_001005210	LRRC55	0
NM_001005211	OR9I1	0
NM_001005212	OR9Q1	0
NM_001005213	OR9G1	0.07
NM_001005214	LRRC52	0.05
NM_001005216	OR2J3	0
NM_001005217	FRG2	0.08
NM_001005218	OR5B21	0
NM_001005221	OR4F29	0.08
NM_001005221_chr1	NA	0.08
NM_001005221_chr5	NA	0.08
NM_001005224	OR4F3	0.08
NM_001005224_chr1	NA	0.08
NM_001005224_chr5	NA	0.08
NM_001005226	OR2B3	0
NM_001005234	OR1L3	0
NM_001005235	OR1L4	0
NM_001005236	OR1L1	0
NM_001005237	OR51G1	0
NM_001005238	OR51G2	0
NM_001005239	OR11H1	0
NM_001005240	OR4F17	0
NM_001005241	OR4N4	0
NM_001005242	PKP2	20.53
NM_001005243	OR9K2	0
NM_001005245	OR5M11	0
NM_001005270	OR4C12	0
NM_001005271	CHD3	20.06
NM_001005272	OR4A5	0
NM_001005273	CHD3	0
NM_001005274	OR4A16	0
NM_001005275	OR4A15	0
NM_001005276	OR2AE1	0.55
NM_001005277	OR4F16	0.08
NM_001005277_chr1	NA	0.08
NM_001005277_chr5	NA	0.08
NM_001005278	OR6N2	0
NM_001005279	OR6K2	0
NM_001005280	OR10A7	0
NM_001005281	OR6B1	0
NM_001005282	OR5M8	0
NM_001005283	OR9Q2	0
NM_001005284	OR9G4	0
NM_001005285	OR2AT4	0
NM_001005286	OR6F1	0
NM_001005287	OR2A1	0
NM_001005288	OR51I1	0
NM_001005289	OR52H1	0
NM_001005290	PSRC1	12.72
NM_001005291	SREBF1	0
NM_001005323	OR5AK2	0
NM_001005324	OR10V1	0
NM_001005325	OR6M1	0
NM_001005326	OR4F6	0
NM_001005327	OR6K3	0
NM_001005328	OR2A7	3.56
NM_001005329	OR51A4	0
NM_001005332	MAGED1	20.45
NM_001005333	MAGED1	2.63
NM_001005335	HNRNPL	253.79
NM_001005336	DNM1	0.73
NM_001005337	PKP1	279.19
NM_001005338	OR5H1	0
NM_001005339	RGS10	81.51
NM_001005340	GPNMB	0
NM_001005353	AK4	0.65
NM_001005354	PRR13	2.59
NM_001005356	POTEG	0
NM_001005360	DNM2	66.84
NM_001005361	DNM2	26.27
NM_001005362	DNM2	1.7
NM_001005365	POTEA	0
NM_001005366	KDM2B	3.77
NM_001005367	TTYH1	56.58
NM_001005368	ZNF32	6.36
NM_001005369	MTIF2	4.09
NM_001005373	LRSAM1	27.2
NM_001005374	LRSAM1	0
NM_001005375	DAZ4	0
NM_001005376	PLAUR	6.23
NM_001005377	PLAUR	1.63
NM_001005386	ACTR2	0
NM_001005388	NFASC	1.29
NM_001005389	NFASC	0.17
NM_001005404	YPEL2	17.86
NM_001005405	KRTAP5-11	0
NM_001005407	CACNA1H	0
NM_001005408	NEURL4	6.86
NM_001005413	ZWINT	4.55
NM_001005415	2017-03-02	8.36
NM_001005416	2017-03-02	1.71
NM_001005417	B4GALT2	68.82
NM_001005463	EBF3	0.3
NM_001005464	HIST2H3A	3304.77
NM_001005465	OR10G3	0
NM_001005466	OR10G2	0
NM_001005467	OR8B3	0
NM_001005468	OR8B2	0
NM_001005469	OR5B3	0
NM_001005470	OR4B1	0
NM_001005471	OR2T6	0
NM_001005473	PLCXD3	0
NM_001005474	NFKBIZ	0
NM_001005476	PKP4	56.68
NM_001005479	OR5H6	0
NM_001005480	OR2A2	0
NM_001005482	OR5H2	0
NM_001005483	OR4K5	0
NM_001005484	OR4F5	0
NM_001005486	OR4K15	0
NM_001005487	OR13G1	0
NM_001005489	OR5B17	0
NM_001005490	OR6C74	0
NM_001005491	OR10AG1	0
NM_001005492	OR5J2	0
NM_001005493	OR6C6	0
NM_001005494	OR6C4	0
NM_001005495	OR2T3	0
NM_001005496	OR5D16	0
NM_001005497	OR6C75	0
NM_001005498	RHBDF2	35.23
NM_001005499	OR6C70	0
NM_001005500	OR4M1	0
NM_001005501	OR4K2	0
NM_001005502	CPM	0.16
NM_001005503	OR11G2	0
NM_001005504	OR4F21	1.53
NM_001005505	CACNA2D2	0
NM_001005512	OR4A47	0
NM_001005513	OR4C45	0
NM_001005514	OR5H14	0
NM_001005515	OR5H15	0
NM_001005516	OR5K3	0
NM_001005517	OR5K4	0
NM_001005518	OR6C65	0
NM_001005519	OR6C68	0
NM_001005522	OR2T8	0
NM_001005526	SF3B1	0
NM_001005527	FAM19A4	0
NM_001005566	OR5B2	0
NM_001005567	OR51B5	0
NM_001005609	EDA	0
NM_001005610	EDA	0.92
NM_001005612	EDA	1.18
NM_001005613	EDA	0
NM_001005619	ITGB4	10.81
NM_001005731	ITGB4	110.89
NM_001005735	CHEK2	4.38
NM_001005738	FPR2	0
NM_001005739	VPS54	24.93
NM_001005741	GBA	48.82
NM_001005742	GBA	9.16
NM_001005743	NUMB	6.72
NM_001005744	NUMB	10.09
NM_001005745	NUMB	8.45
NM_001005746	CACNB4	0
NM_001005747	CACNB4	0
NM_001005751	WASHC2A	41.86
NM_001005752	GJB3	37.95
NM_001005753	CHMP3	11.05
NM_001005781	SUMO1	0.88
NM_001005782	SUMO1	2.47
NM_001005783	HAO2	0
NM_001005785	DAZ2	0
NM_001005786	DAZ2	0
NM_001005849	SUMO2	1.26
NM_001005850	ZNF835	0
NM_001005851	ZNF780B	16.61
NM_001005853	OR6B2	0
NM_001005855	ATP8B2	6.94
NM_001005861	RYK	33.03
NM_001005862	ERBB2	2.32
NM_001005909	IP6K2	25.37
NM_001005910	IP6K2	23.3
NM_001005911	IP6K2	11.79
NM_001005914	SEMA3B	9.55
NM_001005915	ERBB3	26.45
NM_001005918	ATP7B	0.98
NM_001005920	JMJD8	26.06
NM_001005922	KRTAP5-1	0.19
NM_001006	RPS3A	1146.18
NM_001006109	HMCES	4.58
NM_001006114	YBEY	6.97
NM_001006115	IP6K1	11.37
NM_001006117	RBMY1J	0
NM_001006118	RBMY1E	0
NM_001006120	RBMY1D	0
NM_001006121	RBMY1B	0
NM_001006600	ERBIN	6.28
NM_001006605	FAM69A	0.62
NM_001006607	LRRC37A2	33.11
NM_001006610	SIAH1	23.14
NM_001006612	TCEAL9	0
NM_001006613	TCEAL9	5.53
NM_001006614	TCEAL9	0
NM_001006615	WDR31	3.47
NM_001006616	TSPAN17	15.15
NM_001006617	MAPKAP1	35.54
NM_001006618	MAPKAP1	50.13
NM_001006619	MAPKAP1	0.57
NM_001006620	MAPKAP1	8.79
NM_001006621	MAPKAP1	8.33
NM_001006622	WDR33	28.37
NM_001006623	WDR33	12.06
NM_001006624	PDPN	0
NM_001006625	PDPN	0.23
NM_001006626	CHRM2	0
NM_001006627	CHRM2	0
NM_001006628	CHRM2	0
NM_001006629	CHRM2	0
NM_001006630	CHRM2	0
NM_001006631	CHRM2	0
NM_001006632	CHRM2	0
NM_001006634	ARHGAP17	9.04
NM_001006635	MTX2	15.65
NM_001006636	GTDC1	3.22
NM_001006638	RAB37	0
NM_001006639	TCEAL1	1.9
NM_001006640	TCEAL1	2.44
NM_001006641	SLC25A25	19.34
NM_001006642	SLC25A25	5.91
NM_001006655	FAM149A	0.65
NM_001006656	ZNF473	8.45
NM_001006657	WDR35	0
NM_001006658	CR2	0
NM_001006665	RPS6KA1	3.01
NM_001006666	APOBEC3F	12.1
NM_001006681	SPIN2B	21.76
NM_001006682	SPIN2B	1.75
NM_001006683	SPIN2B	4.8
NM_001006684	TCEAL8	9.02
NM_001006932	RPS6KA2	0
NM_001006933	TCEAL3	3.95
NM_001006935	TCEAL4	23.98
NM_001006937	TCEAL4	2.79
NM_001006938	TCEAL6	0
NM_001006939	LRRC18	0
NM_001006941	ALG3	5.43
NM_001006943	EPHA8	5.1
NM_001006944	RPS6KA4	0.94
NM_001006945	LRIF1	6.78
NM_001006946	SDC1	41.81
NM_001006947	UHRF1BP1L	4.37
NM_001007	RPS4X	1758.42
NM_001007022	ODF2L	1.1
NM_001007023	DIO2	0
NM_001007024	GOSR1	2.4
NM_001007025	GOSR1	15.7
NM_001007026	ATN1	0
NM_001007027	ALG8	9.31
NM_001007033	CLEC6A	0
NM_001007067	SDCBP	11.8
NM_001007068	SDCBP	0
NM_001007069	SDCBP	34.93
NM_001007070	SDCBP	4.8
NM_001007072	ZSCAN2	5.27
NM_001007073	RPL32	2.07
NM_001007074	RPL32	771.59
NM_001007075	KLHL5	3.49
NM_001007088	ZNF182	17.21
NM_001007089	RESP18	0
NM_001007090	C8orf48	3.99
NM_001007094	ZNF37A	10.08
NM_001007097	NTRK2	3.23
NM_001007098	SCP2	0
NM_001007099	SCP2	51.07
NM_001007100	SCP2	0.96
NM_001007101	ZNF484	0
NM_001007102	L3MBTL3	0
NM_001007122	FSD2	0
NM_001007125	LKAAEAR1	0
NM_001007139	IGF2	0
NM_001007156	NTRK3	1.05
NM_001007169	ZNF483	0.31
NM_001007176	C8orf22	0
NM_001007188	DEPDC5	6.35
NM_001007189	IGIP	12.98
NM_001007214	CACYBP	0.85
NM_001007225	IGF2BP2	4.65
NM_001007226	SPOP	2.46
NM_001007227	SPOP	2.42
NM_001007228	SPOP	23.03
NM_001007229	SPOP	5.74
NM_001007230	SPOP	0.25
NM_001007231	ARHGAP25	0.3
NM_001007232	CARD17	0
NM_001007233	ERCC8	0.74
NM_001007234	ERCC8	1.14
NM_001007237	IGSF3	32.41
NM_001007239	METTL13	0.47
NM_001007240	GP2	0
NM_001007241	GP2	0
NM_001007242	GP2	0
NM_001007245	IFRD1	0.34
NM_001007246	BRWD1	17.42
NM_001007248	ZNF599	5.14
NM_001007250	SCP2	1.28
NM_001007253	ERV3-1	76.68
NM_001007255	KLHDC9	0
NM_001007257	PRDM2	25.28
NM_001007259	SETD4	12.27
NM_001007261	SETD4	0.54
NM_001007267	PLA2R1	14.64
NM_001007269	GEMIN7	1.77
NM_001007270	GEMIN7	1.41
NM_001007271	DUSP13	0
NM_001007272	DUSP13	0
NM_001007273	DUSP13	0
NM_001007278	TRIM13	0.57
NM_001007464	RWDD1	2.54
NM_001007466	TULP4	32.3
NM_001007467	SFI1	28.72
NM_001007468	SMARCB1	60.16
NM_001007469	HCST	5.27
NM_001007470	TRPM3	0
NM_001007471	TRPM3	0
NM_001007523	F8A2	0
NM_001007524	F8A3	0
NM_001007525	NWD1	1.02
NM_001007527	LMBRD2	10.67
NM_001007530	CDRT15	0
NM_001007531	NKAPL	0
NM_001007532	STH	0
NM_001007533	PPP1R27	0.23
NM_001007534	C3orf56	0
NM_001007537	C1QTNF9B	0
NM_001007538	SHISA2	0.54
NM_001007540	CDHR4	0.11
NM_001007544	C1orf186	13.5
NM_001007551	CT45A5	0
NM_001007553	CSDE1	11.53
NM_001007559	SS18	7.05
NM_001007561	IRGQ	21.79
NM_001007563	IGFBPL1	1.03
NM_001007565	TFG	8.63
NM_001007593	SMPD1	0.49
NM_001007595	C2CD4B	0.32
NM_001007792	NTRK1	0.06
NM_001007793	BUB3	195.83
NM_001007794	CEPT1	0
NM_001008	RPS4Y1	0
NM_001008211	OPTN	4.55
NM_001008212	OPTN	24.92
NM_001008213	OPTN	11.13
NM_001008215	COA5	42.45
NM_001008216	GALE	20.07
NM_001008218	AMY1B	0
NM_001008219	AMY1C	0
NM_001008220	CPLX2	0
NM_001008221	AMY1A	0.14
NM_001008222	ZDHHC9	0.7
NM_001008223	C1QL4	0.42
NM_001008224	UACA	4.78
NM_001008225	CNOT4	3.19
NM_001008226	SAXO2	0
NM_001008228	MOG	0
NM_001008229	MOG	0
NM_001008237	TTC32	3.1
NM_001008239	C18orf25	36.64
NM_001008269	TMEM89	0.59
NM_001008270	PRSS37	0
NM_001008272	TAGLN3	0
NM_001008273	TAGLN3	1.06
NM_001008274	TRIM72	0.23
NM_001008387	REG3G	0
NM_001008388	CISD2	11.79
NM_001008389	UMOD	0.09
NM_001008390	CGGBP1	2.57
NM_001008391	CCDC73	0.01
NM_001008392	CTDSPL	22.35
NM_001008393	C4orf46	8.53
NM_001008394	EID3	6.24
NM_001008395	LAMTOR4	185.91
NM_001008396	WDHD1	0
NM_001008397	GPX8	3.28
NM_001008401	ZNF761	6.84
NM_001008404	C14orf180	0
NM_001008405	BCAP29	0.39
NM_001008409	TTLL9	0.35
NM_001008410	STEAP3	16.36
NM_001008485	SLC41A3	8.15
NM_001008486	SLC41A3	2.3
NM_001008487	SLC41A3	2.88
NM_001008489	PHOSPHO2	1.69
NM_001008491	2017-09-02	0
NM_001008492	2017-09-02	1.12
NM_001008493	ENAH	17.29
NM_001008495	TMEM64	23.69
NM_001008496	PIWIL3	0
NM_001008503	OPRM1	0
NM_001008504	OPRM1	0
NM_001008505	OPRM1	0
NM_001008528	MXRA7	7.86
NM_001008529	MXRA7	6.87
NM_001008530	LGMN	3.67
NM_001008534	AKAP14	0
NM_001008535	AKAP14	0
NM_001008536	TCHHL1	0.03
NM_001008537	KIAA2022	1.12
NM_001008539	SLC7A2	0.02
NM_001008540	CXCR4	0
NM_001008541	MXI1	1.05
NM_001008563	USP20	1.44
NM_001008564	NUP58	3.82
NM_001008566	TPST2	1.02
NM_001008657	TCOF1	10.51
NM_001008660	PICALM	70.7
NM_001008661	KYAT3	5.79
NM_001008662	KYAT3	15.45
NM_001008693	CST9	0
NM_001008695	THAP7	34.86
NM_001008697	TFIP11	3.12
NM_001008701	ADGRL1	0.85
NM_001008703	C6orf1	36.39
NM_001008704	C6orf1	3.74
NM_001008707	EML1	0
NM_001008708	CHAC2	2.31
NM_001008709	PPP1CA	1.83
NM_001008710	RBPMS	2.46
NM_001008711	RBPMS	1.24
NM_001008712	RBPMS	6.12
NM_001008723	CFAP58	0.24
NM_001008726	WDR89	0.4
NM_001008727	ZNF121	79.28
NM_001008737	NA	9.42
NM_001008738	FNIP1	9.94
NM_001008739	C6orf226	38.03
NM_001008740	TMCO2	0.17
NM_001008743	SULT1C3	0
NM_001008744	TDP1	7.47
NM_001008747	CTAGE15	0
NM_001008749	RAB19	1.5
NM_001008777	FBXO47	0.21
NM_001008778	SPDYC	0.48
NM_001008779	SPDYA	0
NM_001008781	FAT3	0.01
NM_001008783	SLC35D3	0.02
NM_001008784	CD200R1L	0
NM_001008800	CCT3	4.92
NM_001008801	ZNF468	9.55
NM_001008844	DSP	219.23
NM_001008860	NIPA2	5.42
NM_001008892	NIPA2	13.79
NM_001008894	NIPA2	0
NM_001008895	CUL4A	50.63
NM_001008897	TCP1	1.57
NM_001008901	GTSF1L	0
NM_001008910	STK16	11.96
NM_001008938	CKAP5	99.95
NM_001008949	ITPRIPL1	0
NM_001009	RPS5	763.72
NM_001009181	STATH	0
NM_001009182	GEMIN2	1.81
NM_001009183	GEMIN2	0.89
NM_001009184	GRINA	154.28
NM_001009185	ACSL6	0.75
NM_001009186	CCT6A	5.08
NM_001009552	PPP2CB	46.33
NM_001009554	MFAP3L	0.72
NM_001009555	SH3D19	1.62
[truncated: 43,476 more rows]

## Sheet: mouse 2 - MFP
gene_id	gene_symbol	196C-MG
NM_000014	A2M	10.72
NM_000015	NAT2	0
NM_000016	ACADM	28.17
NM_000017	ACADS	10.77
NM_000018	ACADVL	101.74
NM_000019	ACAT1	52.55
NM_000020	ACVRL1	1
NM_000021	PSEN1	23.98
NM_000022	ADA	0.86
NM_000023	SGCA	0
NM_000024	ADRB2	0.76
NM_000025	ADRB3	0
NM_000026	ADSL	50.01
NM_000027	AGA	8.56
NM_000028	AGL	0.41
NM_000029	AGT	5.81
NM_000030	AGXT	0
NM_000031	ALAD	13.91
NM_000032	ALAS2	0
NM_000033	ABCD1	14.11
NM_000034	ALDOA	6.39
NM_000035	ALDOB	0
NM_000036	AMPD1	0
NM_000037	ANK1	0
NM_000038	APC	12.8
NM_000039	APOA1	0
NM_000040	APOC3	0
NM_000041	APOE	22.94
NM_000042	APOH	0.04
NM_000043	FAS	0.93
NM_000044	AR	5.35
NM_000045	ARG1	0.1
NM_000046	ARSB	2.72
NM_000047	ARSE	1.26
NM_000048	ASL	19.34
NM_000049	ASPA	0
NM_000050	ASS1	11.96
NM_000051	ATM	37.16
NM_000052	ATP7A	5.4
NM_000053	ATP7B	1.83
NM_000054	AVPR2	0.09
NM_000055	BCHE	0.37
NM_000056	BCKDHB	23.91
NM_000057	BLM	16.8
NM_000059	BRCA2	23.68
NM_000060	BTD	6.85
NM_000061	BTK	0
NM_000062	SERPING1	0
NM_000063	C2	0
NM_000064	C3	21.85
NM_000065	C6	0
NM_000066	C8B	0
NM_000067	CA2	10.78
NM_000068	CACNA1A	0
NM_000069	CACNA1S	0
NM_000070	CAPN3	0.78
NM_000071	CBS	98.1
NM_000072	CD36	0
NM_000073	CD3G	0
NM_000074	CD40LG	0
NM_000075	CDK4	82.8
NM_000076	CDKN1C	1.19
NM_000077	CDKN2A	98.96
NM_000078	CETP	0
NM_000079	CHRNA1	0.07
NM_000080	CHRNE	0.69
NM_000081	LYST	11.17
NM_000082	ERCC8	7.97
NM_000083	CLCN1	0.12
NM_000084	CLCN5	0.67
NM_000085	CLCNKB	0
NM_000086	CLN3	40.8
NM_000087	CNGA1	14.67
NM_000088	COL1A1	1.68
NM_000089	COL1A2	1.88
NM_000090	COL3A1	0.03
NM_000091	COL4A3	7.07
NM_000092	COL4A4	13.56
NM_000093	COL5A1	0
NM_000094	COL7A1	0.61
NM_000095	COMP	0.94
NM_000096	CP	102.2
NM_000097	CPOX	8.46
NM_000098	CPT2	22.92
NM_000099	CST3	151.37
NM_000100	CSTB	287.5
NM_000101	CYBA	183.36
NM_000102	CYP17A1	0
NM_000103	CYP19A1	0
NM_000104	CYP1B1	0.28
NM_000106	CYP2D6	1.59
NM_000107	DDB2	12.28
NM_000108	DLD	50.29
NM_000109	DMD	0
NM_000110	DPYD	1.13
NM_000111	SLC26A3	0
NM_000112	SLC26A2	67.17
NM_000113	TOR1A	52.58
NM_000115	EDNRB	0
NM_000116	TAZ	13.19
NM_000117	EMD	73.06
NM_000118	ENG	0
NM_000119	EPB42	0
NM_000120	EPHX1	0.9
NM_000121	EPOR	3.34
NM_000122	ERCC3	31.38
NM_000123	ERCC5	37.5
NM_000124	ERCC6	5.66
NM_000125	ESR1	0
NM_000126	ETFA	127.14
NM_000127	EXT1	16.08
NM_000128	F11	0
NM_000129	F13A1	10.56
NM_000130	F5	0.05
NM_000131	F7	0
NM_000132	F8	4.37
NM_000133	F9	0
NM_000134	FABP2	0
NM_000135	FANCA	9.02
NM_000136	FANCC	15.62
NM_000137	FAH	23.29
NM_000138	FBN1	13.45
NM_000139	MS4A2	0
NM_000140	FECH	15.58
NM_000141	FGFR2	0
NM_000142	FGFR3	0.94
NM_000143	FH	101.58
NM_000144	FXN	1.38
NM_000145	FSHR	0
NM_000146	FTL	4510.1
NM_000147	FUCA1	29.65
NM_000148	FUT1	4.78
NM_000149	FUT3	1.71
NM_000150	FUT6	0
NM_000151	G6PC	0
NM_000152	GAA	1.92
NM_000153	GALC	5.71
NM_000154	GALK1	30.5
NM_000155	GALT	22.53
NM_000156	GAMT	6.27
NM_000157	GBA	97.7
NM_000158	GBE1	32.31
NM_000159	GCDH	16.94
NM_000160	GCGR	0.38
NM_000161	GCH1	4.87
NM_000162	GCK	0
NM_000163	GHR	1.58
NM_000164	GIPR	0
NM_000165	GJA1	49.01
NM_000166	GJB1	0
NM_000167	GK	2.52
NM_000168	GLI3	6.84
NM_000169	GLA	23.77
NM_000170	GLDC	0.35
NM_000171	GLRA1	0
NM_000172	GNAT1	0
NM_000173	GP1BA	0.02
NM_000174	GP9	0
NM_000175	GPI	162.19
NM_000176	NR3C1	0
NM_000177	GSN	18.78
NM_000178	GSS	18.04
NM_000179	MSH6	52.37
NM_000180	GUCY2D	0.1
NM_000181	GUSB	67.08
NM_000182	HADHA	115.77
NM_000183	HADHB	58.22
NM_000184	HBG2	0
NM_000185	SERPIND1	0
NM_000186	CFH	0.02
NM_000187	HGD	0.56
NM_000188	HK1	93.83
NM_000189	HK2	42.71
NM_000190	HMBS	17.25
NM_000191	HMGCL	49.62
NM_000192	TBX5	0
NM_000193	SHH	0.02
NM_000194	HPRT1	10.72
NM_000195	HPS1	1.39
NM_000196	HSD11B2	6.09
NM_000197	HSD17B3	1.36
NM_000198	HSD3B2	0
NM_000199	SGSH	18.27
NM_000200	HTN3	0
NM_000201	ICAM1	45.97
NM_000202	IDS	10.93
NM_000203	IDUA	4.66
NM_000204	CFI	0
NM_000206	IL2RG	0.06
NM_000207	INS	0
NM_000208	INSR	27.09
NM_000209	PDX1	0.11
NM_000210	ITGA6	156.73
NM_000211	ITGB2	113.37
NM_000212	ITGB3	2.39
NM_000213	ITGB4	4.5
NM_000214	JAG1	6.4
NM_000215	JAK3	0.03
NM_000216	ANOS1	0.77
NM_000217	KCNA1	0
NM_000218	KCNQ1	0
NM_000219	KCNE1	0
NM_000220	KCNJ1	0.14
NM_000221	KHK	5.95
NM_000222	KIT	4.97
NM_000223	KRT12	0
NM_000224	KRT18	166.37
NM_000226	KRT9	0.97
NM_000227	LAMA3	3.09
NM_000228	LAMB3	16.14
NM_000229	LCAT	7.02
NM_000230	LEP	0.76
NM_000231	SGCG	0
NM_000232	SGCB	21.34
NM_000233	LHCGR	0
NM_000234	LIG1	26.79
NM_000235	LIPA	21.55
NM_000236	LIPC	0
NM_000237	LPL	21.4
NM_000238	KCNH2	0
NM_000239	LYZ	0.03
NM_000240	MAOA	0.2
NM_000242	MBL2	0
NM_000243	MEFV	0
NM_000244	MEN1	0
NM_000245	MET	6.1
NM_000246	CIITA	0
NM_000247	MICA	14.38
NM_000248	MITF	0.08
NM_000249	MLH1	17.1
NM_000250	MPO	0
NM_000251	MSH2	37.37
NM_000252	MTM1	10.3
NM_000253	MTTP	0
NM_000254	MTR	30.5
NM_000255	MUT	53.28
NM_000256	MYBPC3	0
NM_000257	MYH7	0.02
NM_000258	MYL3	0
NM_000259	MYO5A	9.78
NM_000260	MYO7A	1.04
NM_000261	MYOC	0.6
NM_000262	NAGA	36.08
NM_000263	NAGLU	32.92
NM_000264	PTCH1	0.26
NM_000265	NCF1	0.14
NM_000266	NDP	0.17
NM_000267	NF1	10.27
NM_000268	NF2	5.13
NM_000269	NME1	465.38
NM_000270	PNP	30.25
NM_000271	NPC1	69.42
NM_000272	NPHP1	2.12
NM_000273	GPR143	1.05
NM_000274	OAT	351.26
NM_000275	OCA2	0
NM_000276	OCRL	0.32
NM_000277	PAH	0.38
NM_000278	PAX2	0
NM_000280	PAX6	0.54
NM_000281	PCBD1	58.21
NM_000282	PCCA	3.79
NM_000283	PDE6B	0.37
NM_000284	PDHA1	53.09
NM_000285	PEPD	22.86
NM_000286	PEX12	3.11
NM_000287	PEX6	50.35
NM_000288	PEX7	11.27
NM_000289	PFKM	26.29
NM_000290	PGAM2	2.01
NM_000291	PGK1	459.74
NM_000292	PHKA2	6.81
NM_000293	PHKB	2.25
NM_000294	PHKG2	5.59
NM_000295	SERPINA1	1.36
NM_000296	PKD1	27.79
NM_000297	PKD2	7.71
NM_000298	PKLR	0
NM_000299	PKP1	0
NM_000300	PLA2G2A	0
NM_000301	PLG	0
NM_000302	PLOD1	235.85
NM_000303	PMM2	98.05
NM_000304	PMP22	47.65
NM_000305	PON2	66.34
NM_000306	POU1F1	0
NM_000307	POU3F4	0
NM_000308	CTSA	51.43
NM_000309	PPOX	0.96
NM_000310	PPT1	162.04
NM_000311	PRNP	57.11
NM_000312	PROC	1.49
NM_000313	PROS1	0.95
NM_000314	PTEN	0
NM_000315	PTH	0
NM_000316	PTH1R	0
NM_000317	PTS	45.62
NM_000318	PEX2	30.16
NM_000319	PEX5	7.23
NM_000320	QDPR	8.12
NM_000321	RB1	37.45
NM_000322	PRPH2	0.33
NM_000324	RHAG	0
NM_000325	PITX2	0.15
NM_000326	RLBP1	2.67
NM_000327	ROM1	5.56
NM_000328	RPGR	3.14
NM_000329	RPE65	0.06
NM_000330	RS1	0
NM_000331	SAA1	0
NM_000332	ATXN1	2.01
NM_000333	ATXN7	7.35
NM_000334	SCN4A	0
NM_000335	SCN5A	0
NM_000336	SCNN1B	3.22
NM_000337	SGCD	7.75
NM_000338	SLC12A1	0
NM_000339	SLC12A3	0
NM_000340	SLC2A2	0
NM_000341	SLC3A1	0
NM_000342	SLC4A1	0.04
NM_000343	SLC5A1	8.26
NM_000344	SMN1 /// SMN2	50.88
NM_000345	SNCA	0
NM_000346	SOX9	137.9
NM_000347	SPTB	0.15
NM_000348	SRD5A2	0
NM_000349	STAR	0.05
NM_000350	ABCA4	0.21
NM_000351	STS	0.24
NM_000352	ABCC8	0.19
NM_000353	TAT	0.05
NM_000354	SERPINA7	0
NM_000355	TCN2	1.83
NM_000356	TCOF1	0
NM_000358	TGFBI	7.68
NM_000359	TGM1	17.95
NM_000360	TH	0
NM_000361	THBD	0.56
NM_000362	TIMP3	10.16
NM_000363	TNNI3	0
NM_000364	TNNT2	0.37
NM_000365	TPI1	1491.28
NM_000366	TPM1	11.01
NM_000367	TPMT	12.69
NM_000368	TSC1	17.94
NM_000369	TSHR	0
NM_000370	TTPA	0.44
NM_000371	TTR	0
NM_000372	TYR	0
NM_000373	UMPS	17.31
NM_000374	UROD	74.15
NM_000375	UROS	38.16
NM_000376	VDR	5.75
NM_000377	WAS	0.67
NM_000378	WT1	0
NM_000379	XDH	0.45
NM_000380	XPA	9.47
NM_000381	MID1	2.97
NM_000382	ALDH3A2	21.04
NM_000383	AIRE	0
NM_000384	APOB	0.02
NM_000386	BLMH	6.92
NM_000387	SLC25A20	16.29
NM_000388	CASR	0
NM_000389	CDKN1A	131.12
NM_000390	CHM	11.16
NM_000391	TPP1	22.62
NM_000392	ABCC2	2.11
NM_000393	COL5A2	2.89
NM_000394	CRYAA	0
NM_000395	CSF2RB	0.01
NM_000396	CTSK	10.05
NM_000397	CYBB	0.31
NM_000398	CYB5R3	37.32
NM_000399	EGR2	0.8
NM_000400	ERCC2	13.26
NM_000401	EXT2	9.3
NM_000402	G6PD	26.57
NM_000403	GALE	6.92
NM_000404	GLB1	86.71
NM_000405	GM2A	41.82
NM_000406	GNRHR	0
NM_000407	GP1BB	9.81
NM_000408	GPD2	51.11
NM_000409	GUCA1A	0
NM_000410	HFE	11.11
NM_000411	HLCS	24.9
NM_000412	HRG	0.02
NM_000413	HSD17B1	0
NM_000414	HSD17B4	47.79
NM_000415	IAPP	0
NM_000416	IFNGR1	37.65
NM_000417	IL2RA	0
NM_000418	IL4R	1.37
NM_000419	ITGA2B	0.43
NM_000420	KEL	0.72
NM_000421	KRT10	6.45
NM_000422	KRT17	105.38
NM_000423	KRT2	0
NM_000424	KRT5	141.97
NM_000425	L1CAM	0
NM_000426	LAMA2	0
NM_000427	LOR	0
NM_000428	LTBP2	6.04
NM_000429	MAT1A	0.04
NM_000430	PAFAH1B1	55.76
NM_000431	MVK	20.26
NM_000432	MYL2	0
NM_000433	NCF2	0
NM_000434	NEU1	39.54
NM_000435	NOTCH3	95.5
NM_000436	OXCT1	68.38
NM_000437	PAFAH2	25.63
NM_000438	PAX3	0
NM_000439	PCSK1	0
NM_000440	PDE6A	0.14
NM_000441	SLC26A4	0.07
NM_000442	PECAM1	0.01
NM_000443	ABCB4	0.32
NM_000444	PHEX	0.72
NM_000445	PLEC	80.71
NM_000446	PON1	0.11
NM_000447	PSEN2	24.83
NM_000448	RAG1	0.69
NM_000449	RFX5	6.81
NM_000450	SELE	0.46
NM_000451_chrX	NA	0
NM_000451_chrY	NA	0
NM_000452	SLC10A2	0
NM_000453	SLC5A5	0.07
NM_000454	SOD1	496.99
NM_000455	STK11	41.72
NM_000456	SUOX	0.57
NM_000457	HNF4A	0
NM_000458	HNF1B	0
NM_000459	TEK	0
NM_000460	THPO	0
NM_000461	THRB	0.64
NM_000462	UBE3A	6.04
NM_000463	UGT1A1	0
NM_000465	BARD1	45.11
NM_000466	PEX1	183.43
NM_000474	TWIST1	21.48
NM_000475	NR0B1	0.19
NM_000476	AK1	18.55
NM_000477	ALB	0.31
NM_000478	ALPL	1.63
NM_000479	AMH	0.9
NM_000480	AMPD3	1.75
NM_000481	AMT	0.85
NM_000482	APOA4	0
NM_000483	APOC2	0
NM_000484	APP	162.37
NM_000485	APRT	100.93
NM_000486	AQP2	0.07
NM_000487	ARSA	10.73
NM_000488	SERPINC1	0.75
NM_000489	ATRX	14.29
NM_000490	AVP	0
NM_000491	C1QB	0
NM_000492	CFTR	0
NM_000493	COL10A1	10.51
NM_000494	COL17A1	0.07
NM_000495	COL4A5	4.96
NM_000496	CRYBB2	3.82
NM_000497	CYP11B1	0
NM_000498	CYP11B2	0
NM_000499	CYP1A1	0
NM_000500	CYP21A2	0
NM_000501	ELN	0
NM_000502	EPX	0
NM_000503	EYA1	0
NM_000504	F10	0
NM_000505	F12	17.36
NM_000506	F2	0
NM_000507	FBP1	0.45
NM_000508	FGA	0
NM_000509	FGG	0
NM_000510	FSHB	0
NM_000511	FUT2	2.94
NM_000512	GALNS	50.39
NM_000513	OPN1MW	0
NM_000514	GDNF	0
NM_000515	GH1	0
NM_000516	GNAS	25.3
NM_000517	HBA2	0
NM_000518	HBB	0
NM_000519	HBD	0
NM_000520	HEXA	107.66
NM_000521	HEXB	80.64
NM_000522	HOXA13	0.42
NM_000523	HOXD13	0.62
NM_000524	HTR1A	0
NM_000525	KCNJ11	0.91
NM_000526	KRT14	2183.39
NM_000527	LDLR	19
NM_000528	MAN2B1	23.19
NM_000529	MC2R	0
NM_000530	MPZ	0.89
NM_000531	OTC	0
NM_000532	PCCB	51.62
NM_000533	PLP1	0
NM_000534	PMS1	13.33
NM_000535	PMS2	11.9
NM_000536	RAG2	0.04
NM_000537	REN	0
NM_000538	RFXAP	4.52
NM_000539	RHO	0.05
NM_000540	RYR1	0.02
NM_000541	SAG	0
NM_000542	SFTPB	0
NM_000543	SMPD1	12.76
NM_000544	TAP2	2.54
NM_000545	HNF1A	0
NM_000546	TP53	2.28
NM_000547	TPO	0
NM_000548	TSC2	0.12
NM_000549	TSHB	0
NM_000550	TYRP1	3.39
NM_000551	VHL	50.12
NM_000552	VWF	0.09
NM_000553	WRN	24.09
NM_000554	CRX	0
NM_000555	DCX	0
NM_000557	GDF5	4.1
NM_000558	HBA1	0
NM_000559	HBG1	0
NM_000560	CD53	0
NM_000561	GSTM1	26.32
NM_000562	C8A	0
NM_000564	IL5RA	0
NM_000565	IL6R	7.88
NM_000566	FCGR1A	0
NM_000567	CRP	0
NM_000569	FCGR3A	0
NM_000570	FCGR3B	0
NM_000572	IL10	0
NM_000573	CR1	0
NM_000574	CD55	11.46
NM_000575	IL1A	0
NM_000576	IL1B	0
NM_000577	IL1RN	0
NM_000578	SLC11A1	0.32
NM_000579	CCR5	0
NM_000581	GPX1	173.59
NM_000582	SPP1	0.48
NM_000583	GC	0
NM_000584	CXCL8	1.1
NM_000585	IL15	0.11
NM_000586	IL2	0
NM_000587	C7	0
NM_000588	IL3	0
NM_000589	IL4	0
NM_000590	IL9	0
NM_000591	CD14	3.92
NM_000593	TAP1	7.47
NM_000594	TNF	1.51
NM_000595	LTA	0.18
NM_000596	IGFBP1	0.03
NM_000597	IGFBP2	324.05
NM_000598	IGFBP3	218.08
NM_000599	IGFBP5	99.47
NM_000600	IL6	0.24
NM_000601	HGF	0
NM_000602	SERPINE1	3.09
NM_000603	NOS3	0
NM_000605	IFNA2	0
NM_000606	C8G	0.79
NM_000607	ORM1	0
NM_000608	ORM2	0
NM_000609	CXCL12	0
NM_000610	CD44	3.28
NM_000611	CD59	76.26
NM_000612	IGF2	0
NM_000613	HPX	1.28
NM_000614	CNTF	1.71
NM_000615	NCAM1	1.63
NM_000616	CD4	0.73
NM_000617	SLC11A2	13.72
NM_000618	IGF1	0
NM_000619	IFNG	0
NM_000620	NOS1	0
NM_000621	HTR2A	0
NM_000623	BDKRB2	0.07
NM_000624	SERPINA5	1.98
NM_000625	NOS2	2.44
NM_000626	CD79B	1.92
NM_000627	LTBP1	0
NM_000628	IL10RB	63.77
NM_000629	IFNAR1	25.49
NM_000631	NCF4	0
NM_000632	ITGAM	0.26
NM_000633	BCL2	0.46
NM_000634	CXCR1	0
NM_000635	RFX2	1.6
NM_000636	SOD2	90.48
NM_000637	GSR	28.65
NM_000638	VTN	0
NM_000639	FASLG	0
NM_000640	IL13RA2	0
NM_000641	IL11	0.91
NM_000642	AGL	21.63
NM_000643	AGL	0
NM_000644	AGL	0
NM_000646	AGL	1.53
NM_000651	CR1	0
NM_000655	SELL	0.02
NM_000657	BCL2	0.07
NM_000660	TGFB1	1.28
NM_000661	RPL9	2811.17
NM_000662	NAT1	0.85
NM_000663	ABAT	0
NM_000665	ACHE	0
NM_000666	ACY1	33
NM_000667	ADH1A	0
NM_000668	ADH1B	0
NM_000669	ADH1C	0
NM_000670	ADH4	0
NM_000671	ADH5	316.51
NM_000672	ADH6	0
NM_000673	ADH7	0
NM_000674	ADORA1	2.06
NM_000675	ADORA2A	0
NM_000676	ADORA2B	1.74
NM_000677	ADORA3	0
NM_000678	ADRA1D	0
NM_000679	ADRA1B	0.21
NM_000680	ADRA1A	0.87
NM_000681	ADRA2A	0.44
NM_000682	ADRA2B	2.77
NM_000683	ADRA2C	0.87
NM_000684	ADRB1	0.68
NM_000685	AGTR1	0
NM_000686	AGTR2	0
NM_000687	AHCY	110.78
NM_000688	ALAS1	7.89
NM_000689	ALDH1A1	0.06
NM_000690	ALDH2	8.58
NM_000691	ALDH3A1	0
NM_000692	ALDH1B1	33.17
NM_000693	ALDH1A3	41.71
NM_000694	ALDH3B1	0.8
NM_000695	ALDH3B2	1.79
NM_000696	ALDH9A1	137.88
NM_000697	ALOX12	0.14
NM_000698	ALOX5	0.37
NM_000699	AMY2A	0.21
NM_000700	ANXA1	105.76
NM_000701	ATP1A1	332.8
NM_000702	ATP1A2	0
NM_000704	ATP4A	0.01
NM_000705	ATP4B	0
NM_000706	AVPR1A	0.04
NM_000707	AVPR1B	0
NM_000709	BCKDHA	76.85
NM_000710	BDKRB1	0
NM_000712	BLVRA	21.23
NM_000713	BLVRB	177.81
NM_000714	TSPO	477.91
NM_000715	C4BPA	0.02
NM_000716	C4BPB	0
NM_000717	CA4	0
NM_000718	CACNA1B	1.15
NM_000719	CACNA1C	0
NM_000720	CACNA1D	0.34
NM_000721	CACNA1E	0
NM_000722	CACNA2D1	0.17
NM_000723	CACNB1	7.3
NM_000724	CACNB2	0.26
NM_000725	CACNB3	3.11
NM_000726	CACNB4	0
NM_000727	CACNG1	0.96
NM_000728	CALCB	1.11
NM_000729	CCK	0
NM_000730	CCKAR	0
NM_000732	CD3D	0
NM_000733	CD3E	0.26
NM_000734	CD247	0.41
NM_000735	CGA	0
NM_000737	CGB3	0
NM_000738	CHRM1	16.56
NM_000739	CHRM2	0
NM_000740	CHRM3	1.48
NM_000741	CHRM4	0.11
NM_000742	CHRNA2	0
NM_000743	CHRNA3	0.23
NM_000744	CHRNA4	0.01
NM_000745	CHRNA5	3.12
NM_000746	CHRNA7	0.26
NM_000747	CHRNB1	4.31
NM_000748	CHRNB2	0.16
NM_000749	CHRNB3	0
NM_000750	CHRNB4	0.09
NM_000751	CHRND	0
NM_000754	COMT	47
NM_000755	CRAT	21.06
NM_000756	CRH	0
NM_000757	CSF1	1.75
NM_000758	CSF2	0
NM_000759	CSF3	0
NM_000760	CSF3R	0
NM_000761	CYP1A2	0
NM_000762	CYP2A6	0
NM_000764	CYP2A7	0
NM_000765	CYP3A7	0.07
NM_000766	CYP2A13	0
NM_000767	CYP2B6	0
NM_000769	CYP2C19	0.11
NM_000770	CYP2C8	0
NM_000771	CYP2C9	0.08
NM_000772	CYP2C18	0.17
NM_000773	CYP2E1	0.15
NM_000774	CYP2F1	0
NM_000775	CYP2J2	1.77
NM_000777	CYP3A5	0
NM_000778	CYP4A11	0
NM_000779	CYP4B1	0
NM_000780	CYP7A1	0.05
NM_000781	CYP11A1	0
NM_000782	CYP24A1	0
NM_000783	CYP26A1	0.11
NM_000784	CYP27A1	94.74
NM_000785	CYP27B1	3.29
NM_000786	CYP51A1	910.66
NM_000787	DBH	0
NM_000788	DCK	35.33
NM_000789	ACE	0.62
NM_000790	DDC	0
NM_000791	DHFR	42.68
NM_000792	DIO1	0.93
NM_000793	DIO2	0.26
NM_000794	DRD1	0.03
NM_000795	DRD2	0
NM_000796	DRD3	0
NM_000797	DRD4	1.52
NM_000798	DRD5	0.02
NM_000799	EPO	0.04
NM_000800	FGF1	0.18
NM_000801	FKBP1A	144.53
NM_000802	FOLR1	0
NM_000803	FOLR2	0
NM_000804	FOLR3	0
NM_000805	GAST	0.13
NM_000806	GABRA1	0
NM_000807	GABRA2	0.03
NM_000808	GABRA3	0.02
NM_000809	GABRA4	0
NM_000810	GABRA5	0
NM_000811	GABRA6	0
NM_000812	GABRB1	0.2
NM_000813	GABRB2	0.13
NM_000814	GABRB3	0
NM_000815	GABRD	0
NM_000816	GABRG2	0
NM_000817	GAD1	0.05
NM_000818	GAD2	0
NM_000819	GART	69.17
NM_000820	GAS6	27.21
NM_000821	GGCX	17.29
NM_000823	GHRHR	0.03
NM_000824	GLRB	0.62
NM_000825	GNRH1	11.49
NM_000826	GRIA2	0.09
NM_000827	GRIA1	0
NM_000828	GRIA3	0.28
NM_000829	GRIA4	0.01
NM_000830	GRIK1	0
NM_000831	GRIK3	0
NM_000832	GRIN1	0
NM_000833	GRIN2A	0.05
NM_000834	GRIN2B	0.11
NM_000835	GRIN2C	0.91
NM_000836	GRIN2D	0.51
NM_000837	GRINA	10.4
NM_000839	GRM2	0.03
NM_000840	GRM3	0.25
NM_000841	GRM4	0
NM_000842	GRM5	0
NM_000843	GRM6	0.01
NM_000844	GRM7	0
NM_000845	GRM8	0
NM_000846	GSTA2	0.17
NM_000847	GSTA3	0
NM_000848	GSTM2	19.74
NM_000849	GSTM3	37.7
NM_000850	GSTM4	18.02
NM_000851	GSTM5	0
NM_000852	GSTP1	904.42
NM_000853	GSTT1	0
NM_000854	GSTT2	2.16
NM_000855	GUCY1A2	0.18
NM_000856	GUCY1A3	0
NM_000857	GUCY1B3	1.56
NM_000858	GUK1	72.07
NM_000859	HMGCR	51.12
NM_000860	HPGD	0.32
NM_000861	HRH1	0.23
NM_000862	HSD3B1	0
NM_000863	HTR1B	0.18
NM_000864	HTR1D	0.32
NM_000865	HTR1E	0
NM_000866	HTR1F	0.01
NM_000867	HTR2B	0
NM_000868	HTR2C	0
NM_000869	HTR3A	0
NM_000870	HTR4	0
NM_000871	HTR6	0.32
NM_000872	HTR7	0.04
NM_000873	ICAM2	0
NM_000874	IFNAR2	0.37
NM_000875	IGF1R	30.81
NM_000876	IGF2R	74.66
NM_000877	IL1R1	3.63
NM_000878	IL2RB	0
NM_000879	IL5	0
NM_000880	IL7	0
NM_000882	IL12A	0.56
NM_000883	IMPDH1	3.26
NM_000884	IMPDH2	129.75
NM_000885	ITGA4	2.93
NM_000887	ITGAX	0
NM_000888	ITGB6	0.61
NM_000889	ITGB7	1.45
NM_000890	KCNJ5	1.99
NM_000891	KCNJ2	0.49
NM_000892	KLKB1	0
NM_000893	KNG1	0
NM_000894	LHB	0
NM_000895	LTA4H	46.31
NM_000896	CYP4F3	0
NM_000898	MAOB	3.55
NM_000899	KITLG	0.96
NM_000900	MGP	587.1
NM_000901	NR3C2	0.71
NM_000902	MME	0.2
NM_000903	NQO1	268.36
NM_000904	NQO2	31.14
NM_000905	NPY	0
NM_000906	NPR1	0.07
NM_000908	NPR3	0
NM_000909	NPY1R	24.2
NM_000910	NPY2R	0
NM_000911	OPRD1	1.3
NM_000912	OPRK1	2.21
NM_000913	OPRL1	2.58
NM_000914	OPRM1	0
NM_000915	OXT	0.83
NM_000916	OXTR	2.42
NM_000917	P4HA1	55.53
NM_000918	P4HB	1326.03
NM_000919	PAM	23.85
NM_000920	PC	74.48
NM_000921	PDE3A	1.35
NM_000922	PDE3B	0.22
NM_000923	PDE4C	0
NM_000924	PDE1B	0
NM_000925	PDHB	81.6
NM_000926	PGR	0
NM_000927	ABCB1	0.18
NM_000928	PLA2G1B	0
NM_000929	PLA2G5	0
NM_000930	PLAT	0.27
NM_000932	PLCB3	12.77
NM_000933	PLCB4	10.55
NM_000934	SERPINF2	0
NM_000935	PLOD2	30.85
NM_000936	PNLIP	0
NM_000937	POLR2A	49.78
NM_000938	POLR2B	116.71
NM_000939	POMC	0.46
NM_000940	PON3	4.56
NM_000941	POR	59.64
NM_000942	PPIB	1507.82
NM_000943	PPIC	92.65
NM_000944	PPP3CA	0.57
NM_000945	PPP3R1	41.1
NM_000946	PRIM1	14.01
NM_000947	PRIM2	23.44
NM_000948	PRL	0
NM_000949	PRLR	8.41
NM_000950	PRRG1	1.39
NM_000951	PRRG2	22.86
NM_000952	PTAFR	0
NM_000953	PTGDR	0
NM_000954	PTGDS	0.74
NM_000955	PTGER1	0.35
NM_000956	PTGER2	0.14
NM_000958	PTGER4	3.68
NM_000959	PTGFR	0.07
NM_000960	PTGIR	0
NM_000961	PTGIS	12.67
NM_000962	PTGS1	2.74
NM_000963	PTGS2	2.43
NM_000964	RARA	4.06
NM_000965	RARB	2.43
NM_000966	RARG	72.62
NM_000967	RPL3	1260.11
NM_000968	RPL4	2841.38
NM_000969	RPL5	1360.53
NM_000970	RPL6	1737.1
NM_000971	RPL7	4342.93
NM_000972	RPL7A	2749.42
NM_000973	RPL8	2485.24
NM_000975	RPL11	2484.31
NM_000976	RPL12	1965.5
NM_000977	RPL13	276.09
NM_000978	RPL23	1443.55
NM_000979	RPL18	1285.37
NM_000980	RPL18A	2589.25
NM_000981	RPL19	1583.83
NM_000982	RPL21	3603.68
NM_000983	RPL22	206.89
NM_000984	RPL23A	1156.2
NM_000985	RPL17	122.57
NM_000986	RPL24	1563.82
NM_000987	RPL26	1735.27
NM_000988	RPL27	2264.73
NM_000989	RPL30	4076.04
NM_000990	RPL27A	211.17
NM_000991	RPL28	39
NM_000992	RPL29	1026.85
NM_000993	RPL31	2356.37
NM_000994	RPL32	603.71
NM_000995	RPL34	2.2
NM_000996	RPL35A	2381.68
NM_000997	RPL37	745.33
NM_000998	RPL37A	4622.69
NM_000999	RPL38	1948.96
NM_001000	RPL39	2311.56
NM_001001	RPL36AL	233.71
NM_001001132	ITSN1	0
NM_001001290	SLC2A9	0
NM_001001317	PRSS58	0
NM_001001323	ATP2B1	0
NM_001001325	SPINK14	0
NM_001001329	PRKCSH	8.35
NM_001001330	REEP3	31.78
NM_001001331	ATP2B2	0
NM_001001342	BLOC1S2	0.6
NM_001001343	FNDC9	0
NM_001001344	ATP2B3	0
NM_001001346	CLDN20	0
NM_001001349	NKIRAS2	0
NM_001001389	CD44	18.75
NM_001001390	CD44	4.12
NM_001001391	CD44	0.01
NM_001001392	CD44	0
NM_001001394	DNAJB3	0
NM_001001395	LMO3	0
NM_001001396	ATP2B4	0.4
NM_001001410	TSR3	95.15
NM_001001411	ZNF676	0
NM_001001412	CALHM1	0
NM_001001413	GOLGA6L1	0
NM_001001414	NCCRP1	13.86
NM_001001415	ZNF429	6.25
NM_001001417	CCL3P1 /// TBC1D3B	0
NM_001001418	TBC1D3C	5.24
NM_001001419	SMAD5	5.27
NM_001001420	SMAD5	18.24
NM_001001430	TNNT2	0
NM_001001431	TNNT2	3.34
NM_001001432	TNNT2	0.49
NM_001001433	STX16	0.36
NM_001001436	C16orf87	2.63
NM_001001437	CCL3L1 /// CCL3L3	0
NM_001001438	LSS	14.08
NM_001001479	SLC35E4	1.23
NM_001001480	KRTAP5-5	0
NM_001001481	UBE2W	1.7
NM_001001483	ZDHHC13	3.65
NM_001001484	PTER	5.26
NM_001001485	ATP2C1	3.3
NM_001001486	ATP2C1	43.56
NM_001001487	ATP2C1	13.35
NM_001001502	SNCB	0
NM_001001503	NDUFV3	33.89
NM_001001520	NA	34.67
NM_001001521	UGP2	97.15
NM_001001522	TAGLN	12.13
NM_001001523	RORC	0.65
NM_001001524	TM6SF2	0.64
NM_001001547	CD36	0
NM_001001548	CD36	0.01
NM_001001549	GRB10	0.8
NM_001001550	GRB10	17.73
NM_001001551	IDNK	1.7
NM_001001552	LEMD1	0
NM_001001555	GRB10	23.27
NM_001001556	GALK2	15.08
NM_001001557	GDF6	0.13
NM_001001560	GGA1	6.62
NM_001001563	TIMM50	18.41
NM_001001567	PDE9A	3.46
NM_001001568	PDE9A	0
NM_001001569	PDE9A	0
NM_001001570	PDE9A	0
NM_001001571	PDE9A	0
NM_001001572	PDE9A	0.51
NM_001001573	PDE9A	0
NM_001001574	PDE9A	0
NM_001001575	PDE9A	0
NM_001001576	PDE9A	0
NM_001001577	PDE9A	0
NM_001001578	PDE9A	0
NM_001001579	PDE9A	0
NM_001001580	PDE9A	0.43
NM_001001581	PDE9A	0
NM_001001582	PDE9A	0
NM_001001583	PDE9A	0
NM_001001584	PDE9A	0
NM_001001585	PDE9A	0
NM_001001653	MED8	0.97
NM_001001655	ALKBH2	8.5
NM_001001656	OR9A4	0.67
NM_001001657	OR2Y1	0
NM_001001658	OR9A2	0.17
NM_001001659	OR2A14	0
NM_001001660	ETFRF1	33.36
NM_001001661	ZNF425	0.87
NM_001001662	ZNF782	3.59
NM_001001663	TMEM211	0
NM_001001664	SPOPL	15.35
NM_001001665	CYP27C1	0.65
NM_001001666	ANO7	0
NM_001001667	OR6V1	0
NM_001001668	ZNF470	6.61
NM_001001669	ARHGEF37	59.61
NM_001001670	SPATA31D1	0
NM_001001671	MAP3K15	0.06
NM_001001673	RNASE9	0
NM_001001674	OR4F15	0
NM_001001676	LCN9	0
NM_001001683	MED11	18.06
NM_001001694	IL17REL	0
NM_001001701	C4orf3	94.8
NM_001001709	C9orf170	0.1
NM_001001710	FAM166A	2.46
NM_001001711	DDI1	0
NM_001001712	LCN10	0.07
NM_001001713	SH3BGR	0
NM_001001715	FARP1	6.29
NM_001001722	CDY2B	0
NM_001001732	CC2D2B	0.05
NM_001001734	ATP1A4	0
NM_001001740	RFWD2	8.71
NM_001001786	BLID	3.49
NM_001001788	RAET1G	0.49
NM_001001790	TOMM5	203.45
NM_001001791	C10orf55	0.04
NM_001001794	DENND6B	8.56
NM_001001795	C8orf82	20.81
NM_001001802	OR2A42	0.03
NM_001001821	OR2T34	0
NM_001001824	OR2T27	0
NM_001001827	OR2T35	0
NM_001001850	STX19	0.58
NM_001001851	ITIH5	0.08
NM_001001852	PIM3	85.74
NM_001001872	C14orf37	0.44
NM_001001874	TPD52L3	0
NM_001001875	TPD52L3	0
NM_001001877	HSFY2	0
NM_001001888	VCX3B	0.09
NM_001001890	RUNX1	27.75
NM_001001891	ANO7	0.29
NM_001001894	TTC3	47.46
NM_001001895	UBASH3A	0
NM_001001912	OR4E2	0
NM_001001913	OR52N1	0
NM_001001914	OR2G3	0
NM_001001915	OR2G2	0
NM_001001916	OR52J3	0
NM_001001917	OR56A1	0
NM_001001918	OR14C36	0
NM_001001919	OR13C4	0.06
NM_001001920	OR4C15	0
NM_001001921	OR5AS1	0
NM_001001922	OR52N5	0
NM_001001923	OR5C1	0
NM_001001924	MTUS1	37.74
NM_001001925	MTUS1	8.77
NM_001001928	PPARA	9.74
NM_001001931	MTUS1	0.1
NM_001001933	LHX8	0
NM_001001935	ATP5A1	7.27
NM_001001936	AFAP1L2	0.36
NM_001001937	ATP5A1	0
NM_001001938	C9orf47	0
NM_001001952	OR5D18	0
NM_001001953	OR10G9	0
NM_001001954	OR5A2	0
NM_001001955	OR4C13	0
NM_001001956	OR13C9	0.17
NM_001001957	OR2W3	0.34
NM_001001958	OR7G3	0
NM_001001959	OR11L1	0
NM_001001960	OR5W2	0
NM_001001961	OR13C3	0
NM_001001963	OR2L8	0.23
NM_001001964	OR2T11	0
NM_001001965	OR4D5	0
NM_001001966	OR14A16	0
NM_001001967	OR5D13	0
NM_001001968	OR6S1	0
NM_001001971	FAM13C	0
NM_001001973	ATP5C1	928.45
NM_001001974	PLEKHA1	9.29
NM_001001975	ATP5D	42.56
NM_001001976	ATE1	5.76
NM_001001991	PAMR1	0.46
NM_001001992	USP16	16.55
NM_001001994	GPM6B	3.52
NM_001001995	GPM6B	0
NM_001001996	GPM6B	0.11
NM_001001998	EXOSC10	76.02
NM_001002	RPLP0	1899.17
NM_001002000	GMPR2	13.4
NM_001002001	GMPR2	14.2
NM_001002002	GMPR2	9.6
NM_001002006	NT5C1B	0
NM_001002009	NT5C3A	12.62
NM_001002010	NT5C3A	15.17
NM_001002017	HCFC1R1	9.84
NM_001002018	HCFC1R1	16.41
NM_001002019	PUS1	4.52
NM_001002020	PUS1	8.47
NM_001002021	PFKL	4.52
NM_001002026	CLDN18	0
NM_001002027	ATP5G1	149.14
NM_001002029	C4B	0.81
NM_001002030	ECHDC1	0
NM_001002031	ATP5G2	0.43
NM_001002032	HN1	1.6
NM_001002033	HN1	3.09
NM_001002034	FAM109B	51.95
NM_001002035	DEFB108B	0
NM_001002036	ASTL	0.51
NM_001002231	KLK2	0
NM_001002235	SERPINA1	0
NM_001002236	SERPINA1	0
NM_001002243	AFTPH	14
NM_001002244	ANAPC11	5.14
NM_001002245	ANAPC11	44.82
NM_001002246	ANAPC11	49.97
NM_001002247	ANAPC11	40.5
NM_001002248	ANAPC11	35.69
NM_001002249	ANAPC11	6.65
NM_001002251	ARL6IP4	19.3
NM_001002252	ARL6IP4	7.03
NM_001002254	AWAT2	0
NM_001002255	SUMO4	2.13
NM_001002257	LCLAT1	8.26
NM_001002258	ATP5G3	4.7
NM_001002259	CAPRIN2	0
NM_001002261	ZFYVE27	3.04
NM_001002262	ZFYVE27	6.42
NM_001002264	EPSTI1	0
NM_001002266	2017-03-08	0
NM_001002269	EXOSC3	0.76
NM_001002273	FCGR2B	0
NM_001002274	FCGR2B	0
NM_001002275	FCGR2B	0
NM_001002292	WLS	0.19
NM_001002294	FMO3	1.94
NM_001002295	GATA3	1.97
NM_001002296	GOLGA7	3.15
NM_001002755	NFU1	36.14
NM_001002756	NFU1	0.61
NM_001002758	PRY2	0
NM_001002759	SFR1	3.25
NM_001002760	BPY2B	0
NM_001002761	BPY2C	0
NM_001002762	DNAJB12	12.41
NM_001002796	MCTP1	0
NM_001002800	SMC4	18.48
NM_001002810	PDE4DIP	0
NM_001002811	PDE4DIP	64.9
NM_001002812	PDE4DIP	0
NM_001002814	RAB11FIP1	25.23
NM_001002836	ZNF787	118.02
NM_001002837	INPP5J	0.3
NM_001002838	WNK3	13.32
NM_001002841	MYL4	0
NM_001002843	ZNF280D	1.61
NM_001002844	ZNF280D	2
NM_001002857	ANXA2	332.82
NM_001002858	ANXA2	3.66
NM_001002860	BTBD7	11.82
NM_001002862	DERL3	0.54
NM_001002876	CENPM	0.65
NM_001002877	THOC5	19.8
NM_001002878	THOC5	13.04
NM_001002879	THOC5	3.79
NM_001002880	CBY1	4.34
NM_001002901	FCRLB	0
NM_001002905	OR8G1	0
NM_001002906	XKRY2	0
NM_001002907	OR8K1	0
NM_001002909	GPATCH8	14.76
NM_001002911	GPR139	0
NM_001002912	ERICH3	0.03
NM_001002913	PTRH1	29.93
NM_001002914	KCTD11	21.61
NM_001002915	IGFL2	0
NM_001002916	H2BFWT	0
NM_001002917	OR8D1	0
NM_001002918	OR8D2	0
NM_001002919	ALKAL2	5.15
NM_001002920	POTEA	0
NM_001002923	IGFL4	0
NM_001002924	AP3S1	0.27
NM_001002925	OR5AP2	0
NM_001002926	TWISTNB	23.75
NM_001003	RPLP1	3013.43
NM_001003395	TPD52L1	0.53
NM_001003396	TPD52L1	6.46
NM_001003397	TPD52L1	19.29
NM_001003398	BICD1	3.23
NM_001003406	CACNA1I	0.05
NM_001003407	ABLIM1	0.57
NM_001003408	ABLIM1	0
NM_001003443	OR56A3	0
NM_001003652	SMAD2	8.62
NM_001003665	STUM	1.13
NM_001003674	LDLRAD4	0.42
NM_001003675	LDLRAD4	0.09
NM_001003676	C11orf49	17.6
NM_001003677	C11orf49	1.47
NM_001003678	C11orf49	1.9
NM_001003679	LEPR	3.24
NM_001003680	LEPR	2.46
NM_001003681	HMGXB4	12.06
NM_001003682	TMEM200B	1.9
NM_001003683	PDE1A	0.31
NM_001003684	UQCR10	40.06
NM_001003688	SMAD1	10.04
NM_001003690	MAD2L1BP	1.66
NM_001003692	ZMAT5	11.43
NM_001003693	LY6G6F	0
NM_001003694	BRPF1	0
NM_001003696	ATP5J	5.67
NM_001003697	ATP5J	98.44
NM_001003698	RREB1	13.81
NM_001003699	RREB1	8.65
NM_001003700	RREB1	0.41
NM_001003701	ATP5J	1.46
NM_001003702	ARHGEF35	22.49
NM_001003703	ATP5J	25.96
NM_001003704	MTFP1	0.76
NM_001003712	OSBPL8	19.47
NM_001003713	ATP5J2	379.31
NM_001003714	ATP5J2	13.18
NM_001003715	RECQL5	0.37
NM_001003716	RECQL5	4.2
NM_001003722	GLE1	58.65
NM_001003745	OR10A3	0
NM_001003750	OR8I2	0
NM_001003760	KLHL31	4.02
NM_001003785	ATP5H	2.48
NM_001003786	STRADA	3.84
NM_001003787	STRADA	1.78
NM_001003788	STRADA	2.74
NM_001003789	RABL2B	1.68
NM_001003790	ERLIN2	6.99
NM_001003791	ERLIN2	0
NM_001003792	RBMS3	0
NM_001003793	RBMS3	0
NM_001003794	MGLL	13.55
NM_001003795	GTF2IRD2B	3.52
NM_001003796	SNU13	83.66
NM_001003799	NA	0
NM_001003800	BICD2	10.65
NM_001003801	SMARCD3	0
NM_001003802	SMARCD3	0
NM_001003803	ATP5S	1.69
NM_001003805	ATP5S	0
NM_001003806	TRGC1	0
NM_001003809	DLGAP1	0
NM_001003810	HNRNPD	5.8
NM_001003811	TEX11	0
NM_001003818	TRIM6	0.07
NM_001003819	TRIM6-TRIM34	0
NM_001003827	TRIM34	0
NM_001003828	PARVB	0
NM_001003841	SLC6A19	0.02
NM_001003845	SP5	0.05
NM_001003891	MED15	5.92
NM_001003892	DUPD1	0
NM_001003894	CDY1B	0
NM_001003895	CDY1B	0
NM_001003897	MANBAL	8.8
NM_001003927	EVI2A	0
NM_001003931	PARP3	7.39
NM_001003936	TXNDC8	0
NM_001003937	TSPYL6	0
NM_001003938	HBM	0
NM_001003940	BMF	2.94
NM_001003941	OGDH	3.63
NM_001003942	BMF	0
NM_001003943	BMF	1.1
NM_001003945	ALAD	2.94
NM_001003954	ANXA13	0
NM_001003962	CAPNS1	8.54
NM_001004	RPLP2	2553.48
NM_001004019	FBLN2	0.17
NM_001004023	DYRK3	1.37
NM_001004051	GPRASP2	0.37
NM_001004052	OR52B2	0.6
NM_001004055	LRRC29	1.47
NM_001004056	GRK4	0
NM_001004057	GRK4	0
NM_001004058	OR8K5	0
NM_001004059	OR4S2	0
NM_001004060	NOMO2	0
NM_001004063	OR4K1	0
NM_001004064	OR8J3	0
NM_001004065	AKAP2	1.82
NM_001004067	NOMO3	96.06
NM_001004105	GRK6	17.95
NM_001004106	GRK6	70.58
NM_001004124	OR4P4	0
NM_001004125	TUSC1	6.67
NM_001004127	ALG11	21.1
NM_001004128	QSOX1	26.29
NM_001004134	OR10AD1	0
NM_001004135	OR2A12	0
NM_001004136	OR2T2	0
NM_001004137	OR52M1	0
NM_001004195	OR4F4	0
NM_001004196	CD200	0
NM_001004297	OR13A1	0
NM_001004298	C10orf90	0.9
NM_001004301	ZNF813	7.27
NM_001004303	C1orf168	0
NM_001004304	ZNF740	23.05
NM_001004306	CCDC144NL	0.31
NM_001004308	ZCCHC16	0
NM_001004309	ZNF774	4.86
NM_001004310	FCRL6	1.64
NM_001004311	FIGLA	0.39
NM_001004312	RTP2	0
NM_001004313	TMEM220	0.23
NM_001004316	LEKR1	0.09
NM_001004317	LIN28B	0
NM_001004318	ACP7	0.02
NM_001004319	VHLL	0.41
NM_001004320	AGMO	0.16
NM_001004323	C7orf61	0.89
NM_001004325	KRTAP5-2	0.14
NM_001004326	SLC22A20	1.93
NM_001004328	ZNF705A	0
NM_001004329	DBX2	0.02
NM_001004330	PLEKHG7	0
NM_001004333	RNASEK	128.33
NM_001004334	GPR179	0.17
NM_001004339	ZYG11A	10.17
NM_001004340	FCGR1B	0
NM_001004341	ETV3L	0.21
NM_001004342	TRIM67	0
NM_001004343	MAP1LC3C	0
NM_001004346	MTHFD2L	3.05
NM_001004351	SPDYE3	0.03
NM_001004352	NA	0
NM_001004353	STPG3	0.21
NM_001004354	NRARP	15.94
NM_001004356	FGFRL1	5.04
NM_001004358	FGFRL1	0
NM_001004360	DPP10	0
NM_001004416	UMODL1	1.01
NM_001004419	CLEC2D	0.95
NM_001004426	PLA2G6	0
NM_001004431	METRNL	103.23
NM_001004432	LINGO4	1.56
NM_001004434	SLC30A2	1.11
NM_001004439	ITGA11	0.31
NM_001004440	FAM19A3	0
NM_001004441	ANKRD34B	0.02
NM_001004450	OR1B1	0.11
NM_001004451	OR1J1	0
NM_001004452	OR1J4	0.06
NM_001004453	OR1L6	0
NM_001004454	OR1L8	0.17
NM_001004456	OR1M1	0
NM_001004457	OR1N2	0
NM_001004458	OR1S1	0
NM_001004459	OR1S2	0
NM_001004460	OR10A2	0
NM_001004461	OR10A6	0
NM_001004462	OR10G4	0
NM_001004463	OR10G7	0
NM_001004464	OR10G8	0
NM_001004465	OR10H4	0
NM_001004466	OR10H5	0
NM_001004467	OR10J3	0
NM_001004469	OR10J5	0
NM_001004470	ST8SIA6	0.25
NM_001004471	OR10Q1	0
NM_001004472	OR10R2	0
NM_001004473	OR10K1	0
NM_001004474	OR10S1	0
NM_001004475	OR10T2	0
NM_001004476	OR10K2	0
NM_001004477	OR10X1	0
NM_001004478	OR10Z1	0
NM_001004479	OR11H4	0
NM_001004480	OR11H6	0
NM_001004481	OR13C2	0
NM_001004482	OR13C5	0
NM_001004483	OR13C8	0
NM_001004484	OR13D1	0
NM_001004485	OR13F1	0
NM_001004486	OR13H1	0
NM_001004487	OR13J1	0.45
NM_001004488	OR2A25	0
NM_001004489	OR2AG1	0
NM_001004490	OR2AG2	0.11
NM_001004491	OR2AK2	0
NM_001004492	OR2B11	0
NM_001004684	OR2D3	0
NM_001004685	OR2F2	0
NM_001004686	OR2L2	0
NM_001004687	OR2L3	0
NM_001004688	OR2M2	0
NM_001004689	OR2M3	0
NM_001004690	OR2M5	0
NM_001004691	OR2M7	0
NM_001004692	OR2T12	0
NM_001004693	OR2T10	0
NM_001004694	OR2T29	0
NM_001004695	OR2T33	0
NM_001004696	OR2T4	0
NM_001004697	OR2T5	0
NM_001004698	OR2W5	0
NM_001004699	OR2Z1	0
NM_001004700	OR4C11	0
NM_001004701	OR4C16	0
NM_001004702	OR4C3	0
NM_001004703	OR4C46	0
NM_001004704	OR4C6	0
NM_001004705	OR4D10	0
NM_001004706	OR4D11	0
NM_001004707	OR4D2	0
NM_001004708	OR4D6	0
NM_001004711	OR4D9	0
NM_001004712	OR4K14	0
NM_001004713	OR1I1	0
NM_001004714	OR4K13	0
NM_001004715	OR4K17	0
NM_001004717	OR4L1	0
NM_001004719	OR4M2	0
NM_001004720	NCK2	0
NM_001004722	NCK2	8.63
NM_001004723	OR4N2	0
NM_001004724	OR4N5	0
NM_001004725	OR4S1	0
NM_001004726	OR4X1	0
NM_001004727	OR4X2	0.06
NM_001004728	OR5A1	0
NM_001004729	OR5AN1	0
NM_001004730	OR5AR1	0
NM_001004731	OR5AU1	0
NM_001004733	OR5B12	0
NM_001004734	OR14I1	0
NM_001004735	OR5D14	0
NM_001004736	OR5K1	0
NM_001004737	OR5K2	0
NM_001004738	OR5L1	0
NM_001004739	OR5L2	0
NM_001004740	OR5M1	0
NM_001004741	OR5M10	0
NM_001004742	OR5M3	0
NM_001004743	OR5M9	0
NM_001004744	OR5R1	0
NM_001004745	OR5T1	0
NM_001004746	OR5T2	0
NM_001004747	OR5T3	0
NM_001004748	OR51A2	0
NM_001004749	OR51A7	0
NM_001004750	OR51B6	0
NM_001004751	OR51D1	0
NM_001004752	OR51F1	0
NM_001004753	OR51F2	0
NM_001004754	OR51I2	0
NM_001004755	OR51L1	0
NM_001004756	OR51M1	0
NM_001004757	OR51Q1	0
NM_001004758	OR51S1	0
NM_001004759	OR51T1	0
NM_001004760	OR51V1	0
NM_001005	RPS3	334.03
NM_001005160	OR52A5	0
NM_001005161	OR52B4	0
NM_001005162	OR52B6	0
NM_001005163	OR52D1	0
NM_001005164	OR52E2	0
NM_001005165	OR52E4	0
NM_001005167	OR52E6	0
NM_001005168	OR52E8	0
NM_001005169	OR52I1	0
NM_001005170	OR52I2	0
NM_001005171	OR52K1	0.05
NM_001005172	OR52K2	0.1
NM_001005173	OR52L1	0
NM_001005174	OR52N2	0
NM_001005175	OR52N4	0
NM_001005176	SP140	0
NM_001005177	OR52R1	0
NM_001005178	OR52W1	0
NM_001005179	OR56A4	0
NM_001005180	OR56B1	0
NM_001005181	OR56B4	0
NM_001005182	OR6C1	0
NM_001005183	OR6C76	0
NM_001005184	OR6K6	0
NM_001005185	OR6N1	0
NM_001005186	OR6Q1	0
NM_001005187	OR6T1	0
NM_001005188	OR6X1	0
NM_001005189	OR6Y1	0
NM_001005190	OR7A10	0
NM_001005191	OR7D4	0
NM_001005192	OR7G1	0
NM_001005193	OR7G2	0
NM_001005194	OR8A1	0
NM_001005195	OR8B12	0
NM_001005196	OR8B4	0
NM_001005197	OR8D4	0
NM_001005198	OR8G5	0
NM_001005199	OR8H1	0
NM_001005200	OR8H2	0
NM_001005201	OR8H3	0
NM_001005202	OR8K3	0
NM_001005203	OR8S1	0.43
NM_001005204	OR8U1	0
NM_001005205	OR8J1	0
NM_001005207	TRIM37	14
NM_001005209	TMEM198	4.46
NM_001005210	LRRC55	0.02
NM_001005211	OR9I1	0
NM_001005212	OR9Q1	0
NM_001005213	OR9G1	0
NM_001005214	LRRC52	0
NM_001005216	OR2J3	0
NM_001005217	FRG2	0.04
NM_001005218	OR5B21	0
NM_001005221	OR4F29	0.06
NM_001005221_chr1	NA	0.06
NM_001005221_chr5	NA	0.06
NM_001005224	OR4F3	0.06
NM_001005224_chr1	NA	0.06
NM_001005224_chr5	NA	0.06
NM_001005226	OR2B3	0
NM_001005234	OR1L3	0
NM_001005235	OR1L4	0
NM_001005236	OR1L1	0
NM_001005237	OR51G1	0
NM_001005238	OR51G2	0
NM_001005239	OR11H1	0.05
NM_001005240	OR4F17	0
NM_001005241	OR4N4	0.03
NM_001005242	PKP2	37.67
NM_001005243	OR9K2	0
NM_001005245	OR5M11	0
NM_001005270	OR4C12	0
NM_001005271	CHD3	17.65
NM_001005272	OR4A5	0
NM_001005273	CHD3	1.48
NM_001005274	OR4A16	0
NM_001005275	OR4A15	0
NM_001005276	OR2AE1	1.52
NM_001005277	OR4F16	0.06
NM_001005277_chr1	NA	0.06
NM_001005277_chr5	NA	0.06
NM_001005278	OR6N2	0
NM_001005279	OR6K2	0
NM_001005280	OR10A7	0
NM_001005281	OR6B1	0
NM_001005282	OR5M8	0
NM_001005283	OR9Q2	0
NM_001005284	OR9G4	0
NM_001005285	OR2AT4	0
NM_001005286	OR6F1	0
NM_001005287	OR2A1	0.03
NM_001005288	OR51I1	0
NM_001005289	OR52H1	0
NM_001005290	PSRC1	10.7
NM_001005291	SREBF1	0
NM_001005323	OR5AK2	0
NM_001005324	OR10V1	0
NM_001005325	OR6M1	0
NM_001005326	OR4F6	0
NM_001005327	OR6K3	0
NM_001005328	OR2A7	2.02
NM_001005329	OR51A4	0
NM_001005332	MAGED1	60.05
NM_001005333	MAGED1	2.24
NM_001005335	HNRNPL	302.69
NM_001005336	DNM1	0
NM_001005337	PKP1	80.21
NM_001005338	OR5H1	0
NM_001005339	RGS10	95
NM_001005340	GPNMB	0
NM_001005353	AK4	0.96
NM_001005354	PRR13	1.97
NM_001005356	POTEG	0
NM_001005360	DNM2	68.81
NM_001005361	DNM2	7.52
NM_001005362	DNM2	0.1
NM_001005365	POTEA	0
NM_001005366	KDM2B	2.12
NM_001005367	TTYH1	50.32
NM_001005368	ZNF32	0
NM_001005369	MTIF2	1.99
NM_001005373	LRSAM1	15.62
NM_001005374	LRSAM1	0
NM_001005375	DAZ4	0
NM_001005376	PLAUR	4.88
NM_001005377	PLAUR	1.69
NM_001005386	ACTR2	0
NM_001005388	NFASC	0.03
NM_001005389	NFASC	0
NM_001005404	YPEL2	16.14
NM_001005405	KRTAP5-11	0
NM_001005407	CACNA1H	0.11
NM_001005408	NEURL4	2.43
NM_001005413	ZWINT	5.31
NM_001005415	2017-03-02	7.95
NM_001005416	2017-03-02	1.74
NM_001005417	B4GALT2	89.81
NM_001005463	EBF3	2.72
NM_001005464	HIST2H3A	1924.41
NM_001005465	OR10G3	0
NM_001005466	OR10G2	0
NM_001005467	OR8B3	0
NM_001005468	OR8B2	0
NM_001005469	OR5B3	0
NM_001005470	OR4B1	0
NM_001005471	OR2T6	0
NM_001005473	PLCXD3	0.01
NM_001005474	NFKBIZ	0
NM_001005476	PKP4	52.79
NM_001005479	OR5H6	0
NM_001005480	OR2A2	0
NM_001005482	OR5H2	0
NM_001005483	OR4K5	0
NM_001005484	OR4F5	0
NM_001005486	OR4K15	0
NM_001005487	OR13G1	0
NM_001005489	OR5B17	0
NM_001005490	OR6C74	0
NM_001005491	OR10AG1	0
NM_001005492	OR5J2	0
NM_001005493	OR6C6	0
NM_001005494	OR6C4	0
NM_001005495	OR2T3	0
NM_001005496	OR5D16	0
NM_001005497	OR6C75	0
NM_001005498	RHBDF2	16.23
NM_001005499	OR6C70	0
NM_001005500	OR4M1	0
NM_001005501	OR4K2	0
NM_001005502	CPM	0.86
NM_001005503	OR11G2	0
NM_001005504	OR4F21	1.26
NM_001005505	CACNA2D2	0
NM_001005512	OR4A47	0
NM_001005513	OR4C45	0
NM_001005514	OR5H14	0
NM_001005515	OR5H15	0
NM_001005516	OR5K3	0
NM_001005517	OR5K4	0
NM_001005518	OR6C65	0
NM_001005519	OR6C68	0
NM_001005522	OR2T8	0
NM_001005526	SF3B1	0
NM_001005527	FAM19A4	0
NM_001005566	OR5B2	0
NM_001005567	OR51B5	0.07
NM_001005609	EDA	1.96
NM_001005610	EDA	0
NM_001005612	EDA	0
NM_001005613	EDA	0
NM_001005619	ITGB4	4.51
NM_001005731	ITGB4	94.1
NM_001005735	CHEK2	1.99
NM_001005738	FPR2	0
NM_001005739	VPS54	25.47
NM_001005741	GBA	37.61
NM_001005742	GBA	8.54
NM_001005743	NUMB	10.72
NM_001005744	NUMB	12.29
NM_001005745	NUMB	11.34
NM_001005746	CACNB4	0.53
NM_001005747	CACNB4	0.02
NM_001005751	WASHC2A	30.33
NM_001005752	GJB3	12.78
NM_001005753	CHMP3	13.87
NM_001005781	SUMO1	2.89
NM_001005782	SUMO1	2.21
NM_001005783	HAO2	0
NM_001005785	DAZ2	0
NM_001005786	DAZ2	0
NM_001005849	SUMO2	0.89
NM_001005850	ZNF835	0
NM_001005851	ZNF780B	11.9
NM_001005853	OR6B2	0
NM_001005855	ATP8B2	3.1
NM_001005861	RYK	43.17
NM_001005862	ERBB2	2.83
NM_001005909	IP6K2	8.74
NM_001005910	IP6K2	9.44
NM_001005911	IP6K2	8.86
NM_001005914	SEMA3B	1.88
NM_001005915	ERBB3	6.78
NM_001005918	ATP7B	0
NM_001005920	JMJD8	27.31
NM_001005922	KRTAP5-1	0.06
NM_001006	RPS3A	1801.78
NM_001006109	HMCES	3.06
NM_001006114	YBEY	4.19
NM_001006115	IP6K1	2.18
NM_001006117	RBMY1J	0
NM_001006118	RBMY1E	0
NM_001006120	RBMY1D	0
NM_001006121	RBMY1B	0
NM_001006600	ERBIN	2.61
NM_001006605	FAM69A	0.26
NM_001006607	LRRC37A2	12.77
NM_001006610	SIAH1	25.52
NM_001006612	TCEAL9	1.1
NM_001006613	TCEAL9	9.35
NM_001006614	TCEAL9	0
NM_001006615	WDR31	3.98
NM_001006616	TSPAN17	5.87
NM_001006617	MAPKAP1	25.35
NM_001006618	MAPKAP1	12.74
NM_001006619	MAPKAP1	0.18
NM_001006620	MAPKAP1	7.63
NM_001006621	MAPKAP1	3.8
NM_001006622	WDR33	14.93
NM_001006623	WDR33	4.36
NM_001006624	PDPN	0
NM_001006625	PDPN	0
NM_001006626	CHRM2	0
NM_001006627	CHRM2	0
NM_001006628	CHRM2	0
NM_001006629	CHRM2	0
NM_001006630	CHRM2	0
NM_001006631	CHRM2	0
NM_001006632	CHRM2	0
NM_001006634	ARHGAP17	2.7
NM_001006635	MTX2	9.73
NM_001006636	GTDC1	2.22
NM_001006638	RAB37	0
NM_001006639	TCEAL1	5.8
NM_001006640	TCEAL1	0
NM_001006641	SLC25A25	9.85
NM_001006642	SLC25A25	1.56
NM_001006655	FAM149A	1.28
NM_001006656	ZNF473	8.7
NM_001006657	WDR35	0
NM_001006658	CR2	0
NM_001006665	RPS6KA1	1.85
NM_001006666	APOBEC3F	0.76
NM_001006681	SPIN2B	5.56
NM_001006682	SPIN2B	4.21
NM_001006683	SPIN2B	2.62
NM_001006684	TCEAL8	5.23
NM_001006932	RPS6KA2	0
NM_001006933	TCEAL3	7.25
NM_001006935	TCEAL4	24.36
NM_001006937	TCEAL4	2.6
NM_001006938	TCEAL6	0
NM_001006939	LRRC18	0
NM_001006941	ALG3	2.81
NM_001006943	EPHA8	0.1
NM_001006944	RPS6KA4	0
NM_001006945	LRIF1	14.86
NM_001006946	SDC1	112.02
NM_001006947	UHRF1BP1L	3.2
NM_001007	RPS4X	1861.37
NM_001007022	ODF2L	0.64
NM_001007023	DIO2	0
NM_001007024	GOSR1	0.57
NM_001007025	GOSR1	13.56
NM_001007026	ATN1	0
NM_001007027	ALG8	7.02
NM_001007033	CLEC6A	0
NM_001007067	SDCBP	15.02
NM_001007068	SDCBP	0
NM_001007069	SDCBP	58.24
NM_001007070	SDCBP	4.85
NM_001007072	ZSCAN2	3.48
NM_001007073	RPL32	2.01
NM_001007074	RPL32	649.34
NM_001007075	KLHL5	1.25
NM_001007088	ZNF182	9.47
NM_001007089	RESP18	0
NM_001007090	C8orf48	5.44
NM_001007094	ZNF37A	3.88
NM_001007097	NTRK2	0.08
NM_001007098	SCP2	0
NM_001007099	SCP2	120.4
NM_001007100	SCP2	0.19
NM_001007101	ZNF484	0
NM_001007102	L3MBTL3	0
NM_001007122	FSD2	0.01
NM_001007125	LKAAEAR1	0.06
NM_001007139	IGF2	0
NM_001007156	NTRK3	0
NM_001007169	ZNF483	0.1
NM_001007176	C8orf22	0
NM_001007188	DEPDC5	1.41
NM_001007189	IGIP	12.19
NM_001007214	CACYBP	3.24
NM_001007225	IGF2BP2	7.74
NM_001007226	SPOP	1.04
NM_001007227	SPOP	0.85
NM_001007228	SPOP	29.88
NM_001007229	SPOP	1.49
NM_001007230	SPOP	0.84
NM_001007231	ARHGAP25	0
NM_001007232	CARD17	0.41
NM_001007233	ERCC8	0.45
NM_001007234	ERCC8	5.79
NM_001007237	IGSF3	31.41
NM_001007239	METTL13	1.25
NM_001007240	GP2	0
NM_001007241	GP2	0
NM_001007242	GP2	0
NM_001007245	IFRD1	0.37
NM_001007246	BRWD1	10.63
NM_001007248	ZNF599	2.37
NM_001007250	SCP2	3.5
NM_001007253	ERV3-1	58.4
NM_001007255	KLHDC9	0
NM_001007257	PRDM2	13.07
NM_001007259	SETD4	6.77
NM_001007261	SETD4	3.93
NM_001007267	PLA2R1	2.79
NM_001007269	GEMIN7	1.6
NM_001007270	GEMIN7	1.89
NM_001007271	DUSP13	0
NM_001007272	DUSP13	0
NM_001007273	DUSP13	0
NM_001007278	TRIM13	0.43
NM_001007464	RWDD1	5.58
NM_001007466	TULP4	20.73
NM_001007467	SFI1	6.93
NM_001007468	SMARCB1	33.42
NM_001007469	HCST	1.54
NM_001007470	TRPM3	0
NM_001007471	TRPM3	0.18
NM_001007523	F8A2	0
NM_001007524	F8A3	0
NM_001007525	NWD1	0.9
NM_001007527	LMBRD2	22.65
NM_001007530	CDRT15	0
NM_001007531	NKAPL	0.06
NM_001007532	STH	0
NM_001007533	PPP1R27	0.14
NM_001007534	C3orf56	0
NM_001007537	C1QTNF9B	0.08
NM_001007538	SHISA2	0.78
NM_001007540	CDHR4	0
NM_001007544	C1orf186	12.63
NM_001007551	CT45A5	0
NM_001007553	CSDE1	15.65
NM_001007559	SS18	13.79
NM_001007561	IRGQ	17.14
NM_001007563	IGFBPL1	0.53
NM_001007565	TFG	7.09
NM_001007593	SMPD1	1.49
NM_001007595	C2CD4B	0.13
NM_001007792	NTRK1	0.22
NM_001007793	BUB3	279.79
NM_001007794	CEPT1	1.29
NM_001008	RPS4Y1	0
NM_001008211	OPTN	3.12
NM_001008212	OPTN	35.28
NM_001008213	OPTN	10.27
NM_001008215	COA5	31.52
NM_001008216	GALE	25.4
NM_001008218	AMY1B	0
NM_001008219	AMY1C	0
NM_001008220	CPLX2	0.02
NM_001008221	AMY1A	0.17
NM_001008222	ZDHHC9	0.97
NM_001008223	C1QL4	1.04
NM_001008224	UACA	8.47
NM_001008225	CNOT4	1.39
NM_001008226	SAXO2	0.1
NM_001008228	MOG	0
NM_001008229	MOG	0.17
NM_001008237	TTC32	6.16
NM_001008239	C18orf25	31.89
NM_001008269	TMEM89	0
NM_001008270	PRSS37	0
NM_001008272	TAGLN3	0
NM_001008273	TAGLN3	0.17
NM_001008274	TRIM72	0.11
NM_001008387	REG3G	0
NM_001008388	CISD2	13.13
NM_001008389	UMOD	0
NM_001008390	CGGBP1	5.43
NM_001008391	CCDC73	0.01
NM_001008392	CTDSPL	13.75
NM_001008393	C4orf46	7.08
NM_001008394	EID3	2.58
NM_001008395	LAMTOR4	170.36
NM_001008396	WDHD1	0.29
NM_001008397	GPX8	15.92
NM_001008401	ZNF761	7.9
NM_001008404	C14orf180	0
NM_001008405	BCAP29	0.84
NM_001008409	TTLL9	0.12
NM_001008410	STEAP3	13.1
NM_001008485	SLC41A3	13.38
NM_001008486	SLC41A3	6.18
NM_001008487	SLC41A3	0.33
NM_001008489	PHOSPHO2	1.98
NM_001008491	2017-09-02	0
NM_001008492	2017-09-02	1.48
NM_001008493	ENAH	16.76
NM_001008495	TMEM64	15.28
NM_001008496	PIWIL3	0
NM_001008503	OPRM1	0
NM_001008504	OPRM1	0
NM_001008505	OPRM1	0
NM_001008528	MXRA7	5.93
NM_001008529	MXRA7	3.63
NM_001008530	LGMN	2.92
NM_001008534	AKAP14	0
NM_001008535	AKAP14	0
NM_001008536	TCHHL1	0
NM_001008537	KIAA2022	2.84
NM_001008539	SLC7A2	0
NM_001008540	CXCR4	0
NM_001008541	MXI1	1.9
NM_001008563	USP20	0.9
NM_001008564	NUP58	4.53
NM_001008566	TPST2	0
NM_001008657	TCOF1	5.25
NM_001008660	PICALM	105.73
NM_001008661	KYAT3	7.31
NM_001008662	KYAT3	17.21
NM_001008693	CST9	0.03
NM_001008695	THAP7	29.12
NM_001008697	TFIP11	1.27
NM_001008701	ADGRL1	3.19
NM_001008703	C6orf1	17.38
NM_001008704	C6orf1	0
NM_001008707	EML1	0.37
NM_001008708	CHAC2	2.09
NM_001008709	PPP1CA	4.36
NM_001008710	RBPMS	1.02
NM_001008711	RBPMS	0.39
NM_001008712	RBPMS	5.7
NM_001008723	CFAP58	0
NM_001008726	WDR89	1.32
NM_001008727	ZNF121	48.39
NM_001008737	NA	8.96
NM_001008738	FNIP1	5.51
NM_001008739	C6orf226	19.23
NM_001008740	TMCO2	0
NM_001008743	SULT1C3	0
NM_001008744	TDP1	8.14
NM_001008747	CTAGE15	0
NM_001008749	RAB19	0.89
NM_001008777	FBXO47	0.15
NM_001008778	SPDYC	0.42
NM_001008779	SPDYA	0.04
NM_001008781	FAT3	0
NM_001008783	SLC35D3	0.02
NM_001008784	CD200R1L	0
NM_001008800	CCT3	4.05
NM_001008801	ZNF468	10.02
NM_001008844	DSP	161.42
NM_001008860	NIPA2	8.99
NM_001008892	NIPA2	17.08
NM_001008894	NIPA2	2.39
NM_001008895	CUL4A	36.45
NM_001008897	TCP1	3.77
NM_001008901	GTSF1L	0
NM_001008910	STK16	11.41
NM_001008938	CKAP5	111.9
NM_001008949	ITPRIPL1	0
NM_001009	RPS5	1476.98
NM_001009181	STATH	0
NM_001009182	GEMIN2	4.42
NM_001009183	GEMIN2	2.09
NM_001009184	GRINA	99.37
NM_001009185	ACSL6	0.98
NM_001009186	CCT6A	7.91
NM_001009552	PPP2CB	39.95
NM_001009554	MFAP3L	0.52
NM_001009555	SH3D19	0.9
[truncated: 43,476 more rows]

## Sheet: mouse 2 -lung1
gene_id	gene_symbol	196C-lung1
NM_000014	A2M	0.14
NM_000015	NAT2	0
NM_000016	ACADM	25.84
NM_000017	ACADS	11.94
NM_000018	ACADVL	80.28
NM_000019	ACAT1	38.16
NM_000020	ACVRL1	0
NM_000021	PSEN1	23.71
NM_000022	ADA	4.94
NM_000023	SGCA	0
NM_000024	ADRB2	0.74
NM_000025	ADRB3	0
NM_000026	ADSL	62.55
NM_000027	AGA	5.08
NM_000028	AGL	1.21
NM_000029	AGT	24.28
NM_000030	AGXT	0
NM_000031	ALAD	9.96
NM_000032	ALAS2	0
NM_000033	ABCD1	18.99
NM_000034	ALDOA	10.68
NM_000035	ALDOB	0.02
NM_000036	AMPD1	0
NM_000037	ANK1	0
NM_000038	APC	11.53
NM_000039	APOA1	0
NM_000040	APOC3	0
NM_000041	APOE	16.2
NM_000042	APOH	0
NM_000043	FAS	0.26
NM_000044	AR	2.94
NM_000045	ARG1	0
NM_000046	ARSB	4.6
NM_000047	ARSE	0.27
NM_000048	ASL	13.22
NM_000049	ASPA	0
NM_000050	ASS1	12.28
NM_000051	ATM	23.33
NM_000052	ATP7A	4.37
NM_000053	ATP7B	1.31
NM_000054	AVPR2	0
NM_000055	BCHE	0.1
NM_000056	BCKDHB	11.2
NM_000057	BLM	26.44
NM_000059	BRCA2	24.66
NM_000060	BTD	3.05
NM_000061	BTK	0
NM_000062	SERPING1	0
NM_000063	C2	0
NM_000064	C3	66.97
NM_000065	C6	0
NM_000066	C8B	0
NM_000067	CA2	39.66
NM_000068	CACNA1A	0
NM_000069	CACNA1S	0
NM_000070	CAPN3	0
NM_000071	CBS	102.67
NM_000072	CD36	0
NM_000073	CD3G	0
NM_000074	CD40LG	0
NM_000075	CDK4	117.68
NM_000076	CDKN1C	0.9
NM_000077	CDKN2A	86.03
NM_000078	CETP	0
NM_000079	CHRNA1	0
NM_000080	CHRNE	0.18
NM_000081	LYST	14.4
NM_000082	ERCC8	13.1
NM_000083	CLCN1	2.06
NM_000084	CLCN5	2.59
NM_000085	CLCNKB	0
NM_000086	CLN3	41.38
NM_000087	CNGA1	5.51
NM_000088	COL1A1	10.43
NM_000089	COL1A2	1.86
NM_000090	COL3A1	0.01
NM_000091	COL4A3	5.78
NM_000092	COL4A4	8.6
NM_000093	COL5A1	0
NM_000094	COL7A1	1.52
NM_000095	COMP	0.97
NM_000096	CP	81.29
NM_000097	CPOX	13.84
NM_000098	CPT2	23.71
NM_000099	CST3	274.21
NM_000100	CSTB	310.39
NM_000101	CYBA	124.21
NM_000102	CYP17A1	0.03
NM_000103	CYP19A1	0
NM_000104	CYP1B1	0.29
NM_000106	CYP2D6	1.37
NM_000107	DDB2	12.25
NM_000108	DLD	47.64
NM_000109	DMD	0
NM_000110	DPYD	5.1
NM_000111	SLC26A3	0
NM_000112	SLC26A2	25.94
NM_000113	TOR1A	62.08
NM_000115	EDNRB	0
NM_000116	TAZ	4.38
NM_000117	EMD	141.08
NM_000118	ENG	0.49
NM_000119	EPB42	0
NM_000120	EPHX1	0.51
NM_000121	EPOR	6.49
NM_000122	ERCC3	37.95
NM_000123	ERCC5	36.94
NM_000124	ERCC6	6.05
NM_000125	ESR1	0.69
NM_000126	ETFA	75.36
NM_000127	EXT1	21.35
NM_000128	F11	0
NM_000129	F13A1	0.14
NM_000130	F5	0.02
NM_000131	F7	0
NM_000132	F8	2.43
NM_000133	F9	0
NM_000134	FABP2	0
NM_000135	FANCA	16.6
NM_000136	FANCC	10.68
NM_000137	FAH	17.21
NM_000138	FBN1	4.89
NM_000139	MS4A2	0
NM_000140	FECH	16.2
NM_000141	FGFR2	0
NM_000142	FGFR3	1.48
NM_000143	FH	96.23
NM_000144	FXN	1.37
NM_000145	FSHR	0
NM_000146	FTL	1682.21
NM_000147	FUCA1	15.2
NM_000148	FUT1	4.23
NM_000149	FUT3	0.36
NM_000150	FUT6	0.27
NM_000151	G6PC	0
NM_000152	GAA	3.36
NM_000153	GALC	5.05
NM_000154	GALK1	33.03
NM_000155	GALT	19.03
NM_000156	GAMT	15.11
NM_000157	GBA	124.3
NM_000158	GBE1	15.14
NM_000159	GCDH	21.98
NM_000160	GCGR	0.96
NM_000161	GCH1	7.54
NM_000162	GCK	0
NM_000163	GHR	0.42
NM_000164	GIPR	0
NM_000165	GJA1	27.42
NM_000166	GJB1	0.25
NM_000167	GK	5.33
NM_000168	GLI3	13.59
NM_000169	GLA	24.04
NM_000170	GLDC	4.2
NM_000171	GLRA1	0
NM_000172	GNAT1	0.02
NM_000173	GP1BA	0.03
NM_000174	GP9	0
NM_000175	GPI	146.53
NM_000176	NR3C1	0
NM_000177	GSN	140.32
NM_000178	GSS	21.22
NM_000179	MSH6	75.79
NM_000180	GUCY2D	0.03
NM_000181	GUSB	74.12
NM_000182	HADHA	93.08
NM_000183	HADHB	48.38
NM_000184	HBG2	0
NM_000185	SERPIND1	0
NM_000186	CFH	0.04
NM_000187	HGD	0.22
NM_000188	HK1	77.93
NM_000189	HK2	30.35
NM_000190	HMBS	24.66
NM_000191	HMGCL	28.62
NM_000192	TBX5	0
NM_000193	SHH	0.01
NM_000194	HPRT1	18.28
NM_000195	HPS1	0.1
NM_000196	HSD11B2	11.63
NM_000197	HSD17B3	0.79
NM_000198	HSD3B2	0
NM_000199	SGSH	25.49
NM_000200	HTN3	0
NM_000201	ICAM1	114.68
NM_000202	IDS	18.44
NM_000203	IDUA	10.02
NM_000204	CFI	0
NM_000206	IL2RG	0.08
NM_000207	INS	0
NM_000208	INSR	30.3
NM_000209	PDX1	0.41
NM_000210	ITGA6	128.56
NM_000211	ITGB2	22.8
NM_000212	ITGB3	1.35
NM_000213	ITGB4	3.13
NM_000214	JAG1	26.45
NM_000215	JAK3	0.1
NM_000216	ANOS1	0.23
NM_000217	KCNA1	0
NM_000218	KCNQ1	1.4
NM_000219	KCNE1	0.02
NM_000220	KCNJ1	0
NM_000221	KHK	10.57
NM_000222	KIT	12.2
NM_000223	KRT12	0.08
NM_000224	KRT18	148.21
NM_000226	KRT9	2.84
NM_000227	LAMA3	0.92
NM_000228	LAMB3	115.83
NM_000229	LCAT	9.06
NM_000230	LEP	0.01
NM_000231	SGCG	0.03
NM_000232	SGCB	16.5
NM_000233	LHCGR	0
NM_000234	LIG1	28.97
NM_000235	LIPA	18.66
NM_000236	LIPC	0
NM_000237	LPL	18.14
NM_000238	KCNH2	0
NM_000239	LYZ	0.05
NM_000240	MAOA	0.23
NM_000242	MBL2	0
NM_000243	MEFV	0.05
NM_000244	MEN1	0
NM_000245	MET	2.49
NM_000246	CIITA	0.07
NM_000247	MICA	17.02
NM_000248	MITF	0.17
NM_000249	MLH1	25.97
NM_000250	MPO	0.01
NM_000251	MSH2	51.32
NM_000252	MTM1	10.92
NM_000253	MTTP	0.21
NM_000254	MTR	36.81
NM_000255	MUT	43.9
NM_000256	MYBPC3	0
NM_000257	MYH7	0.03
NM_000258	MYL3	0
NM_000259	MYO5A	13.84
NM_000260	MYO7A	0.75
NM_000261	MYOC	0.12
NM_000262	NAGA	41.27
NM_000263	NAGLU	29.43
NM_000264	PTCH1	0.14
NM_000265	NCF1	0.17
NM_000266	NDP	0.08
NM_000267	NF1	15.11
NM_000268	NF2	5.71
NM_000269	NME1	398.78
NM_000270	PNP	45.93
NM_000271	NPC1	93.99
NM_000272	NPHP1	2.21
NM_000273	GPR143	11.53
NM_000274	OAT	169.56
NM_000275	OCA2	4.4
NM_000276	OCRL	1.32
NM_000277	PAH	2.12
NM_000278	PAX2	0
NM_000280	PAX6	0
NM_000281	PCBD1	64.92
NM_000282	PCCA	10.34
NM_000283	PDE6B	0
NM_000284	PDHA1	46.78
NM_000285	PEPD	30.33
NM_000286	PEX12	4.25
NM_000287	PEX6	52.44
NM_000288	PEX7	8.53
NM_000289	PFKM	26.01
NM_000290	PGAM2	0.84
NM_000291	PGK1	224.83
NM_000292	PHKA2	11.25
NM_000293	PHKB	2.35
NM_000294	PHKG2	8.14
NM_000295	SERPINA1	3.6
NM_000296	PKD1	21.77
NM_000297	PKD2	20
NM_000298	PKLR	0.08
NM_000299	PKP1	0.52
NM_000300	PLA2G2A	0
NM_000301	PLG	0
NM_000302	PLOD1	154.41
NM_000303	PMM2	54.41
NM_000304	PMP22	25.69
NM_000305	PON2	62.64
NM_000306	POU1F1	0
NM_000307	POU3F4	0
NM_000308	CTSA	98.1
NM_000309	PPOX	6.55
NM_000310	PPT1	149.65
NM_000311	PRNP	55.62
NM_000312	PROC	2.03
NM_000313	PROS1	0.9
NM_000314	PTEN	0
NM_000315	PTH	0
NM_000316	PTH1R	0
NM_000317	PTS	36.01
NM_000318	PEX2	28.64
NM_000319	PEX5	6.03
NM_000320	QDPR	13.16
NM_000321	RB1	36.34
NM_000322	PRPH2	0.43
NM_000324	RHAG	0
NM_000325	PITX2	1.24
NM_000326	RLBP1	2.33
NM_000327	ROM1	4.32
NM_000328	RPGR	5.99
NM_000329	RPE65	0
NM_000330	RS1	0
NM_000331	SAA1	1.01
NM_000332	ATXN1	1.26
NM_000333	ATXN7	13.75
NM_000334	SCN4A	0.01
NM_000335	SCN5A	1.04
NM_000336	SCNN1B	13.46
NM_000337	SGCD	0.29
NM_000338	SLC12A1	0
NM_000339	SLC12A3	0
NM_000340	SLC2A2	0
NM_000341	SLC3A1	0.06
NM_000342	SLC4A1	0.03
NM_000343	SLC5A1	22.26
NM_000344	SMN1 /// SMN2	39.09
NM_000345	SNCA	0.13
NM_000346	SOX9	241.95
NM_000347	SPTB	4.57
NM_000348	SRD5A2	0.05
NM_000349	STAR	0.06
NM_000350	ABCA4	0.26
NM_000351	STS	0
NM_000352	ABCC8	0
NM_000353	TAT	0.09
NM_000354	SERPINA7	0
NM_000355	TCN2	3.82
NM_000356	TCOF1	0
NM_000358	TGFBI	3.26
NM_000359	TGM1	14.27
NM_000360	TH	0.23
NM_000361	THBD	7.64
NM_000362	TIMP3	219.37
NM_000363	TNNI3	0
NM_000364	TNNT2	0
NM_000365	TPI1	1201.65
NM_000366	TPM1	16.22
NM_000367	TPMT	7.69
NM_000368	TSC1	31.58
NM_000369	TSHR	0.01
NM_000370	TTPA	1.29
NM_000371	TTR	0
NM_000372	TYR	0
NM_000373	UMPS	25.06
NM_000374	UROD	54.36
NM_000375	UROS	36.17
NM_000376	VDR	5.1
NM_000377	WAS	0.97
NM_000378	WT1	0.28
NM_000379	XDH	0.89
NM_000380	XPA	7.63
NM_000381	MID1	4.66
NM_000382	ALDH3A2	44.87
NM_000383	AIRE	0
NM_000384	APOB	0.12
NM_000386	BLMH	10.33
NM_000387	SLC25A20	18.04
NM_000388	CASR	0.01
NM_000389	CDKN1A	218.08
NM_000390	CHM	10.9
NM_000391	TPP1	63.04
NM_000392	ABCC2	0.54
NM_000393	COL5A2	3.33
NM_000394	CRYAA	0
NM_000395	CSF2RB	0.14
NM_000396	CTSK	7.55
NM_000397	CYBB	0.42
NM_000398	CYB5R3	60.69
NM_000399	EGR2	0.29
NM_000400	ERCC2	12.61
NM_000401	EXT2	11.69
NM_000402	G6PD	37.7
NM_000403	GALE	2.94
NM_000404	GLB1	42.29
NM_000405	GM2A	32.44
NM_000406	GNRHR	0
NM_000407	GP1BB	6.41
NM_000408	GPD2	27.86
NM_000409	GUCA1A	0
NM_000410	HFE	4.6
NM_000411	HLCS	24.09
NM_000412	HRG	0
NM_000413	HSD17B1	1.85
NM_000414	HSD17B4	32.87
NM_000415	IAPP	0
NM_000416	IFNGR1	32.9
NM_000417	IL2RA	0.03
NM_000418	IL4R	0.76
NM_000419	ITGA2B	1.19
NM_000420	KEL	0.13
NM_000421	KRT10	10
NM_000422	KRT17	885.26
NM_000423	KRT2	0
NM_000424	KRT5	852.8
NM_000425	L1CAM	0
NM_000426	LAMA2	0
NM_000427	LOR	0.06
NM_000428	LTBP2	11.29
NM_000429	MAT1A	0.04
NM_000430	PAFAH1B1	65.56
NM_000431	MVK	25.58
NM_000432	MYL2	0
NM_000433	NCF2	0.07
NM_000434	NEU1	19.45
NM_000435	NOTCH3	256.52
NM_000436	OXCT1	23.79
NM_000437	PAFAH2	15.58
NM_000438	PAX3	0
NM_000439	PCSK1	0
NM_000440	PDE6A	0.02
NM_000441	SLC26A4	0.04
NM_000442	PECAM1	0
NM_000443	ABCB4	0.54
NM_000444	PHEX	0.39
NM_000445	PLEC	81.37
NM_000446	PON1	0.01
NM_000447	PSEN2	13.19
NM_000448	RAG1	0.67
NM_000449	RFX5	14.59
NM_000450	SELE	1.34
NM_000451_chrX	NA	0
NM_000451_chrY	NA	0
NM_000452	SLC10A2	0
NM_000453	SLC5A5	0.07
NM_000454	SOD1	369.06
NM_000455	STK11	63.94
NM_000456	SUOX	0.98
NM_000457	HNF4A	0
NM_000458	HNF1B	0
NM_000459	TEK	0
NM_000460	THPO	0
NM_000461	THRB	0.19
NM_000462	UBE3A	10.04
NM_000463	UGT1A1	0
NM_000465	BARD1	62.05
NM_000466	PEX1	277.05
NM_000474	TWIST1	14.32
NM_000475	NR0B1	0.26
NM_000476	AK1	26.62
NM_000477	ALB	0.34
NM_000478	ALPL	15.29
NM_000479	AMH	2.63
NM_000480	AMPD3	3.18
NM_000481	AMT	6.4
NM_000482	APOA4	0
NM_000483	APOC2	0.04
NM_000484	APP	269.52
NM_000485	APRT	108.13
NM_000486	AQP2	0.04
NM_000487	ARSA	16.51
NM_000488	SERPINC1	0.57
NM_000489	ATRX	17.69
NM_000490	AVP	0
NM_000491	C1QB	0
NM_000492	CFTR	0.16
NM_000493	COL10A1	0.14
NM_000494	COL17A1	0.05
NM_000495	COL4A5	1.51
NM_000496	CRYBB2	3.99
NM_000497	CYP11B1	0
NM_000498	CYP11B2	0
NM_000499	CYP1A1	0
NM_000500	CYP21A2	0
NM_000501	ELN	0
NM_000502	EPX	0
NM_000503	EYA1	0
NM_000504	F10	0
NM_000505	F12	18.26
NM_000506	F2	0.22
NM_000507	FBP1	0.44
NM_000508	FGA	0
NM_000509	FGG	0
NM_000510	FSHB	0
NM_000511	FUT2	2.1
NM_000512	GALNS	37.29
NM_000513	OPN1MW	0
NM_000514	GDNF	0
NM_000515	GH1	0.13
NM_000516	GNAS	29.01
NM_000517	HBA2	0
NM_000518	HBB	0
NM_000519	HBD	0
NM_000520	HEXA	66.37
NM_000521	HEXB	65.63
NM_000522	HOXA13	0.07
NM_000523	HOXD13	2.56
NM_000524	HTR1A	0.02
NM_000525	KCNJ11	7.34
NM_000526	KRT14	3493.11
NM_000527	LDLR	56.81
NM_000528	MAN2B1	40.44
NM_000529	MC2R	0
NM_000530	MPZ	1.52
NM_000531	OTC	0.03
NM_000532	PCCB	33.03
NM_000533	PLP1	0.18
NM_000534	PMS1	19.7
NM_000535	PMS2	8.81
NM_000536	RAG2	0
NM_000537	REN	0.05
NM_000538	RFXAP	8.72
NM_000539	RHO	0.01
NM_000540	RYR1	0.02
NM_000541	SAG	0
NM_000542	SFTPB	0
NM_000543	SMPD1	9.88
NM_000544	TAP2	0.43
NM_000545	HNF1A	0.01
NM_000546	TP53	3.45
NM_000547	TPO	0
NM_000548	TSC2	0.02
NM_000549	TSHB	0
NM_000550	TYRP1	0
NM_000551	VHL	66.56
NM_000552	VWF	0.5
NM_000553	WRN	23.77
NM_000554	CRX	0
NM_000555	DCX	0
NM_000557	GDF5	0.45
NM_000558	HBA1	0
NM_000559	HBG1	0
NM_000560	CD53	0
NM_000561	GSTM1	20.14
NM_000562	C8A	0
NM_000564	IL5RA	0
NM_000565	IL6R	5.02
NM_000566	FCGR1A	0
NM_000567	CRP	0
NM_000569	FCGR3A	0
NM_000570	FCGR3B	0
NM_000572	IL10	0
NM_000573	CR1	0
NM_000574	CD55	20.98
NM_000575	IL1A	0.01
NM_000576	IL1B	0
NM_000577	IL1RN	0.56
NM_000578	SLC11A1	0.28
NM_000579	CCR5	0
NM_000581	GPX1	171.99
NM_000582	SPP1	0
NM_000583	GC	0
NM_000584	CXCL8	4.46
NM_000585	IL15	0.8
NM_000586	IL2	0
NM_000587	C7	0
NM_000588	IL3	0
NM_000589	IL4	0
NM_000590	IL9	0
NM_000591	CD14	4.34
NM_000593	TAP1	31.58
NM_000594	TNF	5.66
NM_000595	LTA	0.07
NM_000596	IGFBP1	0.04
NM_000597	IGFBP2	245.47
NM_000598	IGFBP3	33.69
NM_000599	IGFBP5	8.18
NM_000600	IL6	0.43
NM_000601	HGF	0
NM_000602	SERPINE1	0.68
NM_000603	NOS3	0
NM_000605	IFNA2	0
NM_000606	C8G	1.55
NM_000607	ORM1	0
NM_000608	ORM2	0.19
NM_000609	CXCL12	0.24
NM_000610	CD44	4.85
NM_000611	CD59	83.92
NM_000612	IGF2	0.03
NM_000613	HPX	0.63
NM_000614	CNTF	1.8
NM_000615	NCAM1	0.81
NM_000616	CD4	0.1
NM_000617	SLC11A2	5.45
NM_000618	IGF1	0
NM_000619	IFNG	0
NM_000620	NOS1	0
NM_000621	HTR2A	0
NM_000623	BDKRB2	0.09
NM_000624	SERPINA5	0.83
NM_000625	NOS2	0.46
NM_000626	CD79B	1.15
NM_000627	LTBP1	0
NM_000628	IL10RB	49.99
NM_000629	IFNAR1	27.54
NM_000631	NCF4	0
NM_000632	ITGAM	1.8
NM_000633	BCL2	1.04
NM_000634	CXCR1	0.02
NM_000635	RFX2	4.69
NM_000636	SOD2	162.04
NM_000637	GSR	32.14
NM_000638	VTN	0.06
NM_000639	FASLG	0
NM_000640	IL13RA2	0.04
NM_000641	IL11	0.58
NM_000642	AGL	12.36
NM_000643	AGL	0
NM_000644	AGL	0
NM_000646	AGL	0.85
NM_000651	CR1	0.01
NM_000655	SELL	0.06
NM_000657	BCL2	1.4
NM_000660	TGFB1	0.47
NM_000661	RPL9	2889.49
NM_000662	NAT1	0.9
NM_000663	ABAT	0.03
NM_000665	ACHE	0
NM_000666	ACY1	42.5
NM_000667	ADH1A	0
NM_000668	ADH1B	0
NM_000669	ADH1C	0
NM_000670	ADH4	0
NM_000671	ADH5	278.79
NM_000672	ADH6	0
NM_000673	ADH7	0
NM_000674	ADORA1	1.82
NM_000675	ADORA2A	0
NM_000676	ADORA2B	6.83
NM_000677	ADORA3	0
NM_000678	ADRA1D	0
NM_000679	ADRA1B	0.3
NM_000680	ADRA1A	0.42
NM_000681	ADRA2A	0.17
NM_000682	ADRA2B	6.01
NM_000683	ADRA2C	1.74
NM_000684	ADRB1	0.1
NM_000685	AGTR1	0
NM_000686	AGTR2	0
NM_000687	AHCY	188.72
NM_000688	ALAS1	11.84
NM_000689	ALDH1A1	0.03
NM_000690	ALDH2	6.82
NM_000691	ALDH3A1	0.74
NM_000692	ALDH1B1	45.89
NM_000693	ALDH1A3	20.97
NM_000694	ALDH3B1	1.53
NM_000695	ALDH3B2	9.92
NM_000696	ALDH9A1	61.4
NM_000697	ALOX12	0.02
NM_000698	ALOX5	0
NM_000699	AMY2A	0.03
NM_000700	ANXA1	114.33
NM_000701	ATP1A1	278.62
NM_000702	ATP1A2	0
NM_000704	ATP4A	0.02
NM_000705	ATP4B	0
NM_000706	AVPR1A	0.06
NM_000707	AVPR1B	0
NM_000709	BCKDHA	30.88
NM_000710	BDKRB1	0.04
NM_000712	BLVRA	40.77
NM_000713	BLVRB	104.36
NM_000714	TSPO	453.95
NM_000715	C4BPA	0
NM_000716	C4BPB	0
NM_000717	CA4	0
NM_000718	CACNA1B	2.03
NM_000719	CACNA1C	0.3
NM_000720	CACNA1D	1.58
NM_000721	CACNA1E	0
NM_000722	CACNA2D1	0.64
NM_000723	CACNB1	7.5
NM_000724	CACNB2	0
NM_000725	CACNB3	5.09
NM_000726	CACNB4	0.06
NM_000727	CACNG1	0.3
NM_000728	CALCB	3.72
NM_000729	CCK	0
NM_000730	CCKAR	0
NM_000732	CD3D	0
NM_000733	CD3E	0
NM_000734	CD247	0.25
NM_000735	CGA	0
NM_000737	CGB3	0
NM_000738	CHRM1	11.4
NM_000739	CHRM2	0
NM_000740	CHRM3	0.44
NM_000741	CHRM4	0.07
NM_000742	CHRNA2	0
NM_000743	CHRNA3	0.27
NM_000744	CHRNA4	0
NM_000745	CHRNA5	8.8
NM_000746	CHRNA7	2.2
NM_000747	CHRNB1	4.89
NM_000748	CHRNB2	0.34
NM_000749	CHRNB3	0
NM_000750	CHRNB4	0.09
NM_000751	CHRND	0
NM_000754	COMT	39.93
NM_000755	CRAT	21.42
NM_000756	CRH	0
NM_000757	CSF1	0.94
NM_000758	CSF2	0.07
NM_000759	CSF3	0
NM_000760	CSF3R	0.03
NM_000761	CYP1A2	0
NM_000762	CYP2A6	0
NM_000764	CYP2A7	0
NM_000765	CYP3A7	0.07
NM_000766	CYP2A13	0
NM_000767	CYP2B6	0
NM_000769	CYP2C19	0.04
NM_000770	CYP2C8	0
NM_000771	CYP2C9	0.01
NM_000772	CYP2C18	0
NM_000773	CYP2E1	0
NM_000774	CYP2F1	0
NM_000775	CYP2J2	3.06
NM_000777	CYP3A5	0
NM_000778	CYP4A11	0
NM_000779	CYP4B1	0.19
NM_000780	CYP7A1	0.02
NM_000781	CYP11A1	0
NM_000782	CYP24A1	0
NM_000783	CYP26A1	0.34
NM_000784	CYP27A1	72.3
NM_000785	CYP27B1	1.54
NM_000786	CYP51A1	1371.14
NM_000787	DBH	0
NM_000788	DCK	41.57
NM_000789	ACE	0.98
NM_000790	DDC	0
NM_000791	DHFR	58.33
NM_000792	DIO1	0
NM_000793	DIO2	0.04
NM_000794	DRD1	0.07
NM_000795	DRD2	0.26
NM_000796	DRD3	0
NM_000797	DRD4	2.36
NM_000798	DRD5	0.07
NM_000799	EPO	0.02
NM_000800	FGF1	0
NM_000801	FKBP1A	152.6
NM_000802	FOLR1	0
NM_000803	FOLR2	0
NM_000804	FOLR3	0
NM_000805	GAST	0.75
NM_000806	GABRA1	0
NM_000807	GABRA2	0.14
NM_000808	GABRA3	0.03
NM_000809	GABRA4	0
NM_000810	GABRA5	0
NM_000811	GABRA6	0
NM_000812	GABRB1	0.06
NM_000813	GABRB2	0.07
NM_000814	GABRB3	0.49
NM_000815	GABRD	0.03
NM_000816	GABRG2	0
NM_000817	GAD1	0.02
NM_000818	GAD2	0
NM_000819	GART	73.87
NM_000820	GAS6	13.78
NM_000821	GGCX	9.32
NM_000823	GHRHR	0.44
NM_000824	GLRB	0.55
NM_000825	GNRH1	11.91
NM_000826	GRIA2	0
NM_000827	GRIA1	0
NM_000828	GRIA3	0.24
NM_000829	GRIA4	0
NM_000830	GRIK1	0
NM_000831	GRIK3	0.2
NM_000832	GRIN1	0.01
NM_000833	GRIN2A	0.85
NM_000834	GRIN2B	0.08
NM_000835	GRIN2C	0.18
NM_000836	GRIN2D	0.2
NM_000837	GRINA	13.79
NM_000839	GRM2	0.14
NM_000840	GRM3	0.77
NM_000841	GRM4	0.51
NM_000842	GRM5	0
NM_000843	GRM6	0.01
NM_000844	GRM7	0
NM_000845	GRM8	0.08
NM_000846	GSTA2	0.04
NM_000847	GSTA3	0
NM_000848	GSTM2	3.89
NM_000849	GSTM3	5.16
NM_000850	GSTM4	11.44
NM_000851	GSTM5	0
NM_000852	GSTP1	1055.66
NM_000853	GSTT1	0
NM_000854	GSTT2	0.56
NM_000855	GUCY1A2	0.36
NM_000856	GUCY1A3	0.29
NM_000857	GUCY1B3	2.3
NM_000858	GUK1	60.11
NM_000859	HMGCR	68.25
NM_000860	HPGD	0
NM_000861	HRH1	0.52
NM_000862	HSD3B1	0
NM_000863	HTR1B	0.17
NM_000864	HTR1D	6.17
NM_000865	HTR1E	0.01
NM_000866	HTR1F	0
NM_000867	HTR2B	0
NM_000868	HTR2C	0
NM_000869	HTR3A	0.07
NM_000870	HTR4	0
NM_000871	HTR6	0.28
NM_000872	HTR7	0.03
NM_000873	ICAM2	0.09
NM_000874	IFNAR2	1.13
NM_000875	IGF1R	48.21
NM_000876	IGF2R	84.58
NM_000877	IL1R1	3.65
NM_000878	IL2RB	0
NM_000879	IL5	0
NM_000880	IL7	0.2
NM_000882	IL12A	0.48
NM_000883	IMPDH1	2.42
NM_000884	IMPDH2	201.19
NM_000885	ITGA4	2.21
NM_000887	ITGAX	0
NM_000888	ITGB6	0
NM_000889	ITGB7	2.63
NM_000890	KCNJ5	1.37
NM_000891	KCNJ2	0.1
NM_000892	KLKB1	0
NM_000893	KNG1	0
NM_000894	LHB	0.18
NM_000895	LTA4H	49.24
NM_000896	CYP4F3	0
NM_000898	MAOB	2.15
NM_000899	KITLG	0.31
NM_000900	MGP	458.55
NM_000901	NR3C2	0.75
NM_000902	MME	0.23
NM_000903	NQO1	95.46
NM_000904	NQO2	25.73
NM_000905	NPY	0.05
NM_000906	NPR1	0.28
NM_000908	NPR3	17.36
NM_000909	NPY1R	4.97
NM_000910	NPY2R	0
NM_000911	OPRD1	3.81
NM_000912	OPRK1	1.25
NM_000913	OPRL1	0.99
NM_000914	OPRM1	0
NM_000915	OXT	0.54
NM_000916	OXTR	5.77
NM_000917	P4HA1	26.57
NM_000918	P4HB	694.63
NM_000919	PAM	30.82
NM_000920	PC	56
NM_000921	PDE3A	1.72
NM_000922	PDE3B	4.16
NM_000923	PDE4C	0
NM_000924	PDE1B	0
NM_000925	PDHB	66.98
NM_000926	PGR	0
NM_000927	ABCB1	0.21
NM_000928	PLA2G1B	0
NM_000929	PLA2G5	0
NM_000930	PLAT	1.01
NM_000932	PLCB3	12.43
NM_000933	PLCB4	6.9
NM_000934	SERPINF2	0
NM_000935	PLOD2	24.95
NM_000936	PNLIP	0
NM_000937	POLR2A	78.41
NM_000938	POLR2B	103.31
NM_000939	POMC	0.08
NM_000940	PON3	3.79
NM_000941	POR	52.31
NM_000942	PPIB	1051.09
NM_000943	PPIC	67.07
NM_000944	PPP3CA	0.39
NM_000945	PPP3R1	51.12
NM_000946	PRIM1	19.21
NM_000947	PRIM2	26.86
NM_000948	PRL	0
NM_000949	PRLR	7.96
NM_000950	PRRG1	0
NM_000951	PRRG2	15.88
NM_000952	PTAFR	0
NM_000953	PTGDR	0.14
NM_000954	PTGDS	0.13
NM_000955	PTGER1	0.59
NM_000956	PTGER2	0.33
NM_000958	PTGER4	3.65
NM_000959	PTGFR	1.27
NM_000960	PTGIR	0
NM_000961	PTGIS	2.98
NM_000962	PTGS1	0
NM_000963	PTGS2	0.11
NM_000964	RARA	2.1
NM_000965	RARB	1.29
NM_000966	RARG	93.08
NM_000967	RPL3	2235.88
NM_000968	RPL4	3437.99
NM_000969	RPL5	1215.96
NM_000970	RPL6	2017.51
NM_000971	RPL7	3964.68
NM_000972	RPL7A	3727.78
NM_000973	RPL8	4063.3
NM_000975	RPL11	1582.72
NM_000976	RPL12	1854.25
NM_000977	RPL13	369.16
NM_000978	RPL23	1286.01
NM_000979	RPL18	914.41
NM_000980	RPL18A	3949.08
NM_000981	RPL19	1804.25
NM_000982	RPL21	2580.06
NM_000983	RPL22	201.36
NM_000984	RPL23A	1035.22
NM_000985	RPL17	156.63
NM_000986	RPL24	1442.08
NM_000987	RPL26	1610.39
NM_000988	RPL27	2501.57
NM_000989	RPL30	3411.36
NM_000990	RPL27A	202.7
NM_000991	RPL28	31.93
NM_000992	RPL29	1644.33
NM_000993	RPL31	3196.64
NM_000994	RPL32	662.86
NM_000995	RPL34	0.18
NM_000996	RPL35A	2071.6
NM_000997	RPL37	520.12
NM_000998	RPL37A	4826.94
NM_000999	RPL38	2923.34
NM_001000	RPL39	2423.47
NM_001001	RPL36AL	184.57
NM_001001132	ITSN1	0
NM_001001290	SLC2A9	0.34
NM_001001317	PRSS58	0
NM_001001323	ATP2B1	0
NM_001001325	SPINK14	0
NM_001001329	PRKCSH	9.46
NM_001001330	REEP3	27.66
NM_001001331	ATP2B2	0.13
NM_001001342	BLOC1S2	0.12
NM_001001343	FNDC9	0
NM_001001344	ATP2B3	0.01
NM_001001346	CLDN20	0.04
NM_001001349	NKIRAS2	0
NM_001001389	CD44	24.41
NM_001001390	CD44	5.13
NM_001001391	CD44	0
NM_001001392	CD44	0
NM_001001394	DNAJB3	0
NM_001001395	LMO3	0
NM_001001396	ATP2B4	0.4
NM_001001410	TSR3	74.08
NM_001001411	ZNF676	0
NM_001001412	CALHM1	0
NM_001001413	GOLGA6L1	0
NM_001001414	NCCRP1	15.89
NM_001001415	ZNF429	4.26
NM_001001417	CCL3P1 /// TBC1D3B	0
NM_001001418	TBC1D3C	4.04
NM_001001419	SMAD5	2.4
NM_001001420	SMAD5	18.96
NM_001001430	TNNT2	0
NM_001001431	TNNT2	3.59
NM_001001432	TNNT2	0.11
NM_001001433	STX16	5.07
NM_001001436	C16orf87	4.7
NM_001001437	CCL3L1 /// CCL3L3	0.42
NM_001001438	LSS	4.03
NM_001001479	SLC35E4	5.53
NM_001001480	KRTAP5-5	0
NM_001001481	UBE2W	1.38
NM_001001483	ZDHHC13	5.14
NM_001001484	PTER	5.91
NM_001001485	ATP2C1	2.74
NM_001001486	ATP2C1	37.98
NM_001001487	ATP2C1	18.1
NM_001001502	SNCB	0
NM_001001503	NDUFV3	22.86
NM_001001520	NA	47.27
NM_001001521	UGP2	88.47
NM_001001522	TAGLN	9.7
NM_001001523	RORC	2.16
NM_001001524	TM6SF2	1.03
NM_001001547	CD36	0
NM_001001548	CD36	0
NM_001001549	GRB10	1.19
NM_001001550	GRB10	13.69
NM_001001551	IDNK	1.48
NM_001001552	LEMD1	0
NM_001001555	GRB10	25.04
NM_001001556	GALK2	14.73
NM_001001557	GDF6	0.18
NM_001001560	GGA1	11.43
NM_001001563	TIMM50	16.32
NM_001001567	PDE9A	5.53
NM_001001568	PDE9A	0.53
NM_001001569	PDE9A	0
NM_001001570	PDE9A	0.72
NM_001001571	PDE9A	0
NM_001001572	PDE9A	0
NM_001001573	PDE9A	0.31
NM_001001574	PDE9A	0
NM_001001575	PDE9A	0
NM_001001576	PDE9A	0
NM_001001577	PDE9A	0
NM_001001578	PDE9A	0
NM_001001579	PDE9A	0
NM_001001580	PDE9A	0
NM_001001581	PDE9A	0
NM_001001582	PDE9A	0
NM_001001583	PDE9A	0
NM_001001584	PDE9A	0
NM_001001585	PDE9A	0.25
NM_001001653	MED8	1.59
NM_001001655	ALKBH2	4.8
NM_001001656	OR9A4	0.36
NM_001001657	OR2Y1	0
NM_001001658	OR9A2	0.17
NM_001001659	OR2A14	0
NM_001001660	ETFRF1	26.05
NM_001001661	ZNF425	0.57
NM_001001662	ZNF782	6.18
NM_001001663	TMEM211	0.06
NM_001001664	SPOPL	20.6
NM_001001665	CYP27C1	1.08
NM_001001666	ANO7	0
NM_001001667	OR6V1	0
NM_001001668	ZNF470	3.81
NM_001001669	ARHGEF37	35.76
NM_001001670	SPATA31D1	0
NM_001001671	MAP3K15	0.06
NM_001001673	RNASE9	0
NM_001001674	OR4F15	0
NM_001001676	LCN9	0
NM_001001683	MED11	14.32
NM_001001694	IL17REL	0.01
NM_001001701	C4orf3	84.18
NM_001001709	C9orf170	0.35
NM_001001710	FAM166A	1.22
NM_001001711	DDI1	0
NM_001001712	LCN10	0.05
NM_001001713	SH3BGR	0
NM_001001715	FARP1	24.44
NM_001001722	CDY2B	0
NM_001001732	CC2D2B	0
NM_001001734	ATP1A4	0
NM_001001740	RFWD2	11.7
NM_001001786	BLID	0.25
NM_001001788	RAET1G	0.13
NM_001001790	TOMM5	207.37
NM_001001791	C10orf55	0.05
NM_001001794	DENND6B	11.42
NM_001001795	C8orf82	40.23
NM_001001802	OR2A42	0
NM_001001821	OR2T34	0
NM_001001824	OR2T27	0
NM_001001827	OR2T35	0
NM_001001850	STX19	0.2
NM_001001851	ITIH5	0.04
NM_001001852	PIM3	167.86
NM_001001872	C14orf37	0.94
NM_001001874	TPD52L3	0
NM_001001875	TPD52L3	0
NM_001001877	HSFY2	0
NM_001001888	VCX3B	0
NM_001001890	RUNX1	72.52
NM_001001891	ANO7	0.46
NM_001001894	TTC3	34.76
NM_001001895	UBASH3A	0
NM_001001912	OR4E2	0
NM_001001913	OR52N1	0
NM_001001914	OR2G3	0
NM_001001915	OR2G2	0
NM_001001916	OR52J3	0
NM_001001917	OR56A1	0.05
NM_001001918	OR14C36	0
NM_001001919	OR13C4	0.03
NM_001001920	OR4C15	0
NM_001001921	OR5AS1	0
NM_001001922	OR52N5	0
NM_001001923	OR5C1	0
NM_001001924	MTUS1	43.73
NM_001001925	MTUS1	7.1
NM_001001928	PPARA	11.56
NM_001001931	MTUS1	0.45
NM_001001933	LHX8	0
NM_001001935	ATP5A1	7.34
NM_001001936	AFAP1L2	0.55
NM_001001937	ATP5A1	0
NM_001001938	C9orf47	0.17
NM_001001952	OR5D18	0
NM_001001953	OR10G9	0
NM_001001954	OR5A2	0
NM_001001955	OR4C13	0
NM_001001956	OR13C9	0
NM_001001957	OR2W3	0.11
NM_001001958	OR7G3	0
NM_001001959	OR11L1	0
NM_001001960	OR5W2	0
NM_001001961	OR13C3	0.12
NM_001001963	OR2L8	0.03
NM_001001964	OR2T11	0
NM_001001965	OR4D5	0
NM_001001966	OR14A16	0
NM_001001967	OR5D13	0
NM_001001968	OR6S1	0
NM_001001971	FAM13C	0
NM_001001973	ATP5C1	375.61
NM_001001974	PLEKHA1	5.83
NM_001001975	ATP5D	69.79
NM_001001976	ATE1	3.18
NM_001001991	PAMR1	0.44
NM_001001992	USP16	16.5
NM_001001994	GPM6B	1.68
NM_001001995	GPM6B	0
NM_001001996	GPM6B	0
NM_001001998	EXOSC10	72.86
NM_001002	RPLP0	1946.45
NM_001002000	GMPR2	11.61
NM_001002001	GMPR2	18.45
NM_001002002	GMPR2	3.82
NM_001002006	NT5C1B	0
NM_001002009	NT5C3A	8.94
NM_001002010	NT5C3A	19.1
NM_001002017	HCFC1R1	1.93
NM_001002018	HCFC1R1	9.31
NM_001002019	PUS1	14.33
NM_001002020	PUS1	8.12
NM_001002021	PFKL	3.81
NM_001002026	CLDN18	0
NM_001002027	ATP5G1	158.72
NM_001002029	C4B	0.84
NM_001002030	ECHDC1	0.18
NM_001002031	ATP5G2	1.55
NM_001002032	HN1	0.28
NM_001002033	HN1	2.27
NM_001002034	FAM109B	71.74
NM_001002035	DEFB108B	0
NM_001002036	ASTL	0.99
NM_001002231	KLK2	0
NM_001002235	SERPINA1	0
NM_001002236	SERPINA1	0
NM_001002243	AFTPH	19.51
NM_001002244	ANAPC11	3.93
NM_001002245	ANAPC11	41.16
NM_001002246	ANAPC11	43.47
NM_001002247	ANAPC11	43.18
NM_001002248	ANAPC11	42.77
NM_001002249	ANAPC11	3.19
NM_001002251	ARL6IP4	27.34
NM_001002252	ARL6IP4	12.83
NM_001002254	AWAT2	0
NM_001002255	SUMO4	2.74
NM_001002257	LCLAT1	10.81
NM_001002258	ATP5G3	6.54
NM_001002259	CAPRIN2	0
NM_001002261	ZFYVE27	2.56
NM_001002262	ZFYVE27	9.46
NM_001002264	EPSTI1	0
NM_001002266	2017-03-08	0
NM_001002269	EXOSC3	5.03
NM_001002273	FCGR2B	0
NM_001002274	FCGR2B	0
NM_001002275	FCGR2B	0
NM_001002292	WLS	0
NM_001002294	FMO3	0
NM_001002295	GATA3	1.69
NM_001002296	GOLGA7	5.2
NM_001002755	NFU1	28.32
NM_001002756	NFU1	1.51
NM_001002758	PRY2	0
NM_001002759	SFR1	4.28
NM_001002760	BPY2B	0
NM_001002761	BPY2C	0
NM_001002762	DNAJB12	13.61
NM_001002796	MCTP1	0.03
NM_001002800	SMC4	21.86
NM_001002810	PDE4DIP	0
NM_001002811	PDE4DIP	46.68
NM_001002812	PDE4DIP	0
NM_001002814	RAB11FIP1	41.33
NM_001002836	ZNF787	51.35
NM_001002837	INPP5J	0
NM_001002838	WNK3	13.86
NM_001002841	MYL4	0
NM_001002843	ZNF280D	0.73
NM_001002844	ZNF280D	2.52
NM_001002857	ANXA2	422.95
NM_001002858	ANXA2	10.48
NM_001002860	BTBD7	17.57
NM_001002862	DERL3	2.59
NM_001002876	CENPM	5.1
NM_001002877	THOC5	33.75
NM_001002878	THOC5	16.96
NM_001002879	THOC5	8.5
NM_001002880	CBY1	6.83
NM_001002901	FCRLB	0
NM_001002905	OR8G1	0
NM_001002906	XKRY2	0
NM_001002907	OR8K1	0
NM_001002909	GPATCH8	26.32
NM_001002911	GPR139	0
NM_001002912	ERICH3	0.05
NM_001002913	PTRH1	57.91
NM_001002914	KCTD11	17.79
NM_001002915	IGFL2	0
NM_001002916	H2BFWT	0
NM_001002917	OR8D1	0
NM_001002918	OR8D2	0
NM_001002919	ALKAL2	7.44
NM_001002920	POTEA	0
NM_001002923	IGFL4	0
NM_001002924	AP3S1	0.53
NM_001002925	OR5AP2	0
NM_001002926	TWISTNB	23.82
NM_001003	RPLP1	2892.81
NM_001003395	TPD52L1	0.98
NM_001003396	TPD52L1	10.24
NM_001003397	TPD52L1	22.45
NM_001003398	BICD1	11.75
NM_001003406	CACNA1I	0.07
NM_001003407	ABLIM1	0.49
NM_001003408	ABLIM1	0
NM_001003443	OR56A3	0.14
NM_001003652	SMAD2	8.45
NM_001003665	STUM	0.22
NM_001003674	LDLRAD4	1.4
NM_001003675	LDLRAD4	0
NM_001003676	C11orf49	24.03
NM_001003677	C11orf49	1.19
NM_001003678	C11orf49	1.67
NM_001003679	LEPR	0.15
NM_001003680	LEPR	0.25
NM_001003681	HMGXB4	26.75
NM_001003682	TMEM200B	3.73
NM_001003683	PDE1A	0
NM_001003684	UQCR10	55.54
NM_001003688	SMAD1	10.8
NM_001003690	MAD2L1BP	1.92
NM_001003692	ZMAT5	16.62
NM_001003693	LY6G6F	0
NM_001003694	BRPF1	0
NM_001003696	ATP5J	13.91
NM_001003697	ATP5J	106.91
NM_001003698	RREB1	7.54
NM_001003699	RREB1	12.44
NM_001003700	RREB1	0
NM_001003701	ATP5J	1.29
NM_001003702	ARHGEF35	16.86
NM_001003703	ATP5J	20.78
NM_001003704	MTFP1	1.89
NM_001003712	OSBPL8	17.89
NM_001003713	ATP5J2	196.78
NM_001003714	ATP5J2	4.86
NM_001003715	RECQL5	0.96
NM_001003716	RECQL5	6.38
NM_001003722	GLE1	74.23
NM_001003745	OR10A3	0.03
NM_001003750	OR8I2	0
NM_001003760	KLHL31	1.75
NM_001003785	ATP5H	5.85
NM_001003786	STRADA	2.79
NM_001003787	STRADA	2.82
NM_001003788	STRADA	2.53
NM_001003789	RABL2B	4.82
NM_001003790	ERLIN2	7
NM_001003791	ERLIN2	0
NM_001003792	RBMS3	0.06
NM_001003793	RBMS3	0
NM_001003794	MGLL	44.75
NM_001003795	GTF2IRD2B	2.35
NM_001003796	SNU13	117.46
NM_001003799	NA	0
NM_001003800	BICD2	11.67
NM_001003801	SMARCD3	0.2
NM_001003802	SMARCD3	0.66
NM_001003803	ATP5S	3.17
NM_001003805	ATP5S	0.43
NM_001003806	TRGC1	0
NM_001003809	DLGAP1	0
NM_001003810	HNRNPD	0.13
NM_001003811	TEX11	0
NM_001003818	TRIM6	0
NM_001003819	TRIM6-TRIM34	0
NM_001003827	TRIM34	0
NM_001003828	PARVB	0.38
NM_001003841	SLC6A19	0
NM_001003845	SP5	0.09
NM_001003891	MED15	7.45
NM_001003892	DUPD1	0
NM_001003894	CDY1B	0
NM_001003895	CDY1B	0
NM_001003897	MANBAL	16.44
NM_001003927	EVI2A	0
NM_001003931	PARP3	14.06
NM_001003936	TXNDC8	0
NM_001003937	TSPYL6	0
NM_001003938	HBM	0
NM_001003940	BMF	3.75
NM_001003941	OGDH	4.77
NM_001003942	BMF	0
NM_001003943	BMF	0.52
NM_001003945	ALAD	2.46
NM_001003954	ANXA13	0
NM_001003962	CAPNS1	5.17
NM_001004	RPLP2	3223.11
NM_001004019	FBLN2	0.43
NM_001004023	DYRK3	0.18
NM_001004051	GPRASP2	2.35
NM_001004052	OR52B2	0.22
NM_001004055	LRRC29	1.62
NM_001004056	GRK4	0
NM_001004057	GRK4	0.71
NM_001004058	OR8K5	0
NM_001004059	OR4S2	0
NM_001004060	NOMO2	4.32
NM_001004063	OR4K1	0
NM_001004064	OR8J3	0
NM_001004065	AKAP2	1.98
NM_001004067	NOMO3	39.03
NM_001004105	GRK6	24.69
NM_001004106	GRK6	52.56
NM_001004124	OR4P4	0
NM_001004125	TUSC1	11.27
NM_001004127	ALG11	21.13
NM_001004128	QSOX1	23.99
NM_001004134	OR10AD1	0
NM_001004135	OR2A12	0
NM_001004136	OR2T2	0
NM_001004137	OR52M1	0
NM_001004195	OR4F4	0
NM_001004196	CD200	1.09
NM_001004297	OR13A1	0.01
NM_001004298	C10orf90	4.62
NM_001004301	ZNF813	4.68
NM_001004303	C1orf168	0.07
NM_001004304	ZNF740	24.59
NM_001004306	CCDC144NL	0.28
NM_001004308	ZCCHC16	0
NM_001004309	ZNF774	5.39
NM_001004310	FCRL6	0.55
NM_001004311	FIGLA	0.23
NM_001004312	RTP2	0
NM_001004313	TMEM220	0.49
NM_001004316	LEKR1	0.12
NM_001004317	LIN28B	0
NM_001004318	ACP7	0.63
NM_001004319	VHLL	1.49
NM_001004320	AGMO	0
NM_001004323	C7orf61	1.4
NM_001004325	KRTAP5-2	0.02
NM_001004326	SLC22A20	2.31
NM_001004328	ZNF705A	0
NM_001004329	DBX2	0.07
NM_001004330	PLEKHG7	0
NM_001004333	RNASEK	113.74
NM_001004334	GPR179	0.36
NM_001004339	ZYG11A	4.91
NM_001004340	FCGR1B	0
NM_001004341	ETV3L	1.48
NM_001004342	TRIM67	0
NM_001004343	MAP1LC3C	0.06
NM_001004346	MTHFD2L	5.89
NM_001004351	SPDYE3	0.01
NM_001004352	NA	0
NM_001004353	STPG3	0.6
NM_001004354	NRARP	30.4
NM_001004356	FGFRL1	3
NM_001004358	FGFRL1	0
NM_001004360	DPP10	1.11
NM_001004416	UMODL1	0.75
NM_001004419	CLEC2D	0.55
NM_001004426	PLA2G6	0
NM_001004431	METRNL	100.38
NM_001004432	LINGO4	1.08
NM_001004434	SLC30A2	0.91
NM_001004439	ITGA11	0.09
NM_001004440	FAM19A3	0
NM_001004441	ANKRD34B	0.13
NM_001004450	OR1B1	0.38
NM_001004451	OR1J1	0
NM_001004452	OR1J4	0
NM_001004453	OR1L6	0.11
NM_001004454	OR1L8	0.31
NM_001004456	OR1M1	0
NM_001004457	OR1N2	0
NM_001004458	OR1S1	0
NM_001004459	OR1S2	0
NM_001004460	OR10A2	0
NM_001004461	OR10A6	0.03
NM_001004462	OR10G4	0
NM_001004463	OR10G7	0
NM_001004464	OR10G8	0
NM_001004465	OR10H4	0
NM_001004466	OR10H5	0
NM_001004467	OR10J3	0
NM_001004469	OR10J5	0
NM_001004470	ST8SIA6	0.17
NM_001004471	OR10Q1	0
NM_001004472	OR10R2	0
NM_001004473	OR10K1	0
NM_001004474	OR10S1	0
NM_001004475	OR10T2	0
NM_001004476	OR10K2	0
NM_001004477	OR10X1	0
NM_001004478	OR10Z1	0
NM_001004479	OR11H4	0
NM_001004480	OR11H6	0
NM_001004481	OR13C2	0.05
NM_001004482	OR13C5	0
NM_001004483	OR13C8	0
NM_001004484	OR13D1	0
NM_001004485	OR13F1	0
NM_001004486	OR13H1	0
NM_001004487	OR13J1	0
NM_001004488	OR2A25	0
NM_001004489	OR2AG1	0
NM_001004490	OR2AG2	0
NM_001004491	OR2AK2	0.1
NM_001004492	OR2B11	0
NM_001004684	OR2D3	0
NM_001004685	OR2F2	0
NM_001004686	OR2L2	0
NM_001004687	OR2L3	0
NM_001004688	OR2M2	0
NM_001004689	OR2M3	0
NM_001004690	OR2M5	0
NM_001004691	OR2M7	0
NM_001004692	OR2T12	0
NM_001004693	OR2T10	0
NM_001004694	OR2T29	0
NM_001004695	OR2T33	0
NM_001004696	OR2T4	0
NM_001004697	OR2T5	0
NM_001004698	OR2W5	0
NM_001004699	OR2Z1	0
NM_001004700	OR4C11	0
NM_001004701	OR4C16	0
NM_001004702	OR4C3	0
NM_001004703	OR4C46	0
NM_001004704	OR4C6	0
NM_001004705	OR4D10	0
NM_001004706	OR4D11	0
NM_001004707	OR4D2	0.06
NM_001004708	OR4D6	0
NM_001004711	OR4D9	0
NM_001004712	OR4K14	0
NM_001004713	OR1I1	0
NM_001004714	OR4K13	0
NM_001004715	OR4K17	0
NM_001004717	OR4L1	0
NM_001004719	OR4M2	0.02
NM_001004720	NCK2	0.3
NM_001004722	NCK2	5.27
NM_001004723	OR4N2	0
NM_001004724	OR4N5	0
NM_001004725	OR4S1	0
NM_001004726	OR4X1	0
NM_001004727	OR4X2	0
NM_001004728	OR5A1	0
NM_001004729	OR5AN1	0
NM_001004730	OR5AR1	0
NM_001004731	OR5AU1	0
NM_001004733	OR5B12	0
NM_001004734	OR14I1	0
NM_001004735	OR5D14	0
NM_001004736	OR5K1	0
NM_001004737	OR5K2	0
NM_001004738	OR5L1	0
NM_001004739	OR5L2	0
NM_001004740	OR5M1	0
NM_001004741	OR5M10	0
NM_001004742	OR5M3	0
NM_001004743	OR5M9	0
NM_001004744	OR5R1	0
NM_001004745	OR5T1	0
NM_001004746	OR5T2	0
NM_001004747	OR5T3	0
NM_001004748	OR51A2	0
NM_001004749	OR51A7	0
NM_001004750	OR51B6	0
NM_001004751	OR51D1	0
NM_001004752	OR51F1	0
NM_001004753	OR51F2	0
NM_001004754	OR51I2	0
NM_001004755	OR51L1	0
NM_001004756	OR51M1	0
NM_001004757	OR51Q1	0
NM_001004758	OR51S1	0
NM_001004759	OR51T1	0
NM_001004760	OR51V1	0
NM_001005	RPS3	371.02
NM_001005160	OR52A5	0
NM_001005161	OR52B4	0.07
NM_001005162	OR52B6	0
NM_001005163	OR52D1	0
NM_001005164	OR52E2	0
NM_001005165	OR52E4	0
NM_001005167	OR52E6	0
NM_001005168	OR52E8	0
NM_001005169	OR52I1	0
NM_001005170	OR52I2	0
NM_001005171	OR52K1	0
NM_001005172	OR52K2	0.02
NM_001005173	OR52L1	0
NM_001005174	OR52N2	0
NM_001005175	OR52N4	0
NM_001005176	SP140	0.02
NM_001005177	OR52R1	0
NM_001005178	OR52W1	0
NM_001005179	OR56A4	0
NM_001005180	OR56B1	0
NM_001005181	OR56B4	0
NM_001005182	OR6C1	0
NM_001005183	OR6C76	0
NM_001005184	OR6K6	0.15
NM_001005185	OR6N1	0
NM_001005186	OR6Q1	0
NM_001005187	OR6T1	0
NM_001005188	OR6X1	0
NM_001005189	OR6Y1	0
NM_001005190	OR7A10	0
NM_001005191	OR7D4	0
NM_001005192	OR7G1	0
NM_001005193	OR7G2	0
NM_001005194	OR8A1	0
NM_001005195	OR8B12	0
NM_001005196	OR8B4	0
NM_001005197	OR8D4	0
NM_001005198	OR8G5	0
NM_001005199	OR8H1	0
NM_001005200	OR8H2	0
NM_001005201	OR8H3	0
NM_001005202	OR8K3	0
NM_001005203	OR8S1	0.24
NM_001005204	OR8U1	0
NM_001005205	OR8J1	0
NM_001005207	TRIM37	22.38
NM_001005209	TMEM198	4.45
NM_001005210	LRRC55	0
NM_001005211	OR9I1	0
NM_001005212	OR9Q1	0
NM_001005213	OR9G1	0
NM_001005214	LRRC52	0
NM_001005216	OR2J3	0
NM_001005217	FRG2	0.07
NM_001005218	OR5B21	0.06
NM_001005221	OR4F29	0.01
NM_001005221_chr1	NA	0.01
NM_001005221_chr5	NA	0.01
NM_001005224	OR4F3	0.01
NM_001005224_chr1	NA	0.01
NM_001005224_chr5	NA	0.01
NM_001005226	OR2B3	0
NM_001005234	OR1L3	0
NM_001005235	OR1L4	0.56
NM_001005236	OR1L1	0
NM_001005237	OR51G1	0
NM_001005238	OR51G2	0
NM_001005239	OR11H1	0
NM_001005240	OR4F17	0
NM_001005241	OR4N4	0
NM_001005242	PKP2	26.01
NM_001005243	OR9K2	0
NM_001005245	OR5M11	0
NM_001005270	OR4C12	0
NM_001005271	CHD3	17.4
NM_001005272	OR4A5	0
NM_001005273	CHD3	9.81
NM_001005274	OR4A16	0
NM_001005275	OR4A15	0
NM_001005276	OR2AE1	0.46
NM_001005277	OR4F16	0.01
NM_001005277_chr1	NA	0.01
NM_001005277_chr5	NA	0.01
NM_001005278	OR6N2	0
NM_001005279	OR6K2	0
NM_001005280	OR10A7	0
NM_001005281	OR6B1	0
NM_001005282	OR5M8	0
NM_001005283	OR9Q2	0
NM_001005284	OR9G4	0
NM_001005285	OR2AT4	0
NM_001005286	OR6F1	0
NM_001005287	OR2A1	0
NM_001005288	OR51I1	0
NM_001005289	OR52H1	0.03
NM_001005290	PSRC1	11.09
NM_001005291	SREBF1	0.52
NM_001005323	OR5AK2	0
NM_001005324	OR10V1	0
NM_001005325	OR6M1	0
NM_001005326	OR4F6	0
NM_001005327	OR6K3	0
NM_001005328	OR2A7	2.11
NM_001005329	OR51A4	0
NM_001005332	MAGED1	23.45
NM_001005333	MAGED1	1.49
NM_001005335	HNRNPL	257.45
NM_001005336	DNM1	0
NM_001005337	PKP1	217.22
NM_001005338	OR5H1	0
NM_001005339	RGS10	104.48
NM_001005340	GPNMB	0
NM_001005353	AK4	0.31
NM_001005354	PRR13	3.55
NM_001005356	POTEG	0
NM_001005360	DNM2	78.58
NM_001005361	DNM2	16.07
NM_001005362	DNM2	0
NM_001005365	POTEA	0
NM_001005366	KDM2B	2.56
NM_001005367	TTYH1	49.54
NM_001005368	ZNF32	6.65
NM_001005369	MTIF2	1.22
NM_001005373	LRSAM1	17.45
NM_001005374	LRSAM1	0
NM_001005375	DAZ4	0
NM_001005376	PLAUR	5.28
NM_001005377	PLAUR	0.98
NM_001005386	ACTR2	0
NM_001005388	NFASC	0.44
NM_001005389	NFASC	0.53
NM_001005404	YPEL2	10.93
NM_001005405	KRTAP5-11	0
NM_001005407	CACNA1H	0
NM_001005408	NEURL4	5.91
NM_001005413	ZWINT	4.33
NM_001005415	2017-03-02	11.63
NM_001005416	2017-03-02	2.41
NM_001005417	B4GALT2	26.4
NM_001005463	EBF3	0.48
NM_001005464	HIST2H3A	3273.21
NM_001005465	OR10G3	0
NM_001005466	OR10G2	0
NM_001005467	OR8B3	0
NM_001005468	OR8B2	0
NM_001005469	OR5B3	0
NM_001005470	OR4B1	0
NM_001005471	OR2T6	0
NM_001005473	PLCXD3	0
NM_001005474	NFKBIZ	0.3
NM_001005476	PKP4	53.89
NM_001005479	OR5H6	0
NM_001005480	OR2A2	0
NM_001005482	OR5H2	0
NM_001005483	OR4K5	0
NM_001005484	OR4F5	0
NM_001005486	OR4K15	0
NM_001005487	OR13G1	0
NM_001005489	OR5B17	0
NM_001005490	OR6C74	0
NM_001005491	OR10AG1	0
NM_001005492	OR5J2	0
NM_001005493	OR6C6	0
NM_001005494	OR6C4	0
NM_001005495	OR2T3	0
NM_001005496	OR5D16	0
NM_001005497	OR6C75	0
NM_001005498	RHBDF2	29.5
NM_001005499	OR6C70	0
NM_001005500	OR4M1	0
NM_001005501	OR4K2	0
NM_001005502	CPM	0.76
NM_001005503	OR11G2	0
NM_001005504	OR4F21	1.95
NM_001005505	CACNA2D2	0.38
NM_001005512	OR4A47	0
NM_001005513	OR4C45	0
NM_001005514	OR5H14	0
NM_001005515	OR5H15	0
NM_001005516	OR5K3	0
NM_001005517	OR5K4	0
NM_001005518	OR6C65	0
NM_001005519	OR6C68	0
NM_001005522	OR2T8	0
NM_001005526	SF3B1	0.36
NM_001005527	FAM19A4	0.1
NM_001005566	OR5B2	0
NM_001005567	OR51B5	0
NM_001005609	EDA	2.23
NM_001005610	EDA	0.83
NM_001005612	EDA	0
NM_001005613	EDA	0
NM_001005619	ITGB4	7.12
NM_001005731	ITGB4	116.61
NM_001005735	CHEK2	4.66
NM_001005738	FPR2	0
NM_001005739	VPS54	26.96
NM_001005741	GBA	36.15
NM_001005742	GBA	7.51
NM_001005743	NUMB	6.24
NM_001005744	NUMB	7.71
NM_001005745	NUMB	7.3
NM_001005746	CACNB4	0.24
NM_001005747	CACNB4	0
NM_001005751	WASHC2A	33.47
NM_001005752	GJB3	24.55
NM_001005753	CHMP3	9.29
NM_001005781	SUMO1	0.9
NM_001005782	SUMO1	3.04
NM_001005783	HAO2	0
NM_001005785	DAZ2	0
NM_001005786	DAZ2	0
NM_001005849	SUMO2	1.57
NM_001005850	ZNF835	0
NM_001005851	ZNF780B	13
NM_001005853	OR6B2	0
NM_001005855	ATP8B2	3.89
NM_001005861	RYK	36.43
NM_001005862	ERBB2	1.35
NM_001005909	IP6K2	14.61
NM_001005910	IP6K2	14.91
NM_001005911	IP6K2	13.01
NM_001005914	SEMA3B	2.18
NM_001005915	ERBB3	14.35
NM_001005918	ATP7B	0.16
NM_001005920	JMJD8	18.94
NM_001005922	KRTAP5-1	0.06
NM_001006	RPS3A	1828.67
NM_001006109	HMCES	3.56
NM_001006114	YBEY	6.44
NM_001006115	IP6K1	9.01
NM_001006117	RBMY1J	0
NM_001006118	RBMY1E	0
NM_001006120	RBMY1D	0
NM_001006121	RBMY1B	0
NM_001006600	ERBIN	6.92
NM_001006605	FAM69A	0.55
NM_001006607	LRRC37A2	17.15
NM_001006610	SIAH1	22.42
NM_001006612	TCEAL9	0.85
NM_001006613	TCEAL9	7.63
NM_001006614	TCEAL9	0.12
NM_001006615	WDR31	2.81
NM_001006616	TSPAN17	8.36
NM_001006617	MAPKAP1	30.78
NM_001006618	MAPKAP1	30.49
NM_001006619	MAPKAP1	0.17
NM_001006620	MAPKAP1	8.58
NM_001006621	MAPKAP1	9.15
NM_001006622	WDR33	20.86
NM_001006623	WDR33	10
NM_001006624	PDPN	0
NM_001006625	PDPN	0
NM_001006626	CHRM2	0
NM_001006627	CHRM2	0
NM_001006628	CHRM2	0
NM_001006629	CHRM2	0
NM_001006630	CHRM2	0
NM_001006631	CHRM2	0
NM_001006632	CHRM2	0
NM_001006634	ARHGAP17	5.42
NM_001006635	MTX2	11.48
NM_001006636	GTDC1	2.12
NM_001006638	RAB37	0
NM_001006639	TCEAL1	5.32
NM_001006640	TCEAL1	0
NM_001006641	SLC25A25	17.54
NM_001006642	SLC25A25	3.78
NM_001006655	FAM149A	1.48
NM_001006656	ZNF473	5
NM_001006657	WDR35	0
NM_001006658	CR2	0
NM_001006665	RPS6KA1	0.76
NM_001006666	APOBEC3F	4.68
NM_001006681	SPIN2B	12.9
NM_001006682	SPIN2B	7.45
NM_001006683	SPIN2B	4.32
NM_001006684	TCEAL8	10.23
NM_001006932	RPS6KA2	0
NM_001006933	TCEAL3	3.64
NM_001006935	TCEAL4	31.99
NM_001006937	TCEAL4	2.97
NM_001006938	TCEAL6	0
NM_001006939	LRRC18	0
NM_001006941	ALG3	4.04
NM_001006943	EPHA8	3.46
NM_001006944	RPS6KA4	1.21
NM_001006945	LRIF1	5.92
NM_001006946	SDC1	84.87
NM_001006947	UHRF1BP1L	3.29
NM_001007	RPS4X	2451.45
NM_001007022	ODF2L	1.08
NM_001007023	DIO2	0.16
NM_001007024	GOSR1	1
NM_001007025	GOSR1	14.63
NM_001007026	ATN1	0
NM_001007027	ALG8	4.67
NM_001007033	CLEC6A	0
NM_001007067	SDCBP	4.37
NM_001007068	SDCBP	0
NM_001007069	SDCBP	43.01
NM_001007070	SDCBP	9.94
NM_001007072	ZSCAN2	4.85
NM_001007073	RPL32	2.96
NM_001007074	RPL32	546.28
NM_001007075	KLHL5	1.73
NM_001007088	ZNF182	16.73
NM_001007089	RESP18	0
NM_001007090	C8orf48	3.05
NM_001007094	ZNF37A	3.8
NM_001007097	NTRK2	1.14
NM_001007098	SCP2	0
NM_001007099	SCP2	54.83
NM_001007100	SCP2	0.37
NM_001007101	ZNF484	0.01
NM_001007102	L3MBTL3	0
NM_001007122	FSD2	0
NM_001007125	LKAAEAR1	0.03
NM_001007139	IGF2	0
NM_001007156	NTRK3	0.06
NM_001007169	ZNF483	0.03
NM_001007176	C8orf22	0
NM_001007188	DEPDC5	3.43
NM_001007189	IGIP	11.63
NM_001007214	CACYBP	1.41
NM_001007225	IGF2BP2	6.55
NM_001007226	SPOP	1.45
NM_001007227	SPOP	1.31
NM_001007228	SPOP	24.34
NM_001007229	SPOP	2.59
NM_001007230	SPOP	0
NM_001007231	ARHGAP25	0
NM_001007232	CARD17	0
NM_001007233	ERCC8	0.82
NM_001007234	ERCC8	1.65
NM_001007237	IGSF3	27.29
NM_001007239	METTL13	0.22
NM_001007240	GP2	0
NM_001007241	GP2	0
NM_001007242	GP2	0
NM_001007245	IFRD1	0.44
NM_001007246	BRWD1	12.85
NM_001007248	ZNF599	3.36
NM_001007250	SCP2	1.46
NM_001007253	ERV3-1	45.19
NM_001007255	KLHDC9	0
NM_001007257	PRDM2	19.99
NM_001007259	SETD4	7.4
NM_001007261	SETD4	2.07
NM_001007267	PLA2R1	6.5
NM_001007269	GEMIN7	1.1
NM_001007270	GEMIN7	0.68
NM_001007271	DUSP13	0
NM_001007272	DUSP13	0
NM_001007273	DUSP13	0
NM_001007278	TRIM13	0.11
NM_001007464	RWDD1	6.01
NM_001007466	TULP4	36.85
NM_001007467	SFI1	15.38
NM_001007468	SMARCB1	50.85
NM_001007469	HCST	1.02
NM_001007470	TRPM3	0
NM_001007471	TRPM3	0
NM_001007523	F8A2	0
NM_001007524	F8A3	0
NM_001007525	NWD1	0.74
NM_001007527	LMBRD2	12.57
NM_001007530	CDRT15	0
NM_001007531	NKAPL	0
NM_001007532	STH	0.07
NM_001007533	PPP1R27	0.03
NM_001007534	C3orf56	0
NM_001007537	C1QTNF9B	0.08
NM_001007538	SHISA2	0.64
NM_001007540	CDHR4	0.01
NM_001007544	C1orf186	14.18
NM_001007551	CT45A5	0
NM_001007553	CSDE1	4.96
NM_001007559	SS18	19.96
NM_001007561	IRGQ	19.24
NM_001007563	IGFBPL1	1.2
NM_001007565	TFG	9.72
NM_001007593	SMPD1	0.22
NM_001007595	C2CD4B	0.23
NM_001007792	NTRK1	0
NM_001007793	BUB3	168.71
NM_001007794	CEPT1	0
NM_001008	RPS4Y1	0
NM_001008211	OPTN	2.04
NM_001008212	OPTN	23.03
NM_001008213	OPTN	7.74
NM_001008215	COA5	45.08
NM_001008216	GALE	18.29
NM_001008218	AMY1B	0
NM_001008219	AMY1C	0
NM_001008220	CPLX2	0.01
NM_001008221	AMY1A	0.19
NM_001008222	ZDHHC9	0.81
NM_001008223	C1QL4	0.29
NM_001008224	UACA	5.35
NM_001008225	CNOT4	3.7
NM_001008226	SAXO2	0
NM_001008228	MOG	0
NM_001008229	MOG	0
NM_001008237	TTC32	7.16
NM_001008239	C18orf25	40.07
NM_001008269	TMEM89	0.07
NM_001008270	PRSS37	0
NM_001008272	TAGLN3	0.23
NM_001008273	TAGLN3	0.53
NM_001008274	TRIM72	0.08
NM_001008387	REG3G	0
NM_001008388	CISD2	15.33
NM_001008389	UMOD	0.02
NM_001008390	CGGBP1	5.41
NM_001008391	CCDC73	0.04
NM_001008392	CTDSPL	33.02
NM_001008393	C4orf46	11.43
NM_001008394	EID3	4.03
NM_001008395	LAMTOR4	169.61
NM_001008396	WDHD1	0.61
NM_001008397	GPX8	1.6
NM_001008401	ZNF761	3.09
NM_001008404	C14orf180	0
NM_001008405	BCAP29	0.72
NM_001008409	TTLL9	0.17
NM_001008410	STEAP3	14.14
NM_001008485	SLC41A3	4.71
NM_001008486	SLC41A3	4.78
NM_001008487	SLC41A3	1.26
NM_001008489	PHOSPHO2	8.31
NM_001008491	2017-09-02	0
NM_001008492	2017-09-02	1.94
NM_001008493	ENAH	24.06
NM_001008495	TMEM64	24.85
NM_001008496	PIWIL3	0
NM_001008503	OPRM1	0
NM_001008504	OPRM1	0
NM_001008505	OPRM1	0
NM_001008528	MXRA7	5.84
NM_001008529	MXRA7	5.59
NM_001008530	LGMN	2.37
NM_001008534	AKAP14	0
NM_001008535	AKAP14	0.34
NM_001008536	TCHHL1	0.01
NM_001008537	KIAA2022	1.16
NM_001008539	SLC7A2	0.27
NM_001008540	CXCR4	0.37
NM_001008541	MXI1	0.64
NM_001008563	USP20	1.16
NM_001008564	NUP58	3.2
NM_001008566	TPST2	0.46
NM_001008657	TCOF1	7.97
NM_001008660	PICALM	96.72
NM_001008661	KYAT3	4.27
NM_001008662	KYAT3	13.79
NM_001008693	CST9	0
NM_001008695	THAP7	25.8
NM_001008697	TFIP11	3.28
NM_001008701	ADGRL1	2.81
NM_001008703	C6orf1	26.76
NM_001008704	C6orf1	1.49
NM_001008707	EML1	0.09
NM_001008708	CHAC2	4.17
NM_001008709	PPP1CA	4.5
NM_001008710	RBPMS	1.91
NM_001008711	RBPMS	0.3
NM_001008712	RBPMS	5.06
NM_001008723	CFAP58	0.26
NM_001008726	WDR89	0.69
NM_001008727	ZNF121	101.95
NM_001008737	NA	4.29
NM_001008738	FNIP1	2.65
NM_001008739	C6orf226	37.36
NM_001008740	TMCO2	0
NM_001008743	SULT1C3	0.05
NM_001008744	TDP1	11.33
NM_001008747	CTAGE15	0
NM_001008749	RAB19	1.71
NM_001008777	FBXO47	0.08
NM_001008778	SPDYC	0.82
NM_001008779	SPDYA	0
NM_001008781	FAT3	0
NM_001008783	SLC35D3	0.01
NM_001008784	CD200R1L	0
NM_001008800	CCT3	7.25
NM_001008801	ZNF468	6.38
NM_001008844	DSP	228.92
NM_001008860	NIPA2	6.23
NM_001008892	NIPA2	16.22
NM_001008894	NIPA2	0
NM_001008895	CUL4A	40.66
NM_001008897	TCP1	4.21
NM_001008901	GTSF1L	0
NM_001008910	STK16	9.56
NM_001008938	CKAP5	106.18
NM_001008949	ITPRIPL1	0
NM_001009	RPS5	941.89
NM_001009181	STATH	0
NM_001009182	GEMIN2	1.23
NM_001009183	GEMIN2	0.63
NM_001009184	GRINA	131.88
NM_001009185	ACSL6	0.31
NM_001009186	CCT6A	8.71
NM_001009552	PPP2CB	50.24
NM_001009554	MFAP3L	0.06
NM_001009555	SH3D19	1.58
[truncated: 43,476 more rows]

## Sheet: mouse 2 -lung2
gene_id	gene_symbol	196C-lung2
NM_000014	A2M	2.23
NM_000015	NAT2	0
NM_000016	ACADM	25.9
NM_000017	ACADS	14.31
NM_000018	ACADVL	87.35
NM_000019	ACAT1	30.75
NM_000020	ACVRL1	0
NM_000021	PSEN1	22.03
NM_000022	ADA	0.97
NM_000023	SGCA	0
NM_000024	ADRB2	0.56
NM_000025	ADRB3	0
NM_000026	ADSL	62.53
NM_000027	AGA	5
NM_000028	AGL	0.6
NM_000029	AGT	24.58
NM_000030	AGXT	0.09
NM_000031	ALAD	14.11
NM_000032	ALAS2	0
NM_000033	ABCD1	16.87
NM_000034	ALDOA	13.87
NM_000035	ALDOB	0
NM_000036	AMPD1	0
NM_000037	ANK1	0
NM_000038	APC	8.24
NM_000039	APOA1	0
NM_000040	APOC3	0
NM_000041	APOE	10.85
NM_000042	APOH	0
NM_000043	FAS	0.06
NM_000044	AR	2.04
NM_000045	ARG1	0
NM_000046	ARSB	3.21
NM_000047	ARSE	0.44
NM_000048	ASL	10.85
NM_000049	ASPA	0
NM_000050	ASS1	42.1
NM_000051	ATM	21.94
NM_000052	ATP7A	5.09
NM_000053	ATP7B	3.15
NM_000054	AVPR2	0
NM_000055	BCHE	0.1
NM_000056	BCKDHB	12.26
NM_000057	BLM	18.53
NM_000059	BRCA2	20.01
NM_000060	BTD	4.57
NM_000061	BTK	0
NM_000062	SERPING1	0
NM_000063	C2	0.19
NM_000064	C3	28.65
NM_000065	C6	0
NM_000066	C8B	0
NM_000067	CA2	96.4
NM_000068	CACNA1A	0
NM_000069	CACNA1S	0
NM_000070	CAPN3	0.73
NM_000071	CBS	69.91
NM_000072	CD36	0
NM_000073	CD3G	0
NM_000074	CD40LG	0
NM_000075	CDK4	99.98
NM_000076	CDKN1C	2.39
NM_000077	CDKN2A	70.83
NM_000078	CETP	0
NM_000079	CHRNA1	0
NM_000080	CHRNE	0.24
NM_000081	LYST	14.83
NM_000082	ERCC8	9.94
NM_000083	CLCN1	7.67
NM_000084	CLCN5	3.39
NM_000085	CLCNKB	0
NM_000086	CLN3	46.82
NM_000087	CNGA1	4.31
NM_000088	COL1A1	13.44
NM_000089	COL1A2	3.28
NM_000090	COL3A1	0.08
NM_000091	COL4A3	7.03
NM_000092	COL4A4	11.49
NM_000093	COL5A1	0
NM_000094	COL7A1	2.67
NM_000095	COMP	2.26
NM_000096	CP	145.22
NM_000097	CPOX	15.01
NM_000098	CPT2	21.06
NM_000099	CST3	640.35
NM_000100	CSTB	288.03
NM_000101	CYBA	104.67
NM_000102	CYP17A1	0.06
NM_000103	CYP19A1	0
NM_000104	CYP1B1	0.2
NM_000106	CYP2D6	1.8
NM_000107	DDB2	10.63
NM_000108	DLD	51.66
NM_000109	DMD	0
NM_000110	DPYD	15.86
NM_000111	SLC26A3	0
NM_000112	SLC26A2	67.52
NM_000113	TOR1A	61.17
NM_000115	EDNRB	0
NM_000116	TAZ	12.98
NM_000117	EMD	136.11
NM_000118	ENG	1.11
NM_000119	EPB42	0
NM_000120	EPHX1	0
NM_000121	EPOR	13.46
NM_000122	ERCC3	37.15
NM_000123	ERCC5	33.97
NM_000124	ERCC6	8.26
NM_000125	ESR1	0
NM_000126	ETFA	70.34
NM_000127	EXT1	22.27
NM_000128	F11	0.01
NM_000129	F13A1	0.41
NM_000130	F5	0.02
NM_000131	F7	0
NM_000132	F8	2.89
NM_000133	F9	0
NM_000134	FABP2	0
NM_000135	FANCA	15.98
NM_000136	FANCC	13.74
NM_000137	FAH	19.82
NM_000138	FBN1	6.45
NM_000139	MS4A2	0
NM_000140	FECH	16.61
NM_000141	FGFR2	0
NM_000142	FGFR3	2.58
NM_000143	FH	89.2
NM_000144	FXN	1.39
NM_000145	FSHR	0
NM_000146	FTL	951.46
NM_000147	FUCA1	18.29
NM_000148	FUT1	3.05
NM_000149	FUT3	0
NM_000150	FUT6	0
NM_000151	G6PC	0
NM_000152	GAA	4.23
NM_000153	GALC	4.14
NM_000154	GALK1	30.9
NM_000155	GALT	23.43
NM_000156	GAMT	10.73
NM_000157	GBA	150.41
NM_000158	GBE1	21.81
NM_000159	GCDH	19.5
NM_000160	GCGR	1.22
NM_000161	GCH1	7.82
NM_000162	GCK	0
NM_000163	GHR	0
NM_000164	GIPR	0.3
NM_000165	GJA1	44.11
NM_000166	GJB1	0
NM_000167	GK	2.91
NM_000168	GLI3	17.16
NM_000169	GLA	29.82
NM_000170	GLDC	0.43
NM_000171	GLRA1	0
NM_000172	GNAT1	0
NM_000173	GP1BA	0
NM_000174	GP9	0
NM_000175	GPI	238.69
NM_000176	NR3C1	0
NM_000177	GSN	171.57
NM_000178	GSS	24.79
NM_000179	MSH6	47.68
NM_000180	GUCY2D	0.04
NM_000181	GUSB	79.35
NM_000182	HADHA	96.59
NM_000183	HADHB	45.36
NM_000184	HBG2	0
NM_000185	SERPIND1	0
NM_000186	CFH	0.01
NM_000187	HGD	0.16
NM_000188	HK1	99.74
NM_000189	HK2	37.64
NM_000190	HMBS	22.25
NM_000191	HMGCL	26.11
NM_000192	TBX5	0
NM_000193	SHH	0
NM_000194	HPRT1	19.17
NM_000195	HPS1	1.9
NM_000196	HSD11B2	17.03
NM_000197	HSD17B3	0.33
NM_000198	HSD3B2	0
NM_000199	SGSH	28.77
NM_000200	HTN3	0
NM_000201	ICAM1	89.99
NM_000202	IDS	14.24
NM_000203	IDUA	13.83
NM_000204	CFI	0
NM_000206	IL2RG	0.42
NM_000207	INS	0
NM_000208	INSR	28.34
NM_000209	PDX1	0.2
NM_000210	ITGA6	157.08
NM_000211	ITGB2	38.37
NM_000212	ITGB3	0.62
NM_000213	ITGB4	5.15
NM_000214	JAG1	64.4
NM_000215	JAK3	0.07
NM_000216	ANOS1	0.19
NM_000217	KCNA1	0
NM_000218	KCNQ1	1.06
NM_000219	KCNE1	0.19
NM_000220	KCNJ1	0
NM_000221	KHK	12.19
NM_000222	KIT	5.62
NM_000223	KRT12	0
NM_000224	KRT18	162.36
NM_000226	KRT9	2.91
NM_000227	LAMA3	1.73
NM_000228	LAMB3	213.33
NM_000229	LCAT	10.19
NM_000230	LEP	0.01
NM_000231	SGCG	0.04
NM_000232	SGCB	19.66
NM_000233	LHCGR	0
NM_000234	LIG1	31.19
NM_000235	LIPA	20.8
NM_000236	LIPC	0.04
NM_000237	LPL	2.28
NM_000238	KCNH2	0
NM_000239	LYZ	0.05
NM_000240	MAOA	0.06
NM_000242	MBL2	0
NM_000243	MEFV	0.1
NM_000244	MEN1	0
NM_000245	MET	1.23
NM_000246	CIITA	0.17
NM_000247	MICA	42.05
NM_000248	MITF	0.18
NM_000249	MLH1	24.54
NM_000250	MPO	0.04
NM_000251	MSH2	52.86
NM_000252	MTM1	9.14
NM_000253	MTTP	0
NM_000254	MTR	38.63
NM_000255	MUT	49.86
NM_000256	MYBPC3	0.04
NM_000257	MYH7	0.04
NM_000258	MYL3	0
NM_000259	MYO5A	14.57
NM_000260	MYO7A	0.73
NM_000261	MYOC	0
NM_000262	NAGA	57.11
NM_000263	NAGLU	29.65
NM_000264	PTCH1	0.24
NM_000265	NCF1	0.22
NM_000266	NDP	0.07
NM_000267	NF1	14.61
NM_000268	NF2	12.34
NM_000269	NME1	322.29
NM_000270	PNP	36.13
NM_000271	NPC1	105.29
NM_000272	NPHP1	2.79
NM_000273	GPR143	7.48
NM_000274	OAT	102.81
NM_000275	OCA2	7.94
NM_000276	OCRL	2.96
NM_000277	PAH	2.17
NM_000278	PAX2	0
NM_000280	PAX6	0
NM_000281	PCBD1	66.82
NM_000282	PCCA	9.43
NM_000283	PDE6B	0.21
NM_000284	PDHA1	60.93
NM_000285	PEPD	30.16
NM_000286	PEX12	3.93
NM_000287	PEX6	56.78
NM_000288	PEX7	8.29
NM_000289	PFKM	24.98
NM_000290	PGAM2	1.59
NM_000291	PGK1	321.84
NM_000292	PHKA2	12.14
NM_000293	PHKB	1.39
NM_000294	PHKG2	9.09
NM_000295	SERPINA1	1.11
NM_000296	PKD1	26.05
NM_000297	PKD2	21.19
NM_000298	PKLR	0
NM_000299	PKP1	0
NM_000300	PLA2G2A	0
NM_000301	PLG	0
NM_000302	PLOD1	97.27
NM_000303	PMM2	56.2
NM_000304	PMP22	17.64
NM_000305	PON2	52.91
NM_000306	POU1F1	0
NM_000307	POU3F4	0
NM_000308	CTSA	119.83
NM_000309	PPOX	5.36
NM_000310	PPT1	119.86
NM_000311	PRNP	58.72
NM_000312	PROC	3.2
NM_000313	PROS1	0.7
NM_000314	PTEN	1.06
NM_000315	PTH	0
NM_000316	PTH1R	0
NM_000317	PTS	34.57
NM_000318	PEX2	33.96
NM_000319	PEX5	6.68
NM_000320	QDPR	12.63
NM_000321	RB1	35.2
NM_000322	PRPH2	0.43
NM_000324	RHAG	0
NM_000325	PITX2	3.67
NM_000326	RLBP1	0.2
NM_000327	ROM1	4.31
NM_000328	RPGR	5.14
NM_000329	RPE65	0
NM_000330	RS1	0
NM_000331	SAA1	0.37
NM_000332	ATXN1	1.68
NM_000333	ATXN7	15.78
NM_000334	SCN4A	0.01
NM_000335	SCN5A	2.43
NM_000336	SCNN1B	6.25
NM_000337	SGCD	0.23
NM_000338	SLC12A1	0
NM_000339	SLC12A3	0
NM_000340	SLC2A2	0
NM_000341	SLC3A1	0.06
NM_000342	SLC4A1	0
NM_000343	SLC5A1	19.3
NM_000344	SMN1 /// SMN2	26.19
NM_000345	SNCA	0
NM_000346	SOX9	266.52
NM_000347	SPTB	7.62
NM_000348	SRD5A2	0.15
NM_000349	STAR	0.1
NM_000350	ABCA4	0.56
NM_000351	STS	0
NM_000352	ABCC8	0.73
NM_000353	TAT	0.04
NM_000354	SERPINA7	0
NM_000355	TCN2	4.75
NM_000356	TCOF1	0
NM_000358	TGFBI	6.45
NM_000359	TGM1	16.64
NM_000360	TH	0
NM_000361	THBD	8.16
NM_000362	TIMP3	889.59
NM_000363	TNNI3	0
NM_000364	TNNT2	0
NM_000365	TPI1	1611.65
NM_000366	TPM1	11.81
NM_000367	TPMT	9
NM_000368	TSC1	25.91
NM_000369	TSHR	0
NM_000370	TTPA	1.52
NM_000371	TTR	0
NM_000372	TYR	0
NM_000373	UMPS	24.19
NM_000374	UROD	43.06
NM_000375	UROS	19.07
NM_000376	VDR	4.81
NM_000377	WAS	0.92
NM_000378	WT1	0.05
NM_000379	XDH	0.39
NM_000380	XPA	7.3
NM_000381	MID1	6.74
NM_000382	ALDH3A2	37.75
NM_000383	AIRE	0
NM_000384	APOB	0.07
NM_000386	BLMH	7.4
NM_000387	SLC25A20	18.48
NM_000388	CASR	0.01
NM_000389	CDKN1A	284.5
NM_000390	CHM	10.31
NM_000391	TPP1	74.23
NM_000392	ABCC2	0.87
NM_000393	COL5A2	2.81
NM_000394	CRYAA	0
NM_000395	CSF2RB	0
NM_000396	CTSK	8.7
NM_000397	CYBB	0.77
NM_000398	CYB5R3	90.69
NM_000399	EGR2	0.28
NM_000400	ERCC2	11.84
NM_000401	EXT2	6.67
NM_000402	G6PD	36.34
NM_000403	GALE	3.92
NM_000404	GLB1	51.6
NM_000405	GM2A	26.87
NM_000406	GNRHR	0
NM_000407	GP1BB	15.52
NM_000408	GPD2	33.17
NM_000409	GUCA1A	0
NM_000410	HFE	6.61
NM_000411	HLCS	25.89
NM_000412	HRG	0
NM_000413	HSD17B1	1.56
NM_000414	HSD17B4	32.58
NM_000415	IAPP	0
NM_000416	IFNGR1	31.26
NM_000417	IL2RA	0
NM_000418	IL4R	1.3
NM_000419	ITGA2B	1.48
NM_000420	KEL	0.52
NM_000421	KRT10	7.99
NM_000422	KRT17	1019.67
NM_000423	KRT2	0
NM_000424	KRT5	1409.46
NM_000425	L1CAM	0
NM_000426	LAMA2	0
NM_000427	LOR	0.12
NM_000428	LTBP2	34.66
NM_000429	MAT1A	0
NM_000430	PAFAH1B1	59.25
NM_000431	MVK	46.69
NM_000432	MYL2	0
NM_000433	NCF2	0
NM_000434	NEU1	26.11
NM_000435	NOTCH3	381.12
NM_000436	OXCT1	30.65
NM_000437	PAFAH2	14.57
NM_000438	PAX3	0
NM_000439	PCSK1	0
NM_000440	PDE6A	0.01
NM_000441	SLC26A4	0.06
NM_000442	PECAM1	0
NM_000443	ABCB4	0
NM_000444	PHEX	0.27
NM_000445	PLEC	125.78
NM_000446	PON1	0
NM_000447	PSEN2	11.44
NM_000448	RAG1	0.78
NM_000449	RFX5	14.23
NM_000450	SELE	0.68
NM_000451_chrX	NA	0
NM_000451_chrY	NA	0
NM_000452	SLC10A2	0
NM_000453	SLC5A5	0.03
NM_000454	SOD1	379.32
NM_000455	STK11	66.25
NM_000456	SUOX	0
NM_000457	HNF4A	0
NM_000458	HNF1B	0
NM_000459	TEK	0
NM_000460	THPO	0
NM_000461	THRB	0.52
NM_000462	UBE3A	11.57
NM_000463	UGT1A1	0
NM_000465	BARD1	51.51
NM_000466	PEX1	240.42
NM_000474	TWIST1	9.18
NM_000475	NR0B1	0.49
NM_000476	AK1	31.39
NM_000477	ALB	0.38
NM_000478	ALPL	0.98
NM_000479	AMH	3.69
NM_000480	AMPD3	4.16
NM_000481	AMT	9.01
NM_000482	APOA4	0
NM_000483	APOC2	0
NM_000484	APP	318.4
NM_000485	APRT	121.67
NM_000486	AQP2	0.02
NM_000487	ARSA	23.89
NM_000488	SERPINC1	0.31
NM_000489	ATRX	12.93
NM_000490	AVP	0
NM_000491	C1QB	0
NM_000492	CFTR	0.12
NM_000493	COL10A1	0.04
NM_000494	COL17A1	0.41
NM_000495	COL4A5	1.1
NM_000496	CRYBB2	5.5
NM_000497	CYP11B1	0
NM_000498	CYP11B2	0
NM_000499	CYP1A1	0
NM_000500	CYP21A2	0
NM_000501	ELN	0
NM_000502	EPX	0
NM_000503	EYA1	0
NM_000504	F10	0
NM_000505	F12	14.23
NM_000506	F2	0.73
NM_000507	FBP1	2.15
NM_000508	FGA	0
NM_000509	FGG	0
NM_000510	FSHB	0
NM_000511	FUT2	4.99
NM_000512	GALNS	44.88
NM_000513	OPN1MW	0
NM_000514	GDNF	0
NM_000515	GH1	0
NM_000516	GNAS	24.67
NM_000517	HBA2	0.07
NM_000518	HBB	0
NM_000519	HBD	0
NM_000520	HEXA	54.32
NM_000521	HEXB	68.04
NM_000522	HOXA13	0
NM_000523	HOXD13	0.95
NM_000524	HTR1A	0.02
NM_000525	KCNJ11	7.73
NM_000526	KRT14	4770.61
NM_000527	LDLR	143.59
NM_000528	MAN2B1	43.87
NM_000529	MC2R	0
NM_000530	MPZ	1.63
NM_000531	OTC	0
NM_000532	PCCB	27.93
NM_000533	PLP1	0
NM_000534	PMS1	11.96
NM_000535	PMS2	9.62
NM_000536	RAG2	0
NM_000537	REN	0
NM_000538	RFXAP	7.57
NM_000539	RHO	0
NM_000540	RYR1	0.02
NM_000541	SAG	0
NM_000542	SFTPB	0
NM_000543	SMPD1	11.22
NM_000544	TAP2	0
NM_000545	HNF1A	0
NM_000546	TP53	3.42
NM_000547	TPO	0
NM_000548	TSC2	2.07
NM_000549	TSHB	0
NM_000550	TYRP1	0
NM_000551	VHL	62.88
NM_000552	VWF	0.56
NM_000553	WRN	21.28
NM_000554	CRX	0.01
NM_000555	DCX	0
NM_000557	GDF5	0.06
NM_000558	HBA1	0
NM_000559	HBG1	0
NM_000560	CD53	0
NM_000561	GSTM1	19.44
NM_000562	C8A	0
NM_000564	IL5RA	0
NM_000565	IL6R	2.16
NM_000566	FCGR1A	0
NM_000567	CRP	0
NM_000569	FCGR3A	0
NM_000570	FCGR3B	0
NM_000572	IL10	0
NM_000573	CR1	0
NM_000574	CD55	22.87
NM_000575	IL1A	0
NM_000576	IL1B	0
NM_000577	IL1RN	0.39
NM_000578	SLC11A1	0.33
NM_000579	CCR5	0
NM_000581	GPX1	168.42
NM_000582	SPP1	0
NM_000583	GC	0
NM_000584	CXCL8	6.86
NM_000585	IL15	0.89
NM_000586	IL2	0
NM_000587	C7	0
NM_000588	IL3	0
NM_000589	IL4	0
NM_000590	IL9	0
NM_000591	CD14	0.6
NM_000593	TAP1	32.86
NM_000594	TNF	6.3
NM_000595	LTA	0.1
NM_000596	IGFBP1	0.09
NM_000597	IGFBP2	229.58
NM_000598	IGFBP3	20.76
NM_000599	IGFBP5	21.83
NM_000600	IL6	0
NM_000601	HGF	0
NM_000602	SERPINE1	0.29
NM_000603	NOS3	0
NM_000605	IFNA2	0
NM_000606	C8G	2.87
NM_000607	ORM1	0
NM_000608	ORM2	0.05
NM_000609	CXCL12	0
NM_000610	CD44	4.82
NM_000611	CD59	99.28
NM_000612	IGF2	0.05
NM_000613	HPX	1.9
NM_000614	CNTF	2.39
NM_000615	NCAM1	0.67
NM_000616	CD4	0.75
NM_000617	SLC11A2	4.06
NM_000618	IGF1	0.17
NM_000619	IFNG	0
NM_000620	NOS1	0
NM_000621	HTR2A	0
NM_000623	BDKRB2	0.18
NM_000624	SERPINA5	1.16
NM_000625	NOS2	1.29
NM_000626	CD79B	0.32
NM_000627	LTBP1	0
NM_000628	IL10RB	51.25
NM_000629	IFNAR1	28.32
NM_000631	NCF4	0
NM_000632	ITGAM	1.48
NM_000633	BCL2	1.38
NM_000634	CXCR1	0
NM_000635	RFX2	4.31
NM_000636	SOD2	150.44
NM_000637	GSR	27.8
NM_000638	VTN	0.02
NM_000639	FASLG	0
NM_000640	IL13RA2	0
NM_000641	IL11	0.93
NM_000642	AGL	14.1
NM_000643	AGL	0
NM_000644	AGL	0
NM_000646	AGL	0.21
NM_000651	CR1	0.01
NM_000655	SELL	0
NM_000657	BCL2	2.34
NM_000660	TGFB1	0.65
NM_000661	RPL9	2103.93
NM_000662	NAT1	0.59
NM_000663	ABAT	0.21
NM_000665	ACHE	0
NM_000666	ACY1	61
NM_000667	ADH1A	0
NM_000668	ADH1B	0
NM_000669	ADH1C	0
NM_000670	ADH4	0
NM_000671	ADH5	235.66
NM_000672	ADH6	0
NM_000673	ADH7	0
NM_000674	ADORA1	1.31
NM_000675	ADORA2A	0
NM_000676	ADORA2B	8.04
NM_000677	ADORA3	0
NM_000678	ADRA1D	0.01
NM_000679	ADRA1B	0.02
NM_000680	ADRA1A	0.52
NM_000681	ADRA2A	0.23
NM_000682	ADRA2B	5.52
NM_000683	ADRA2C	1
NM_000684	ADRB1	0.07
NM_000685	AGTR1	0
NM_000686	AGTR2	0
NM_000687	AHCY	156.47
NM_000688	ALAS1	13.41
NM_000689	ALDH1A1	0.03
NM_000690	ALDH2	1.76
NM_000691	ALDH3A1	0.56
NM_000692	ALDH1B1	61.42
NM_000693	ALDH1A3	6.82
NM_000694	ALDH3B1	11.36
NM_000695	ALDH3B2	4.35
NM_000696	ALDH9A1	54.52
NM_000697	ALOX12	0
NM_000698	ALOX5	0
NM_000699	AMY2A	0.02
NM_000700	ANXA1	177.69
NM_000701	ATP1A1	362.11
NM_000702	ATP1A2	0
NM_000704	ATP4A	0.06
NM_000705	ATP4B	0
NM_000706	AVPR1A	0.11
NM_000707	AVPR1B	0
NM_000709	BCKDHA	38.05
NM_000710	BDKRB1	0.03
NM_000712	BLVRA	27.62
NM_000713	BLVRB	126.2
NM_000714	TSPO	643.36
NM_000715	C4BPA	0
NM_000716	C4BPB	0
NM_000717	CA4	0
NM_000718	CACNA1B	1.97
NM_000719	CACNA1C	1.66
NM_000720	CACNA1D	4.25
NM_000721	CACNA1E	0
NM_000722	CACNA2D1	1.6
NM_000723	CACNB1	10.16
NM_000724	CACNB2	0.16
NM_000725	CACNB3	6.43
NM_000726	CACNB4	0
NM_000727	CACNG1	0.3
NM_000728	CALCB	0.73
NM_000729	CCK	0
NM_000730	CCKAR	0
NM_000732	CD3D	0
NM_000733	CD3E	0.02
NM_000734	CD247	0.11
NM_000735	CGA	0
NM_000737	CGB3	0
NM_000738	CHRM1	4.19
NM_000739	CHRM2	0
NM_000740	CHRM3	1.22
NM_000741	CHRM4	0
NM_000742	CHRNA2	0
NM_000743	CHRNA3	0.15
NM_000744	CHRNA4	0
NM_000745	CHRNA5	8.48
NM_000746	CHRNA7	2.18
NM_000747	CHRNB1	5.25
NM_000748	CHRNB2	0.37
NM_000749	CHRNB3	0
NM_000750	CHRNB4	0
NM_000751	CHRND	0
NM_000754	COMT	64.83
NM_000755	CRAT	24.87
NM_000756	CRH	0
NM_000757	CSF1	0.15
NM_000758	CSF2	0.35
NM_000759	CSF3	0
NM_000760	CSF3R	0.02
NM_000761	CYP1A2	0
NM_000762	CYP2A6	0.02
NM_000764	CYP2A7	0
NM_000765	CYP3A7	0.1
NM_000766	CYP2A13	0
NM_000767	CYP2B6	0
NM_000769	CYP2C19	0.06
NM_000770	CYP2C8	0
NM_000771	CYP2C9	0
NM_000772	CYP2C18	0.16
NM_000773	CYP2E1	0.04
NM_000774	CYP2F1	0
NM_000775	CYP2J2	1.78
NM_000777	CYP3A5	0
NM_000778	CYP4A11	0
NM_000779	CYP4B1	1.23
NM_000780	CYP7A1	0.06
NM_000781	CYP11A1	0
NM_000782	CYP24A1	0.16
NM_000783	CYP26A1	0.65
NM_000784	CYP27A1	45.41
NM_000785	CYP27B1	1.57
NM_000786	CYP51A1	2939.5
NM_000787	DBH	0
NM_000788	DCK	39.1
NM_000789	ACE	0.54
NM_000790	DDC	0
NM_000791	DHFR	60.67
NM_000792	DIO1	0
NM_000793	DIO2	0
NM_000794	DRD1	0
NM_000795	DRD2	0
NM_000796	DRD3	0
NM_000797	DRD4	2.84
NM_000798	DRD5	0
NM_000799	EPO	0.11
NM_000800	FGF1	0.37
NM_000801	FKBP1A	155.37
NM_000802	FOLR1	2.51
NM_000803	FOLR2	0
NM_000804	FOLR3	0.05
NM_000805	GAST	1.99
NM_000806	GABRA1	0
NM_000807	GABRA2	0.08
NM_000808	GABRA3	0.02
NM_000809	GABRA4	0
NM_000810	GABRA5	0.46
NM_000811	GABRA6	0
NM_000812	GABRB1	0.39
NM_000813	GABRB2	0.14
NM_000814	GABRB3	0.65
NM_000815	GABRD	0.13
NM_000816	GABRG2	0
NM_000817	GAD1	0
NM_000818	GAD2	0
NM_000819	GART	62.48
NM_000820	GAS6	22.66
NM_000821	GGCX	15.4
NM_000823	GHRHR	0.27
NM_000824	GLRB	0.38
NM_000825	GNRH1	11.05
NM_000826	GRIA2	0
NM_000827	GRIA1	0
NM_000828	GRIA3	0.3
NM_000829	GRIA4	0
NM_000830	GRIK1	0
NM_000831	GRIK3	0.25
NM_000832	GRIN1	0.05
NM_000833	GRIN2A	0.35
NM_000834	GRIN2B	0.03
NM_000835	GRIN2C	0.39
NM_000836	GRIN2D	0.27
NM_000837	GRINA	13.19
NM_000839	GRM2	0.27
NM_000840	GRM3	60.88
NM_000841	GRM4	1.16
NM_000842	GRM5	0
NM_000843	GRM6	0
NM_000844	GRM7	0.04
NM_000845	GRM8	0.15
NM_000846	GSTA2	0
NM_000847	GSTA3	0
NM_000848	GSTM2	7.29
NM_000849	GSTM3	3.03
NM_000850	GSTM4	22.8
NM_000851	GSTM5	0.11
NM_000852	GSTP1	904.45
NM_000853	GSTT1	0
NM_000854	GSTT2	0.23
NM_000855	GUCY1A2	1.53
NM_000856	GUCY1A3	1.05
NM_000857	GUCY1B3	3.52
NM_000858	GUK1	52.09
NM_000859	HMGCR	122.04
NM_000860	HPGD	0
NM_000861	HRH1	0.17
NM_000862	HSD3B1	0
NM_000863	HTR1B	0.07
NM_000864	HTR1D	7.51
NM_000865	HTR1E	0
NM_000866	HTR1F	0.02
NM_000867	HTR2B	0
NM_000868	HTR2C	0
NM_000869	HTR3A	0
NM_000870	HTR4	0
NM_000871	HTR6	0.06
NM_000872	HTR7	0
NM_000873	ICAM2	0.56
NM_000874	IFNAR2	1.57
NM_000875	IGF1R	79.42
NM_000876	IGF2R	88.72
NM_000877	IL1R1	6.64
NM_000878	IL2RB	0
NM_000879	IL5	0
NM_000880	IL7	0
NM_000882	IL12A	0.02
NM_000883	IMPDH1	3.16
NM_000884	IMPDH2	155.72
NM_000885	ITGA4	2.76
NM_000887	ITGAX	0
NM_000888	ITGB6	2.19
NM_000889	ITGB7	5.72
NM_000890	KCNJ5	0.81
NM_000891	KCNJ2	0.08
NM_000892	KLKB1	0
NM_000893	KNG1	0
NM_000894	LHB	0
NM_000895	LTA4H	39.65
NM_000896	CYP4F3	0
NM_000898	MAOB	1.87
NM_000899	KITLG	1.34
NM_000900	MGP	617.14
NM_000901	NR3C2	0.46
NM_000902	MME	0
NM_000903	NQO1	111.07
NM_000904	NQO2	51.12
NM_000905	NPY	0.39
NM_000906	NPR1	0.66
NM_000908	NPR3	26.75
NM_000909	NPY1R	3.02
NM_000910	NPY2R	0.04
NM_000911	OPRD1	6.51
NM_000912	OPRK1	1.23
NM_000913	OPRL1	1.18
NM_000914	OPRM1	0
NM_000915	OXT	0.7
NM_000916	OXTR	8.39
NM_000917	P4HA1	39.62
NM_000918	P4HB	747.24
NM_000919	PAM	44.43
NM_000920	PC	62.3
NM_000921	PDE3A	2.59
NM_000922	PDE3B	2.72
NM_000923	PDE4C	0
NM_000924	PDE1B	0
NM_000925	PDHB	77.63
NM_000926	PGR	0
NM_000927	ABCB1	0.37
NM_000928	PLA2G1B	0.23
NM_000929	PLA2G5	0
NM_000930	PLAT	1.79
NM_000932	PLCB3	11.66
NM_000933	PLCB4	6.12
NM_000934	SERPINF2	0
NM_000935	PLOD2	41.84
NM_000936	PNLIP	0
NM_000937	POLR2A	74.69
NM_000938	POLR2B	96.92
NM_000939	POMC	0.15
NM_000940	PON3	2.23
NM_000941	POR	57.62
NM_000942	PPIB	1179.81
NM_000943	PPIC	111.36
NM_000944	PPP3CA	0.89
NM_000945	PPP3R1	48.58
NM_000946	PRIM1	16.33
NM_000947	PRIM2	25.27
NM_000948	PRL	0
NM_000949	PRLR	6.27
NM_000950	PRRG1	0.18
NM_000951	PRRG2	18.47
NM_000952	PTAFR	0
NM_000953	PTGDR	0.15
NM_000954	PTGDS	0
NM_000955	PTGER1	0.58
NM_000956	PTGER2	0.35
NM_000958	PTGER4	4.69
NM_000959	PTGFR	0.77
NM_000960	PTGIR	0
NM_000961	PTGIS	1.7
NM_000962	PTGS1	0
NM_000963	PTGS2	0.19
NM_000964	RARA	8.37
NM_000965	RARB	0.64
NM_000966	RARG	92.87
NM_000967	RPL3	2196.7
NM_000968	RPL4	2652.14
NM_000969	RPL5	779.59
NM_000970	RPL6	1619.32
NM_000971	RPL7	2966.99
NM_000972	RPL7A	3073.74
NM_000973	RPL8	3682.03
NM_000975	RPL11	1197.4
NM_000976	RPL12	1307.4
NM_000977	RPL13	292.31
NM_000978	RPL23	1006.81
NM_000979	RPL18	728.54
NM_000980	RPL18A	2921.9
NM_000981	RPL19	1418.89
NM_000982	RPL21	1738.75
NM_000983	RPL22	93.2
NM_000984	RPL23A	873.98
NM_000985	RPL17	108.3
NM_000986	RPL24	1138.52
NM_000987	RPL26	1228.69
NM_000988	RPL27	2017.72
NM_000989	RPL30	2642.81
NM_000990	RPL27A	158.17
NM_000991	RPL28	25.58
NM_000992	RPL29	1374.58
NM_000993	RPL31	2266.09
NM_000994	RPL32	667.86
NM_000995	RPL34	16.85
NM_000996	RPL35A	1612.35
NM_000997	RPL37	382.9
NM_000998	RPL37A	3377.69
NM_000999	RPL38	2218.72
NM_001000	RPL39	1692.84
NM_001001	RPL36AL	172.68
NM_001001132	ITSN1	0
NM_001001290	SLC2A9	0
NM_001001317	PRSS58	0
NM_001001323	ATP2B1	0
NM_001001325	SPINK14	0
NM_001001329	PRKCSH	8.57
NM_001001330	REEP3	29.18
NM_001001331	ATP2B2	4.33
NM_001001342	BLOC1S2	0
NM_001001343	FNDC9	0
NM_001001344	ATP2B3	0.08
NM_001001346	CLDN20	0
NM_001001349	NKIRAS2	0.28
NM_001001389	CD44	38.34
NM_001001390	CD44	2.85
NM_001001391	CD44	0
NM_001001392	CD44	0
NM_001001394	DNAJB3	0
NM_001001395	LMO3	0
NM_001001396	ATP2B4	0.69
NM_001001410	TSR3	74.85
NM_001001411	ZNF676	0.01
NM_001001412	CALHM1	0.01
NM_001001413	GOLGA6L1	0
NM_001001414	NCCRP1	5.87
NM_001001415	ZNF429	3.56
NM_001001417	CCL3P1 /// TBC1D3B	0
NM_001001418	TBC1D3C	0.77
NM_001001419	SMAD5	2.55
NM_001001420	SMAD5	12.04
NM_001001430	TNNT2	0
NM_001001431	TNNT2	3.37
NM_001001432	TNNT2	0
NM_001001433	STX16	2.9
NM_001001436	C16orf87	3.89
NM_001001437	CCL3L1 /// CCL3L3	0.21
NM_001001438	LSS	7.92
NM_001001479	SLC35E4	8.72
NM_001001480	KRTAP5-5	0.1
NM_001001481	UBE2W	1.51
NM_001001483	ZDHHC13	3.37
NM_001001484	PTER	5.95
NM_001001485	ATP2C1	4.98
NM_001001486	ATP2C1	39.17
NM_001001487	ATP2C1	14.85
NM_001001502	SNCB	0
NM_001001503	NDUFV3	14.91
NM_001001520	NA	42.44
NM_001001521	UGP2	73.28
NM_001001522	TAGLN	10.38
NM_001001523	RORC	0.47
NM_001001524	TM6SF2	1.14
NM_001001547	CD36	0
NM_001001548	CD36	0
NM_001001549	GRB10	3.43
NM_001001550	GRB10	11.03
NM_001001551	IDNK	1.54
NM_001001552	LEMD1	0.69
NM_001001555	GRB10	20.28
NM_001001556	GALK2	16.58
NM_001001557	GDF6	0.1
NM_001001560	GGA1	15.45
NM_001001563	TIMM50	14.69
NM_001001567	PDE9A	1.04
NM_001001568	PDE9A	0
NM_001001569	PDE9A	0
NM_001001570	PDE9A	0.6
NM_001001571	PDE9A	0
NM_001001572	PDE9A	0
NM_001001573	PDE9A	0.84
NM_001001574	PDE9A	0
NM_001001575	PDE9A	0
NM_001001576	PDE9A	0
NM_001001577	PDE9A	0
NM_001001578	PDE9A	0
NM_001001579	PDE9A	0
NM_001001580	PDE9A	0
NM_001001581	PDE9A	0.53
NM_001001582	PDE9A	0
NM_001001583	PDE9A	0
NM_001001584	PDE9A	0
NM_001001585	PDE9A	0
NM_001001653	MED8	1.02
NM_001001655	ALKBH2	10.59
NM_001001656	OR9A4	0.12
NM_001001657	OR2Y1	0
NM_001001658	OR9A2	0.08
NM_001001659	OR2A14	0
NM_001001660	ETFRF1	25.29
NM_001001661	ZNF425	0.7
NM_001001662	ZNF782	3.64
NM_001001663	TMEM211	0.63
NM_001001664	SPOPL	21.43
NM_001001665	CYP27C1	5.42
NM_001001666	ANO7	0
NM_001001667	OR6V1	0
NM_001001668	ZNF470	3.68
NM_001001669	ARHGEF37	36.3
NM_001001670	SPATA31D1	0
NM_001001671	MAP3K15	0.05
NM_001001673	RNASE9	0
NM_001001674	OR4F15	0
NM_001001676	LCN9	0
NM_001001683	MED11	14.31
NM_001001694	IL17REL	0
NM_001001701	C4orf3	111.84
NM_001001709	C9orf170	0.44
NM_001001710	FAM166A	1.97
NM_001001711	DDI1	0
NM_001001712	LCN10	0.05
NM_001001713	SH3BGR	1.15
NM_001001715	FARP1	18.66
NM_001001722	CDY2B	0
NM_001001732	CC2D2B	0
NM_001001734	ATP1A4	0
NM_001001740	RFWD2	10.88
NM_001001786	BLID	0.5
NM_001001788	RAET1G	0.53
NM_001001790	TOMM5	177.58
NM_001001791	C10orf55	0
NM_001001794	DENND6B	20.11
NM_001001795	C8orf82	39.47
NM_001001802	OR2A42	0
NM_001001821	OR2T34	0
NM_001001824	OR2T27	0
NM_001001827	OR2T35	0
NM_001001850	STX19	0.06
NM_001001851	ITIH5	0
NM_001001852	PIM3	184.66
NM_001001872	C14orf37	0.91
NM_001001874	TPD52L3	0
NM_001001875	TPD52L3	0
NM_001001877	HSFY2	0
NM_001001888	VCX3B	0
NM_001001890	RUNX1	92.05
NM_001001891	ANO7	0.62
NM_001001894	TTC3	11.8
NM_001001895	UBASH3A	0.2
NM_001001912	OR4E2	0
NM_001001913	OR52N1	0
NM_001001914	OR2G3	0
NM_001001915	OR2G2	0
NM_001001916	OR52J3	0
NM_001001917	OR56A1	0
NM_001001918	OR14C36	0
NM_001001919	OR13C4	0
NM_001001920	OR4C15	0
NM_001001921	OR5AS1	0
NM_001001922	OR52N5	0
NM_001001923	OR5C1	0
NM_001001924	MTUS1	53.25
NM_001001925	MTUS1	17.54
NM_001001928	PPARA	12.27
NM_001001931	MTUS1	0.5
NM_001001933	LHX8	0
NM_001001935	ATP5A1	8.27
NM_001001936	AFAP1L2	0.28
NM_001001937	ATP5A1	0
NM_001001938	C9orf47	0
NM_001001952	OR5D18	0
NM_001001953	OR10G9	0
NM_001001954	OR5A2	0
NM_001001955	OR4C13	0
NM_001001956	OR13C9	0.04
NM_001001957	OR2W3	0
NM_001001958	OR7G3	0
NM_001001959	OR11L1	0
NM_001001960	OR5W2	0
NM_001001961	OR13C3	0
NM_001001963	OR2L8	0
NM_001001964	OR2T11	0
NM_001001965	OR4D5	0
NM_001001966	OR14A16	0
NM_001001967	OR5D13	0
NM_001001968	OR6S1	0
NM_001001971	FAM13C	0
NM_001001973	ATP5C1	369
NM_001001974	PLEKHA1	2.12
NM_001001975	ATP5D	78.88
NM_001001976	ATE1	3.1
NM_001001991	PAMR1	0
NM_001001992	USP16	10.68
NM_001001994	GPM6B	0.5
NM_001001995	GPM6B	0
NM_001001996	GPM6B	0
NM_001001998	EXOSC10	31.77
NM_001002	RPLP0	1697.31
NM_001002000	GMPR2	14.88
NM_001002001	GMPR2	16.13
NM_001002002	GMPR2	3.72
NM_001002006	NT5C1B	0
NM_001002009	NT5C3A	6.4
NM_001002010	NT5C3A	17.16
NM_001002017	HCFC1R1	8.98
NM_001002018	HCFC1R1	13.16
NM_001002019	PUS1	13.65
NM_001002020	PUS1	8.47
NM_001002021	PFKL	3.7
NM_001002026	CLDN18	0
NM_001002027	ATP5G1	163.92
NM_001002029	C4B	1.06
NM_001002030	ECHDC1	0.57
NM_001002031	ATP5G2	0.86
NM_001002032	HN1	0.13
NM_001002033	HN1	1.01
NM_001002034	FAM109B	92.47
NM_001002035	DEFB108B	0
NM_001002036	ASTL	1.15
NM_001002231	KLK2	0
NM_001002235	SERPINA1	0
NM_001002236	SERPINA1	0
NM_001002243	AFTPH	15.8
NM_001002244	ANAPC11	4.28
NM_001002245	ANAPC11	42.33
NM_001002246	ANAPC11	33.76
NM_001002247	ANAPC11	47.98
NM_001002248	ANAPC11	35.2
NM_001002249	ANAPC11	4.96
NM_001002251	ARL6IP4	21.75
NM_001002252	ARL6IP4	10.89
NM_001002254	AWAT2	0
NM_001002255	SUMO4	4.77
NM_001002257	LCLAT1	8.68
NM_001002258	ATP5G3	8.68
NM_001002259	CAPRIN2	0
NM_001002261	ZFYVE27	1.71
NM_001002262	ZFYVE27	9.08
NM_001002264	EPSTI1	0
NM_001002266	2017-03-08	0
NM_001002269	EXOSC3	5.74
NM_001002273	FCGR2B	0
NM_001002274	FCGR2B	0
NM_001002275	FCGR2B	0
NM_001002292	WLS	0
NM_001002294	FMO3	0
NM_001002295	GATA3	1.51
NM_001002296	GOLGA7	7.27
NM_001002755	NFU1	26.27
NM_001002756	NFU1	2.21
NM_001002758	PRY2	0
NM_001002759	SFR1	4.82
NM_001002760	BPY2B	0
NM_001002761	BPY2C	0
NM_001002762	DNAJB12	16.16
NM_001002796	MCTP1	0
NM_001002800	SMC4	15.52
NM_001002810	PDE4DIP	0
NM_001002811	PDE4DIP	50.7
NM_001002812	PDE4DIP	0
NM_001002814	RAB11FIP1	37.89
NM_001002836	ZNF787	56.07
NM_001002837	INPP5J	0
NM_001002838	WNK3	11.48
NM_001002841	MYL4	0
NM_001002843	ZNF280D	2.62
NM_001002844	ZNF280D	3.55
NM_001002857	ANXA2	560.48
NM_001002858	ANXA2	14.65
NM_001002860	BTBD7	18.5
NM_001002862	DERL3	5.48
NM_001002876	CENPM	5.76
NM_001002877	THOC5	37.96
NM_001002878	THOC5	20.46
NM_001002879	THOC5	9.2
NM_001002880	CBY1	8.72
NM_001002901	FCRLB	0
NM_001002905	OR8G1	0
NM_001002906	XKRY2	0
NM_001002907	OR8K1	0
NM_001002909	GPATCH8	20.2
NM_001002911	GPR139	0
NM_001002912	ERICH3	0.03
NM_001002913	PTRH1	76.38
NM_001002914	KCTD11	28.63
NM_001002915	IGFL2	0.04
NM_001002916	H2BFWT	0
NM_001002917	OR8D1	0
NM_001002918	OR8D2	0
NM_001002919	ALKAL2	4.26
NM_001002920	POTEA	0
NM_001002923	IGFL4	0
NM_001002924	AP3S1	0.84
NM_001002925	OR5AP2	0
NM_001002926	TWISTNB	22.35
NM_001003	RPLP1	2695.87
NM_001003395	TPD52L1	0.11
NM_001003396	TPD52L1	7.64
NM_001003397	TPD52L1	23.11
NM_001003398	BICD1	17.6
NM_001003406	CACNA1I	0.05
NM_001003407	ABLIM1	0
NM_001003408	ABLIM1	0
NM_001003443	OR56A3	0
NM_001003652	SMAD2	11.03
NM_001003665	STUM	0.16
NM_001003674	LDLRAD4	2.02
NM_001003675	LDLRAD4	0
NM_001003676	C11orf49	27.16
NM_001003677	C11orf49	0.77
NM_001003678	C11orf49	2.49
NM_001003679	LEPR	0.31
NM_001003680	LEPR	0.01
NM_001003681	HMGXB4	25.88
NM_001003682	TMEM200B	7.65
NM_001003683	PDE1A	0.07
NM_001003684	UQCR10	67.24
NM_001003688	SMAD1	6.93
NM_001003690	MAD2L1BP	1.53
NM_001003692	ZMAT5	15.09
NM_001003693	LY6G6F	0
NM_001003694	BRPF1	1.23
NM_001003696	ATP5J	10.55
NM_001003697	ATP5J	123.61
NM_001003698	RREB1	12
NM_001003699	RREB1	11.46
NM_001003700	RREB1	0
NM_001003701	ATP5J	1.63
NM_001003702	ARHGEF35	16.69
NM_001003703	ATP5J	26.96
NM_001003704	MTFP1	2.31
NM_001003712	OSBPL8	14.69
NM_001003713	ATP5J2	249.92
NM_001003714	ATP5J2	13.82
NM_001003715	RECQL5	1.02
NM_001003716	RECQL5	8.78
NM_001003722	GLE1	71.87
NM_001003745	OR10A3	0.04
NM_001003750	OR8I2	0
NM_001003760	KLHL31	1.36
NM_001003785	ATP5H	4.91
NM_001003786	STRADA	0
NM_001003787	STRADA	1.33
NM_001003788	STRADA	5.39
NM_001003789	RABL2B	6.95
NM_001003790	ERLIN2	7.03
NM_001003791	ERLIN2	0
NM_001003792	RBMS3	0.14
NM_001003793	RBMS3	0.43
NM_001003794	MGLL	70.25
NM_001003795	GTF2IRD2B	2.97
NM_001003796	SNU13	130.3
NM_001003799	NA	0
NM_001003800	BICD2	13.54
NM_001003801	SMARCD3	0.5
NM_001003802	SMARCD3	4.58
NM_001003803	ATP5S	3.44
NM_001003805	ATP5S	0
NM_001003806	TRGC1	0
NM_001003809	DLGAP1	0
NM_001003810	HNRNPD	2.36
NM_001003811	TEX11	0
NM_001003818	TRIM6	0
NM_001003819	TRIM6-TRIM34	0
NM_001003827	TRIM34	0
NM_001003828	PARVB	2.87
NM_001003841	SLC6A19	0
NM_001003845	SP5	0.2
NM_001003891	MED15	15.04
NM_001003892	DUPD1	0
NM_001003894	CDY1B	0
NM_001003895	CDY1B	0
NM_001003897	MANBAL	19.57
NM_001003927	EVI2A	0
NM_001003931	PARP3	14.07
NM_001003936	TXNDC8	0
NM_001003937	TSPYL6	0
NM_001003938	HBM	0
NM_001003940	BMF	5.98
NM_001003941	OGDH	6.13
NM_001003942	BMF	0
NM_001003943	BMF	0.33
NM_001003945	ALAD	1.32
NM_001003954	ANXA13	0
NM_001003962	CAPNS1	1.27
NM_001004	RPLP2	2733.44
NM_001004019	FBLN2	1.05
NM_001004023	DYRK3	0.12
NM_001004051	GPRASP2	3.7
NM_001004052	OR52B2	0.16
NM_001004055	LRRC29	1.76
NM_001004056	GRK4	0
NM_001004057	GRK4	0
NM_001004058	OR8K5	0
NM_001004059	OR4S2	0
NM_001004060	NOMO2	0.84
NM_001004063	OR4K1	0
NM_001004064	OR8J3	0
NM_001004065	AKAP2	3.19
NM_001004067	NOMO3	39.15
NM_001004105	GRK6	18.49
NM_001004106	GRK6	42.27
NM_001004124	OR4P4	0
NM_001004125	TUSC1	10.88
NM_001004127	ALG11	22
NM_001004128	QSOX1	37.55
NM_001004134	OR10AD1	0
NM_001004135	OR2A12	0
NM_001004136	OR2T2	0
NM_001004137	OR52M1	0
NM_001004195	OR4F4	0
NM_001004196	CD200	0
NM_001004297	OR13A1	0
NM_001004298	C10orf90	3.24
NM_001004301	ZNF813	4.82
NM_001004303	C1orf168	0
NM_001004304	ZNF740	27.42
NM_001004306	CCDC144NL	0.35
NM_001004308	ZCCHC16	0
NM_001004309	ZNF774	5.38
NM_001004310	FCRL6	0.86
NM_001004311	FIGLA	0
NM_001004312	RTP2	0
NM_001004313	TMEM220	0.65
NM_001004316	LEKR1	0.06
NM_001004317	LIN28B	0
NM_001004318	ACP7	0.15
NM_001004319	VHLL	1.34
NM_001004320	AGMO	0
NM_001004323	C7orf61	1.24
NM_001004325	KRTAP5-2	0.07
NM_001004326	SLC22A20	3.56
NM_001004328	ZNF705A	0
NM_001004329	DBX2	0.03
NM_001004330	PLEKHG7	0
NM_001004333	RNASEK	120.65
NM_001004334	GPR179	0.34
NM_001004339	ZYG11A	2.32
NM_001004340	FCGR1B	0
NM_001004341	ETV3L	0.56
NM_001004342	TRIM67	0
NM_001004343	MAP1LC3C	0
NM_001004346	MTHFD2L	6.19
NM_001004351	SPDYE3	0.03
NM_001004352	NA	0
NM_001004353	STPG3	0.56
NM_001004354	NRARP	27.45
NM_001004356	FGFRL1	6.06
NM_001004358	FGFRL1	2.93
NM_001004360	DPP10	0.68
NM_001004416	UMODL1	0
NM_001004419	CLEC2D	1.83
NM_001004426	PLA2G6	0
NM_001004431	METRNL	124.69
NM_001004432	LINGO4	0.54
NM_001004434	SLC30A2	0.22
NM_001004439	ITGA11	0.01
NM_001004440	FAM19A3	0.23
NM_001004441	ANKRD34B	1.66
NM_001004450	OR1B1	0.24
NM_001004451	OR1J1	0
NM_001004452	OR1J4	0
NM_001004453	OR1L6	0
NM_001004454	OR1L8	0.33
NM_001004456	OR1M1	0
NM_001004457	OR1N2	0
NM_001004458	OR1S1	0
NM_001004459	OR1S2	0
NM_001004460	OR10A2	0
NM_001004461	OR10A6	0.04
NM_001004462	OR10G4	0
NM_001004463	OR10G7	0
NM_001004464	OR10G8	0
NM_001004465	OR10H4	0
NM_001004466	OR10H5	0
NM_001004467	OR10J3	0
NM_001004469	OR10J5	0
NM_001004470	ST8SIA6	0.16
NM_001004471	OR10Q1	0
NM_001004472	OR10R2	0
NM_001004473	OR10K1	0
NM_001004474	OR10S1	0
NM_001004475	OR10T2	0
NM_001004476	OR10K2	0
NM_001004477	OR10X1	0
NM_001004478	OR10Z1	0
NM_001004479	OR11H4	0
NM_001004480	OR11H6	0
NM_001004481	OR13C2	0
NM_001004482	OR13C5	0
NM_001004483	OR13C8	0
NM_001004484	OR13D1	0
NM_001004485	OR13F1	0
NM_001004486	OR13H1	0
NM_001004487	OR13J1	0.04
NM_001004488	OR2A25	0
NM_001004489	OR2AG1	0
NM_001004490	OR2AG2	0
NM_001004491	OR2AK2	0.04
NM_001004492	OR2B11	0
NM_001004684	OR2D3	0
NM_001004685	OR2F2	0
NM_001004686	OR2L2	0
NM_001004687	OR2L3	0.04
NM_001004688	OR2M2	0
NM_001004689	OR2M3	0
NM_001004690	OR2M5	0
NM_001004691	OR2M7	0
NM_001004692	OR2T12	0
NM_001004693	OR2T10	0
NM_001004694	OR2T29	0
NM_001004695	OR2T33	0
NM_001004696	OR2T4	0
NM_001004697	OR2T5	0
NM_001004698	OR2W5	0
NM_001004699	OR2Z1	0
NM_001004700	OR4C11	0
NM_001004701	OR4C16	0
NM_001004702	OR4C3	0
NM_001004703	OR4C46	0
NM_001004704	OR4C6	0
NM_001004705	OR4D10	0
NM_001004706	OR4D11	0
NM_001004707	OR4D2	0
NM_001004708	OR4D6	0
NM_001004711	OR4D9	0
NM_001004712	OR4K14	0
NM_001004713	OR1I1	0
NM_001004714	OR4K13	0
NM_001004715	OR4K17	0
NM_001004717	OR4L1	0
NM_001004719	OR4M2	0
NM_001004720	NCK2	0
NM_001004722	NCK2	5.75
NM_001004723	OR4N2	0
NM_001004724	OR4N5	0
NM_001004725	OR4S1	0
NM_001004726	OR4X1	0
NM_001004727	OR4X2	0
NM_001004728	OR5A1	0
NM_001004729	OR5AN1	0
NM_001004730	OR5AR1	0
NM_001004731	OR5AU1	0.03
NM_001004733	OR5B12	0.04
NM_001004734	OR14I1	0
NM_001004735	OR5D14	0
NM_001004736	OR5K1	0
NM_001004737	OR5K2	0
NM_001004738	OR5L1	0
NM_001004739	OR5L2	0
NM_001004740	OR5M1	0
NM_001004741	OR5M10	0
NM_001004742	OR5M3	0
NM_001004743	OR5M9	0
NM_001004744	OR5R1	0
NM_001004745	OR5T1	0
NM_001004746	OR5T2	0
NM_001004747	OR5T3	0
NM_001004748	OR51A2	0
NM_001004749	OR51A7	0
NM_001004750	OR51B6	0
NM_001004751	OR51D1	0
NM_001004752	OR51F1	0
NM_001004753	OR51F2	0
NM_001004754	OR51I2	0
NM_001004755	OR51L1	0
NM_001004756	OR51M1	0
NM_001004757	OR51Q1	0
NM_001004758	OR51S1	0
NM_001004759	OR51T1	0
NM_001004760	OR51V1	0
NM_001005	RPS3	273.87
NM_001005160	OR52A5	0
NM_001005161	OR52B4	0.1
NM_001005162	OR52B6	0
NM_001005163	OR52D1	0
NM_001005164	OR52E2	0
NM_001005165	OR52E4	0
NM_001005167	OR52E6	0
NM_001005168	OR52E8	0
NM_001005169	OR52I1	0
NM_001005170	OR52I2	0
NM_001005171	OR52K1	0
NM_001005172	OR52K2	0
NM_001005173	OR52L1	0.1
NM_001005174	OR52N2	0
NM_001005175	OR52N4	0
NM_001005176	SP140	0.05
NM_001005177	OR52R1	0
NM_001005178	OR52W1	0
NM_001005179	OR56A4	0
NM_001005180	OR56B1	0
NM_001005181	OR56B4	0
NM_001005182	OR6C1	0
NM_001005183	OR6C76	0
NM_001005184	OR6K6	0
NM_001005185	OR6N1	0
NM_001005186	OR6Q1	0
NM_001005187	OR6T1	0
NM_001005188	OR6X1	0
NM_001005189	OR6Y1	0
NM_001005190	OR7A10	0
NM_001005191	OR7D4	0
NM_001005192	OR7G1	0
NM_001005193	OR7G2	0
NM_001005194	OR8A1	0
NM_001005195	OR8B12	0
NM_001005196	OR8B4	0
NM_001005197	OR8D4	0
NM_001005198	OR8G5	0
NM_001005199	OR8H1	0
NM_001005200	OR8H2	0
NM_001005201	OR8H3	0
NM_001005202	OR8K3	0
NM_001005203	OR8S1	0.42
NM_001005204	OR8U1	0
NM_001005205	OR8J1	0
NM_001005207	TRIM37	24.35
NM_001005209	TMEM198	3.07
NM_001005210	LRRC55	0.01
NM_001005211	OR9I1	0
NM_001005212	OR9Q1	0
NM_001005213	OR9G1	0
NM_001005214	LRRC52	0
NM_001005216	OR2J3	0
NM_001005217	FRG2	0.05
NM_001005218	OR5B21	0
NM_001005221	OR4F29	0.02
NM_001005221_chr1	NA	0.02
NM_001005221_chr5	NA	0.02
NM_001005224	OR4F3	0.02
NM_001005224_chr1	NA	0.02
NM_001005224_chr5	NA	0.02
NM_001005226	OR2B3	0
NM_001005234	OR1L3	0
NM_001005235	OR1L4	0.2
NM_001005236	OR1L1	0
NM_001005237	OR51G1	0
NM_001005238	OR51G2	0
NM_001005239	OR11H1	0
NM_001005240	OR4F17	0
NM_001005241	OR4N4	0
NM_001005242	PKP2	26.58
NM_001005243	OR9K2	0
NM_001005245	OR5M11	0
NM_001005270	OR4C12	0
NM_001005271	CHD3	26.34
NM_001005272	OR4A5	0
NM_001005273	CHD3	9.11
NM_001005274	OR4A16	0
NM_001005275	OR4A15	0
NM_001005276	OR2AE1	1.49
NM_001005277	OR4F16	0.02
NM_001005277_chr1	NA	0.02
NM_001005277_chr5	NA	0.02
NM_001005278	OR6N2	0
NM_001005279	OR6K2	0
NM_001005280	OR10A7	0
NM_001005281	OR6B1	0
NM_001005282	OR5M8	0
NM_001005283	OR9Q2	0
NM_001005284	OR9G4	0
NM_001005285	OR2AT4	0
NM_001005286	OR6F1	0
NM_001005287	OR2A1	0
NM_001005288	OR51I1	0
NM_001005289	OR52H1	0.12
NM_001005290	PSRC1	11.46
NM_001005291	SREBF1	1.6
NM_001005323	OR5AK2	0
NM_001005324	OR10V1	0
NM_001005325	OR6M1	0
NM_001005326	OR4F6	0
NM_001005327	OR6K3	0
NM_001005328	OR2A7	2.83
NM_001005329	OR51A4	0
NM_001005332	MAGED1	48.7
NM_001005333	MAGED1	2.45
NM_001005335	HNRNPL	256.87
NM_001005336	DNM1	0.69
NM_001005337	PKP1	219.73
NM_001005338	OR5H1	0
NM_001005339	RGS10	49.77
NM_001005340	GPNMB	0
NM_001005353	AK4	1.14
NM_001005354	PRR13	1.78
NM_001005356	POTEG	0
NM_001005360	DNM2	109.27
NM_001005361	DNM2	13.09
NM_001005362	DNM2	7.63
NM_001005365	POTEA	0
NM_001005366	KDM2B	3.42
NM_001005367	TTYH1	46.89
NM_001005368	ZNF32	6.37
NM_001005369	MTIF2	2.13
NM_001005373	LRSAM1	19.34
NM_001005374	LRSAM1	0
NM_001005375	DAZ4	0
NM_001005376	PLAUR	5.68
NM_001005377	PLAUR	1.47
NM_001005386	ACTR2	0
NM_001005388	NFASC	0.08
NM_001005389	NFASC	0
NM_001005404	YPEL2	11.2
NM_001005405	KRTAP5-11	0
NM_001005407	CACNA1H	0
NM_001005408	NEURL4	2.4
NM_001005413	ZWINT	3.12
NM_001005415	2017-03-02	11.77
NM_001005416	2017-03-02	2.72
NM_001005417	B4GALT2	45.55
NM_001005463	EBF3	0.41
NM_001005464	HIST2H3A	3343.25
NM_001005465	OR10G3	0
NM_001005466	OR10G2	0
NM_001005467	OR8B3	0
NM_001005468	OR8B2	0
NM_001005469	OR5B3	0
NM_001005470	OR4B1	0
NM_001005471	OR2T6	0
NM_001005473	PLCXD3	0.01
NM_001005474	NFKBIZ	0.46
NM_001005476	PKP4	45.66
NM_001005479	OR5H6	0
NM_001005480	OR2A2	0
NM_001005482	OR5H2	0
NM_001005483	OR4K5	0
NM_001005484	OR4F5	0
NM_001005486	OR4K15	0
NM_001005487	OR13G1	0
NM_001005489	OR5B17	0
NM_001005490	OR6C74	0
NM_001005491	OR10AG1	0
NM_001005492	OR5J2	0
NM_001005493	OR6C6	0
NM_001005494	OR6C4	0
NM_001005495	OR2T3	0
NM_001005496	OR5D16	0
NM_001005497	OR6C75	0
NM_001005498	RHBDF2	25.54
NM_001005499	OR6C70	0
NM_001005500	OR4M1	0
NM_001005501	OR4K2	0
NM_001005502	CPM	0
NM_001005503	OR11G2	0
NM_001005504	OR4F21	1.65
NM_001005505	CACNA2D2	0
NM_001005512	OR4A47	0
NM_001005513	OR4C45	0
NM_001005514	OR5H14	0
NM_001005515	OR5H15	0
NM_001005516	OR5K3	0
NM_001005517	OR5K4	0
NM_001005518	OR6C65	0
NM_001005519	OR6C68	0
NM_001005522	OR2T8	0
NM_001005526	SF3B1	0
NM_001005527	FAM19A4	0.38
NM_001005566	OR5B2	0
NM_001005567	OR51B5	0
NM_001005609	EDA	2.6
NM_001005610	EDA	0.41
NM_001005612	EDA	0
NM_001005613	EDA	0
NM_001005619	ITGB4	17.96
NM_001005731	ITGB4	189.06
NM_001005735	CHEK2	1.75
NM_001005738	FPR2	0
NM_001005739	VPS54	15.3
NM_001005741	GBA	43.2
NM_001005742	GBA	6.12
NM_001005743	NUMB	7.32
NM_001005744	NUMB	11.57
NM_001005745	NUMB	6.43
NM_001005746	CACNB4	0.63
NM_001005747	CACNB4	0
NM_001005751	WASHC2A	28.75
NM_001005752	GJB3	30.42
NM_001005753	CHMP3	9.34
NM_001005781	SUMO1	1.17
NM_001005782	SUMO1	1.4
NM_001005783	HAO2	0
NM_001005785	DAZ2	0
NM_001005786	DAZ2	0
NM_001005849	SUMO2	0.17
NM_001005850	ZNF835	0
NM_001005851	ZNF780B	13.49
NM_001005853	OR6B2	0
NM_001005855	ATP8B2	1.63
NM_001005861	RYK	45.27
NM_001005862	ERBB2	1.19
NM_001005909	IP6K2	18.1
NM_001005910	IP6K2	17.5
NM_001005911	IP6K2	7.17
NM_001005914	SEMA3B	7.22
NM_001005915	ERBB3	18
NM_001005918	ATP7B	0.97
NM_001005920	JMJD8	17.19
NM_001005922	KRTAP5-1	0.24
NM_001006	RPS3A	1455.66
NM_001006109	HMCES	3.09
NM_001006114	YBEY	5.63
NM_001006115	IP6K1	17.44
NM_001006117	RBMY1J	0
NM_001006118	RBMY1E	0
NM_001006120	RBMY1D	0
NM_001006121	RBMY1B	0
NM_001006600	ERBIN	3.22
NM_001006605	FAM69A	0.99
NM_001006607	LRRC37A2	20.46
NM_001006610	SIAH1	13.36
NM_001006612	TCEAL9	0.49
NM_001006613	TCEAL9	4.58
NM_001006614	TCEAL9	0.23
NM_001006615	WDR31	2.19
NM_001006616	TSPAN17	8.14
NM_001006617	MAPKAP1	31.79
NM_001006618	MAPKAP1	24.19
NM_001006619	MAPKAP1	1.02
NM_001006620	MAPKAP1	10.01
NM_001006621	MAPKAP1	6.66
NM_001006622	WDR33	19.06
NM_001006623	WDR33	8.43
NM_001006624	PDPN	0
NM_001006625	PDPN	0
NM_001006626	CHRM2	0
NM_001006627	CHRM2	0
NM_001006628	CHRM2	0
NM_001006629	CHRM2	0
NM_001006630	CHRM2	0
NM_001006631	CHRM2	0
NM_001006632	CHRM2	0
NM_001006634	ARHGAP17	4.35
NM_001006635	MTX2	8.32
NM_001006636	GTDC1	3.8
NM_001006638	RAB37	0
NM_001006639	TCEAL1	6.29
NM_001006640	TCEAL1	0.84
NM_001006641	SLC25A25	21.64
NM_001006642	SLC25A25	6.75
NM_001006655	FAM149A	2.56
NM_001006656	ZNF473	4.54
NM_001006657	WDR35	0
NM_001006658	CR2	0
NM_001006665	RPS6KA1	0.86
NM_001006666	APOBEC3F	8.49
NM_001006681	SPIN2B	10.93
NM_001006682	SPIN2B	7.93
NM_001006683	SPIN2B	7.15
NM_001006684	TCEAL8	8.55
NM_001006932	RPS6KA2	0
NM_001006933	TCEAL3	4.64
NM_001006935	TCEAL4	27.16
NM_001006937	TCEAL4	2.5
NM_001006938	TCEAL6	0
NM_001006939	LRRC18	0
NM_001006941	ALG3	2.97
NM_001006943	EPHA8	2.82
NM_001006944	RPS6KA4	0
NM_001006945	LRIF1	7.55
NM_001006946	SDC1	97.23
NM_001006947	UHRF1BP1L	5.9
NM_001007	RPS4X	2046.95
NM_001007022	ODF2L	0.95
NM_001007023	DIO2	0
NM_001007024	GOSR1	0
NM_001007025	GOSR1	12.7
NM_001007026	ATN1	0
NM_001007027	ALG8	6.27
NM_001007033	CLEC6A	0
NM_001007067	SDCBP	13.95
NM_001007068	SDCBP	0
NM_001007069	SDCBP	45.76
NM_001007070	SDCBP	0.05
NM_001007072	ZSCAN2	4
NM_001007073	RPL32	4.06
NM_001007074	RPL32	469.03
NM_001007075	KLHL5	7.76
NM_001007088	ZNF182	13.74
NM_001007089	RESP18	0
NM_001007090	C8orf48	2.14
NM_001007094	ZNF37A	9.3
NM_001007097	NTRK2	2.22
NM_001007098	SCP2	0.02
NM_001007099	SCP2	50.84
NM_001007100	SCP2	0.77
NM_001007101	ZNF484	0.03
NM_001007102	L3MBTL3	0
NM_001007122	FSD2	0
NM_001007125	LKAAEAR1	0
NM_001007139	IGF2	0
NM_001007156	NTRK3	0.15
NM_001007169	ZNF483	0.16
NM_001007176	C8orf22	0
NM_001007188	DEPDC5	2.81
NM_001007189	IGIP	13.76
NM_001007214	CACYBP	1.7
NM_001007225	IGF2BP2	8.99
NM_001007226	SPOP	2.01
NM_001007227	SPOP	0.65
NM_001007228	SPOP	20.57
NM_001007229	SPOP	4.72
NM_001007230	SPOP	0.93
NM_001007231	ARHGAP25	0.67
NM_001007232	CARD17	0
NM_001007233	ERCC8	0.7
NM_001007234	ERCC8	4.13
NM_001007237	IGSF3	23.35
NM_001007239	METTL13	1.41
NM_001007240	GP2	0
NM_001007241	GP2	0
NM_001007242	GP2	0
NM_001007245	IFRD1	0
NM_001007246	BRWD1	10.24
NM_001007248	ZNF599	3.12
NM_001007250	SCP2	1.23
NM_001007253	ERV3-1	40.38
NM_001007255	KLHDC9	0
NM_001007257	PRDM2	10.26
NM_001007259	SETD4	9.42
NM_001007261	SETD4	0.44
NM_001007267	PLA2R1	8.75
NM_001007269	GEMIN7	0.55
NM_001007270	GEMIN7	1.23
NM_001007271	DUSP13	0
NM_001007272	DUSP13	0
NM_001007273	DUSP13	0
NM_001007278	TRIM13	0.15
NM_001007464	RWDD1	2.63
NM_001007466	TULP4	35.34
NM_001007467	SFI1	23.77
NM_001007468	SMARCB1	61.63
NM_001007469	HCST	0.77
NM_001007470	TRPM3	0
NM_001007471	TRPM3	0
NM_001007523	F8A2	0
NM_001007524	F8A3	0
NM_001007525	NWD1	0.31
NM_001007527	LMBRD2	12.51
NM_001007530	CDRT15	0
NM_001007531	NKAPL	0.06
NM_001007532	STH	0.11
NM_001007533	PPP1R27	0.1
NM_001007534	C3orf56	0
NM_001007537	C1QTNF9B	0
NM_001007538	SHISA2	0.9
NM_001007540	CDHR4	0.07
NM_001007544	C1orf186	12.59
NM_001007551	CT45A5	0
NM_001007553	CSDE1	3.67
NM_001007559	SS18	18.18
NM_001007561	IRGQ	16.47
NM_001007563	IGFBPL1	1.12
NM_001007565	TFG	7.91
NM_001007593	SMPD1	3.48
NM_001007595	C2CD4B	0.25
NM_001007792	NTRK1	0.03
NM_001007793	BUB3	110.41
NM_001007794	CEPT1	0.54
NM_001008	RPS4Y1	0
NM_001008211	OPTN	2.04
NM_001008212	OPTN	21.19
NM_001008213	OPTN	4.27
NM_001008215	COA5	42.05
NM_001008216	GALE	14.83
NM_001008218	AMY1B	0
NM_001008219	AMY1C	0
NM_001008220	CPLX2	0
NM_001008221	AMY1A	0.02
NM_001008222	ZDHHC9	0.29
NM_001008223	C1QL4	0.2
NM_001008224	UACA	3.56
NM_001008225	CNOT4	5.02
NM_001008226	SAXO2	0.05
NM_001008228	MOG	0
NM_001008229	MOG	0
NM_001008237	TTC32	6.52
NM_001008239	C18orf25	40.14
NM_001008269	TMEM89	0.77
NM_001008270	PRSS37	0
NM_001008272	TAGLN3	0.39
NM_001008273	TAGLN3	0.15
NM_001008274	TRIM72	0.14
NM_001008387	REG3G	0
NM_001008388	CISD2	18.17
NM_001008389	UMOD	0
NM_001008390	CGGBP1	4.42
NM_001008391	CCDC73	0.01
NM_001008392	CTDSPL	32.99
NM_001008393	C4orf46	10.94
NM_001008394	EID3	3.36
NM_001008395	LAMTOR4	171.74
NM_001008396	WDHD1	0.31
NM_001008397	GPX8	2.26
NM_001008401	ZNF761	2.6
NM_001008404	C14orf180	0
NM_001008405	BCAP29	0.69
NM_001008409	TTLL9	0.04
NM_001008410	STEAP3	10.32
NM_001008485	SLC41A3	7.08
NM_001008486	SLC41A3	3.97
NM_001008487	SLC41A3	2
NM_001008489	PHOSPHO2	6.07
NM_001008491	2017-09-02	0.39
NM_001008492	2017-09-02	1.94
NM_001008493	ENAH	23.5
NM_001008495	TMEM64	32.42
NM_001008496	PIWIL3	0
NM_001008503	OPRM1	0
NM_001008504	OPRM1	0
NM_001008505	OPRM1	0
NM_001008528	MXRA7	6.1
NM_001008529	MXRA7	8.1
NM_001008530	LGMN	3.65
NM_001008534	AKAP14	0
NM_001008535	AKAP14	0.1
NM_001008536	TCHHL1	0.01
NM_001008537	KIAA2022	0.49
NM_001008539	SLC7A2	0
NM_001008540	CXCR4	0.35
NM_001008541	MXI1	0.74
NM_001008563	USP20	0.68
NM_001008564	NUP58	1.79
NM_001008566	TPST2	0.33
NM_001008657	TCOF1	5.97
NM_001008660	PICALM	86.04
NM_001008661	KYAT3	6.38
NM_001008662	KYAT3	8.7
NM_001008693	CST9	0
NM_001008695	THAP7	39.74
NM_001008697	TFIP11	4.52
NM_001008701	ADGRL1	2.05
NM_001008703	C6orf1	26.88
NM_001008704	C6orf1	3.25
NM_001008707	EML1	0
NM_001008708	CHAC2	4.16
NM_001008709	PPP1CA	3.1
NM_001008710	RBPMS	1.57
NM_001008711	RBPMS	0.37
NM_001008712	RBPMS	5.53
NM_001008723	CFAP58	0.03
NM_001008726	WDR89	1.78
NM_001008727	ZNF121	100.89
NM_001008737	NA	7.07
NM_001008738	FNIP1	1.18
NM_001008739	C6orf226	33.59
NM_001008740	TMCO2	0.05
NM_001008743	SULT1C3	0.04
NM_001008744	TDP1	8.64
NM_001008747	CTAGE15	0.22
NM_001008749	RAB19	1.2
NM_001008777	FBXO47	0.06
NM_001008778	SPDYC	1.05
NM_001008779	SPDYA	0.24
NM_001008781	FAT3	0
NM_001008783	SLC35D3	0
NM_001008784	CD200R1L	0
NM_001008800	CCT3	5.87
NM_001008801	ZNF468	6.72
NM_001008844	DSP	221.86
NM_001008860	NIPA2	6
NM_001008892	NIPA2	17.12
NM_001008894	NIPA2	0
NM_001008895	CUL4A	33.15
NM_001008897	TCP1	1
NM_001008901	GTSF1L	0
NM_001008910	STK16	10.26
NM_001008938	CKAP5	85.19
NM_001008949	ITPRIPL1	0
NM_001009	RPS5	751.44
NM_001009181	STATH	0
NM_001009182	GEMIN2	0.77
NM_001009183	GEMIN2	1.4
NM_001009184	GRINA	122.11
NM_001009185	ACSL6	0.55
NM_001009186	CCT6A	6.28
NM_001009552	PPP2CB	46.26
NM_001009554	MFAP3L	0
NM_001009555	SH3D19	1.95
[truncated: 43,476 more rows]

## Sheet: mouse 2 -lung3
gene_id	gene_symbol	196C-lung3
NM_000014	A2M	0
NM_000015	NAT2	0.14
NM_000016	ACADM	22.88
NM_000017	ACADS	16.45
NM_000018	ACADVL	109.01
NM_000019	ACAT1	22.93
NM_000020	ACVRL1	0.27
NM_000021	PSEN1	20.86
NM_000022	ADA	3
NM_000023	SGCA	0
NM_000024	ADRB2	0.54
NM_000025	ADRB3	0
NM_000026	ADSL	56.73
NM_000027	AGA	6.71
NM_000028	AGL	2.16
NM_000029	AGT	55.25
NM_000030	AGXT	0
NM_000031	ALAD	13.5
NM_000032	ALAS2	0
NM_000033	ABCD1	25.2
NM_000034	ALDOA	9.18
NM_000035	ALDOB	0
NM_000036	AMPD1	0
NM_000037	ANK1	0
NM_000038	APC	7.11
NM_000039	APOA1	0
NM_000040	APOC3	0
NM_000041	APOE	4.31
NM_000042	APOH	0
NM_000043	FAS	0
NM_000044	AR	1.16
NM_000045	ARG1	0
NM_000046	ARSB	2.74
NM_000047	ARSE	0.58
NM_000048	ASL	24.55
NM_000049	ASPA	0
NM_000050	ASS1	22.16
NM_000051	ATM	23.02
NM_000052	ATP7A	4.7
NM_000053	ATP7B	2.62
NM_000054	AVPR2	0.03
NM_000055	BCHE	0.04
NM_000056	BCKDHB	19.07
NM_000057	BLM	12.5
NM_000059	BRCA2	14.34
NM_000060	BTD	2.72
NM_000061	BTK	0.05
NM_000062	SERPING1	0
NM_000063	C2	0.27
NM_000064	C3	109.89
NM_000065	C6	0
NM_000066	C8B	0
NM_000067	CA2	75.16
NM_000068	CACNA1A	0
NM_000069	CACNA1S	0
NM_000070	CAPN3	0
NM_000071	CBS	117.01
NM_000072	CD36	0
NM_000073	CD3G	0
NM_000074	CD40LG	0
NM_000075	CDK4	99.73
NM_000076	CDKN1C	1.89
NM_000077	CDKN2A	71.13
NM_000078	CETP	0
NM_000079	CHRNA1	0
NM_000080	CHRNE	0.31
NM_000081	LYST	19.38
NM_000082	ERCC8	7.23
NM_000083	CLCN1	11.04
NM_000084	CLCN5	5
NM_000085	CLCNKB	0
NM_000086	CLN3	46.61
NM_000087	CNGA1	9.23
NM_000088	COL1A1	19.93
NM_000089	COL1A2	2.71
NM_000090	COL3A1	0.06
NM_000091	COL4A3	8.43
NM_000092	COL4A4	9.25
NM_000093	COL5A1	0
NM_000094	COL7A1	4.28
NM_000095	COMP	0.96
NM_000096	CP	43.35
NM_000097	CPOX	12.31
NM_000098	CPT2	25.66
NM_000099	CST3	468.06
NM_000100	CSTB	315.47
NM_000101	CYBA	143.9
NM_000102	CYP17A1	0.1
NM_000103	CYP19A1	0
NM_000104	CYP1B1	0.92
NM_000106	CYP2D6	2.35
NM_000107	DDB2	15.21
NM_000108	DLD	38.55
NM_000109	DMD	0
NM_000110	DPYD	16.45
NM_000111	SLC26A3	0
NM_000112	SLC26A2	15.23
NM_000113	TOR1A	56.83
NM_000115	EDNRB	0
NM_000116	TAZ	16.37
NM_000117	EMD	142.72
NM_000118	ENG	0.59
NM_000119	EPB42	0
NM_000120	EPHX1	2.64
NM_000121	EPOR	14.34
NM_000122	ERCC3	45.56
NM_000123	ERCC5	39.55
NM_000124	ERCC6	6.8
NM_000125	ESR1	1.46
NM_000126	ETFA	60.95
NM_000127	EXT1	30.04
NM_000128	F11	0.01
NM_000129	F13A1	0
NM_000130	F5	0.02
NM_000131	F7	0
NM_000132	F8	2.92
NM_000133	F9	0
NM_000134	FABP2	0
NM_000135	FANCA	19.66
NM_000136	FANCC	12.57
NM_000137	FAH	19.58
NM_000138	FBN1	4.94
NM_000139	MS4A2	0
NM_000140	FECH	18.36
NM_000141	FGFR2	0
NM_000142	FGFR3	1.17
NM_000143	FH	65.84
NM_000144	FXN	1.15
NM_000145	FSHR	0
NM_000146	FTL	1532.38
NM_000147	FUCA1	19.37
NM_000148	FUT1	8.19
NM_000149	FUT3	4.93
NM_000150	FUT6	1.16
NM_000151	G6PC	0
NM_000152	GAA	4.62
NM_000153	GALC	5.01
NM_000154	GALK1	31.19
NM_000155	GALT	31.24
NM_000156	GAMT	9.96
NM_000157	GBA	169.73
NM_000158	GBE1	14.09
NM_000159	GCDH	26.24
NM_000160	GCGR	4.68
NM_000161	GCH1	9.08
NM_000162	GCK	0
NM_000163	GHR	0.4
NM_000164	GIPR	0.58
NM_000165	GJA1	6.6
NM_000166	GJB1	0
NM_000167	GK	3.77
NM_000168	GLI3	12.66
NM_000169	GLA	22.83
NM_000170	GLDC	1.22
NM_000171	GLRA1	0
NM_000172	GNAT1	0
NM_000173	GP1BA	0
NM_000174	GP9	0
NM_000175	GPI	157.9
NM_000176	NR3C1	0
NM_000177	GSN	256.84
NM_000178	GSS	19
NM_000179	MSH6	35.85
NM_000180	GUCY2D	0.09
NM_000181	GUSB	76.91
NM_000182	HADHA	79.9
NM_000183	HADHB	50.45
NM_000184	HBG2	0
NM_000185	SERPIND1	0
NM_000186	CFH	0.1
NM_000187	HGD	0.64
NM_000188	HK1	90.64
NM_000189	HK2	29.1
NM_000190	HMBS	23.98
NM_000191	HMGCL	40.7
NM_000192	TBX5	0
NM_000193	SHH	0
NM_000194	HPRT1	10.46
NM_000195	HPS1	1.57
NM_000196	HSD11B2	31.35
NM_000197	HSD17B3	2.14
NM_000198	HSD3B2	0
NM_000199	SGSH	49.07
NM_000200	HTN3	0
NM_000201	ICAM1	212.71
NM_000202	IDS	21.72
NM_000203	IDUA	13.84
NM_000204	CFI	0
NM_000206	IL2RG	1.16
NM_000207	INS	0
NM_000208	INSR	45.76
NM_000209	PDX1	0.07
NM_000210	ITGA6	147.9
NM_000211	ITGB2	52.24
NM_000212	ITGB3	1.69
NM_000213	ITGB4	6.36
NM_000214	JAG1	69
NM_000215	JAK3	0.08
NM_000216	ANOS1	0.08
NM_000217	KCNA1	0
NM_000218	KCNQ1	2.35
NM_000219	KCNE1	0.26
NM_000220	KCNJ1	0.08
NM_000221	KHK	11.03
NM_000222	KIT	5.78
NM_000223	KRT12	0
NM_000224	KRT18	94.06
NM_000226	KRT9	3.4
NM_000227	LAMA3	0.78
NM_000228	LAMB3	181.2
NM_000229	LCAT	16.78
NM_000230	LEP	0.06
NM_000231	SGCG	0.06
NM_000232	SGCB	14.56
NM_000233	LHCGR	0
NM_000234	LIG1	27.91
NM_000235	LIPA	9.46
NM_000236	LIPC	0
NM_000237	LPL	5.44
NM_000238	KCNH2	0
NM_000239	LYZ	0
NM_000240	MAOA	0.09
NM_000242	MBL2	0
NM_000243	MEFV	0.19
NM_000244	MEN1	0
NM_000245	MET	2.1
NM_000246	CIITA	0.73
NM_000247	MICA	26.86
NM_000248	MITF	0
NM_000249	MLH1	22.27
NM_000250	MPO	0
NM_000251	MSH2	46.67
NM_000252	MTM1	12.95
NM_000253	MTTP	0.35
NM_000254	MTR	30.28
NM_000255	MUT	40.3
NM_000256	MYBPC3	0
NM_000257	MYH7	0.02
NM_000258	MYL3	0
NM_000259	MYO5A	13.4
NM_000260	MYO7A	0.84
NM_000261	MYOC	0.09
NM_000262	NAGA	48.14
NM_000263	NAGLU	28.99
NM_000264	PTCH1	0
NM_000265	NCF1	0.29
NM_000266	NDP	0.11
NM_000267	NF1	14.06
NM_000268	NF2	7.75
NM_000269	NME1	286.62
NM_000270	PNP	55.16
NM_000271	NPC1	113.36
NM_000272	NPHP1	4.31
NM_000273	GPR143	4.91
NM_000274	OAT	94.71
NM_000275	OCA2	9.16
NM_000276	OCRL	1.08
NM_000277	PAH	2.69
NM_000278	PAX2	0
NM_000280	PAX6	0
NM_000281	PCBD1	63.4
NM_000282	PCCA	4.17
NM_000283	PDE6B	0
NM_000284	PDHA1	48.36
NM_000285	PEPD	34.83
NM_000286	PEX12	4.04
NM_000287	PEX6	64.4
NM_000288	PEX7	7.82
NM_000289	PFKM	22.66
NM_000290	PGAM2	0.89
NM_000291	PGK1	224.55
NM_000292	PHKA2	14.76
NM_000293	PHKB	5.11
NM_000294	PHKG2	13.5
NM_000295	SERPINA1	2.72
NM_000296	PKD1	31.79
NM_000297	PKD2	21.7
NM_000298	PKLR	0
NM_000299	PKP1	0
NM_000300	PLA2G2A	0
NM_000301	PLG	0
NM_000302	PLOD1	135.11
NM_000303	PMM2	80.63
NM_000304	PMP22	15.53
NM_000305	PON2	77.06
NM_000306	POU1F1	0
NM_000307	POU3F4	0
NM_000308	CTSA	158.81
NM_000309	PPOX	0.99
NM_000310	PPT1	148.34
NM_000311	PRNP	75.98
NM_000312	PROC	3.31
NM_000313	PROS1	0.91
NM_000314	PTEN	0.39
NM_000315	PTH	0
NM_000316	PTH1R	0
NM_000317	PTS	37.22
NM_000318	PEX2	29.93
NM_000319	PEX5	12.99
NM_000320	QDPR	14.76
NM_000321	RB1	28.52
NM_000322	PRPH2	0.54
NM_000324	RHAG	0
NM_000325	PITX2	0.07
NM_000326	RLBP1	0.61
NM_000327	ROM1	5.62
NM_000328	RPGR	5.73
NM_000329	RPE65	0
NM_000330	RS1	0
NM_000331	SAA1	0.98
NM_000332	ATXN1	0.75
NM_000333	ATXN7	17.64
NM_000334	SCN4A	0
NM_000335	SCN5A	1.12
NM_000336	SCNN1B	24.78
NM_000337	SGCD	0.27
NM_000338	SLC12A1	0
NM_000339	SLC12A3	0
NM_000340	SLC2A2	0
NM_000341	SLC3A1	0.02
NM_000342	SLC4A1	0.01
NM_000343	SLC5A1	34.81
NM_000344	SMN1 /// SMN2	31.39
NM_000345	SNCA	0
NM_000346	SOX9	298.3
NM_000347	SPTB	7.84
NM_000348	SRD5A2	0.02
NM_000349	STAR	0.05
NM_000350	ABCA4	0.58
NM_000351	STS	0
NM_000352	ABCC8	0
NM_000353	TAT	0.02
NM_000354	SERPINA7	0
NM_000355	TCN2	6.9
NM_000356	TCOF1	0
NM_000358	TGFBI	4.41
NM_000359	TGM1	26.17
NM_000360	TH	0.15
NM_000361	THBD	42.74
NM_000362	TIMP3	517.67
NM_000363	TNNI3	0
NM_000364	TNNT2	0.83
NM_000365	TPI1	1018.03
NM_000366	TPM1	26.06
NM_000367	TPMT	9.29
NM_000368	TSC1	26.06
NM_000369	TSHR	0
NM_000370	TTPA	0.56
NM_000371	TTR	0.11
NM_000372	TYR	0
NM_000373	UMPS	25.05
NM_000374	UROD	72.43
NM_000375	UROS	21.51
NM_000376	VDR	6.99
NM_000377	WAS	2.74
NM_000378	WT1	0.2
NM_000379	XDH	1.48
NM_000380	XPA	6.61
NM_000381	MID1	2.72
NM_000382	ALDH3A2	45.47
NM_000383	AIRE	0
NM_000384	APOB	0.08
NM_000386	BLMH	5.49
NM_000387	SLC25A20	23.36
NM_000388	CASR	0
NM_000389	CDKN1A	424.49
NM_000390	CHM	7.95
NM_000391	TPP1	88.11
NM_000392	ABCC2	0.82
NM_000393	COL5A2	5.05
NM_000394	CRYAA	0
NM_000395	CSF2RB	0.42
NM_000396	CTSK	14.8
NM_000397	CYBB	0.48
NM_000398	CYB5R3	82.7
NM_000399	EGR2	0
NM_000400	ERCC2	17.84
NM_000401	EXT2	13.55
NM_000402	G6PD	41.67
NM_000403	GALE	5.48
NM_000404	GLB1	47.09
NM_000405	GM2A	33.39
NM_000406	GNRHR	0
NM_000407	GP1BB	6.12
NM_000408	GPD2	29.39
NM_000409	GUCA1A	0
NM_000410	HFE	9.62
NM_000411	HLCS	27
NM_000412	HRG	0
NM_000413	HSD17B1	3.88
NM_000414	HSD17B4	28.54
NM_000415	IAPP	0
NM_000416	IFNGR1	22.35
NM_000417	IL2RA	0
NM_000418	IL4R	0.96
NM_000419	ITGA2B	2.46
NM_000420	KEL	0.44
NM_000421	KRT10	10.23
NM_000422	KRT17	1512.21
NM_000423	KRT2	0
NM_000424	KRT5	1785.7
NM_000425	L1CAM	0
NM_000426	LAMA2	0
NM_000427	LOR	0
NM_000428	LTBP2	30.29
NM_000429	MAT1A	0.04
NM_000430	PAFAH1B1	66.12
NM_000431	MVK	22.3
NM_000432	MYL2	0
NM_000433	NCF2	0.26
NM_000434	NEU1	54.93
NM_000435	NOTCH3	400.93
NM_000436	OXCT1	22.13
NM_000437	PAFAH2	26.2
NM_000438	PAX3	0
NM_000439	PCSK1	0
NM_000440	PDE6A	0
NM_000441	SLC26A4	0.05
NM_000442	PECAM1	0
NM_000443	ABCB4	0.3
NM_000444	PHEX	0.18
NM_000445	PLEC	121.77
NM_000446	PON1	0
NM_000447	PSEN2	22.55
NM_000448	RAG1	1
NM_000449	RFX5	13.41
NM_000450	SELE	0.64
NM_000451_chrX	NA	0
NM_000451_chrY	NA	0
NM_000452	SLC10A2	0
NM_000453	SLC5A5	0.05
NM_000454	SOD1	285.89
NM_000455	STK11	73.34
NM_000456	SUOX	2.64
NM_000457	HNF4A	0
NM_000458	HNF1B	0
NM_000459	TEK	0
NM_000460	THPO	0
NM_000461	THRB	0.42
NM_000462	UBE3A	8.78
NM_000463	UGT1A1	0
NM_000465	BARD1	45.75
NM_000466	PEX1	308.25
NM_000474	TWIST1	13.5
NM_000475	NR0B1	0.03
NM_000476	AK1	28.69
NM_000477	ALB	0.48
NM_000478	ALPL	9.57
NM_000479	AMH	4.61
NM_000480	AMPD3	2.87
NM_000481	AMT	12.17
NM_000482	APOA4	0
NM_000483	APOC2	0
NM_000484	APP	345.32
NM_000485	APRT	122.98
NM_000486	AQP2	0.04
NM_000487	ARSA	34.54
NM_000488	SERPINC1	1.02
NM_000489	ATRX	10.89
NM_000490	AVP	0
NM_000491	C1QB	0
NM_000492	CFTR	0.45
NM_000493	COL10A1	0
NM_000494	COL17A1	0.12
NM_000495	COL4A5	1.45
NM_000496	CRYBB2	6.75
NM_000497	CYP11B1	0
NM_000498	CYP11B2	0
NM_000499	CYP1A1	0
NM_000500	CYP21A2	0
NM_000501	ELN	0
NM_000502	EPX	0
NM_000503	EYA1	0
NM_000504	F10	0
NM_000505	F12	17.66
NM_000506	F2	1.16
NM_000507	FBP1	0.86
NM_000508	FGA	0
NM_000509	FGG	0
NM_000510	FSHB	0
NM_000511	FUT2	5.68
NM_000512	GALNS	51.7
NM_000513	OPN1MW	0
NM_000514	GDNF	0
NM_000515	GH1	0
NM_000516	GNAS	26.81
NM_000517	HBA2	0.37
NM_000518	HBB	0.09
NM_000519	HBD	0
NM_000520	HEXA	64.25
NM_000521	HEXB	46.54
NM_000522	HOXA13	0
NM_000523	HOXD13	0.1
NM_000524	HTR1A	0
NM_000525	KCNJ11	7.51
NM_000526	KRT14	7218.84
NM_000527	LDLR	70.39
NM_000528	MAN2B1	49.93
NM_000529	MC2R	0.01
NM_000530	MPZ	1.64
NM_000531	OTC	0
NM_000532	PCCB	32.23
NM_000533	PLP1	0
NM_000534	PMS1	11.09
NM_000535	PMS2	3.23
NM_000536	RAG2	0
NM_000537	REN	0
NM_000538	RFXAP	10.99
NM_000539	RHO	0.08
NM_000540	RYR1	0.08
NM_000541	SAG	0.03
NM_000542	SFTPB	0
NM_000543	SMPD1	14.65
NM_000544	TAP2	0
NM_000545	HNF1A	0
NM_000546	TP53	4.55
NM_000547	TPO	0
NM_000548	TSC2	3.11
NM_000549	TSHB	0
NM_000550	TYRP1	0
NM_000551	VHL	68.7
NM_000552	VWF	1.09
NM_000553	WRN	20.98
NM_000554	CRX	0.01
NM_000555	DCX	0
NM_000557	GDF5	0.43
NM_000558	HBA1	0
NM_000559	HBG1	0
NM_000560	CD53	0
NM_000561	GSTM1	9.35
NM_000562	C8A	0
NM_000564	IL5RA	0
NM_000565	IL6R	5.05
NM_000566	FCGR1A	0
NM_000567	CRP	0
NM_000569	FCGR3A	0
NM_000570	FCGR3B	0
NM_000572	IL10	0
NM_000573	CR1	0
NM_000574	CD55	22.14
NM_000575	IL1A	0
NM_000576	IL1B	0
NM_000577	IL1RN	0.82
NM_000578	SLC11A1	0.17
NM_000579	CCR5	0
NM_000581	GPX1	234.15
NM_000582	SPP1	0
NM_000583	GC	0
NM_000584	CXCL8	7.9
NM_000585	IL15	0.5
NM_000586	IL2	0
NM_000587	C7	0
NM_000588	IL3	0
NM_000589	IL4	0
NM_000590	IL9	0
NM_000591	CD14	1.57
NM_000593	TAP1	62.96
NM_000594	TNF	11.56
NM_000595	LTA	0.1
NM_000596	IGFBP1	0.11
NM_000597	IGFBP2	170.42
NM_000598	IGFBP3	22.89
NM_000599	IGFBP5	4.99
NM_000600	IL6	0.16
NM_000601	HGF	0
NM_000602	SERPINE1	0.82
NM_000603	NOS3	0
NM_000605	IFNA2	0
NM_000606	C8G	2.77
NM_000607	ORM1	0
NM_000608	ORM2	0.06
NM_000609	CXCL12	0.16
NM_000610	CD44	7.36
NM_000611	CD59	93.01
NM_000612	IGF2	0
NM_000613	HPX	1.78
NM_000614	CNTF	3.37
NM_000615	NCAM1	0.41
NM_000616	CD4	0.36
NM_000617	SLC11A2	0.63
NM_000618	IGF1	0
NM_000619	IFNG	0
NM_000620	NOS1	0
NM_000621	HTR2A	0
NM_000623	BDKRB2	0.32
NM_000624	SERPINA5	0.77
NM_000625	NOS2	1.79
NM_000626	CD79B	0.97
NM_000627	LTBP1	0
NM_000628	IL10RB	54.31
NM_000629	IFNAR1	28.09
NM_000631	NCF4	0
NM_000632	ITGAM	1.61
NM_000633	BCL2	0.62
NM_000634	CXCR1	0
NM_000635	RFX2	4.14
NM_000636	SOD2	70.02
NM_000637	GSR	24.7
NM_000638	VTN	0
NM_000639	FASLG	0
NM_000640	IL13RA2	0
NM_000641	IL11	1.48
NM_000642	AGL	10.46
NM_000643	AGL	0
NM_000644	AGL	0
NM_000646	AGL	0.28
NM_000651	CR1	0
NM_000655	SELL	0
NM_000657	BCL2	0.59
NM_000660	TGFB1	0.87
NM_000661	RPL9	1574.14
NM_000662	NAT1	0.47
NM_000663	ABAT	0.39
NM_000665	ACHE	0
NM_000666	ACY1	46.04
NM_000667	ADH1A	0
NM_000668	ADH1B	0
NM_000669	ADH1C	0
NM_000670	ADH4	0
NM_000671	ADH5	208.26
NM_000672	ADH6	0
NM_000673	ADH7	0
NM_000674	ADORA1	1.51
NM_000675	ADORA2A	0
NM_000676	ADORA2B	9.03
NM_000677	ADORA3	0
NM_000678	ADRA1D	0.02
NM_000679	ADRA1B	0.38
NM_000680	ADRA1A	0
NM_000681	ADRA2A	0.17
NM_000682	ADRA2B	5.51
NM_000683	ADRA2C	1.42
NM_000684	ADRB1	0.03
NM_000685	AGTR1	0
NM_000686	AGTR2	0
NM_000687	AHCY	157.07
NM_000688	ALAS1	15.25
NM_000689	ALDH1A1	0.08
NM_000690	ALDH2	14.73
NM_000691	ALDH3A1	0
NM_000692	ALDH1B1	32.32
NM_000693	ALDH1A3	29.99
NM_000694	ALDH3B1	1.82
NM_000695	ALDH3B2	15.52
NM_000696	ALDH9A1	52.84
NM_000697	ALOX12	0
NM_000698	ALOX5	0
NM_000699	AMY2A	0.16
NM_000700	ANXA1	208.05
NM_000701	ATP1A1	285.34
NM_000702	ATP1A2	0
NM_000704	ATP4A	0
NM_000705	ATP4B	0
NM_000706	AVPR1A	0
NM_000707	AVPR1B	0
NM_000709	BCKDHA	31.78
NM_000710	BDKRB1	0
NM_000712	BLVRA	30.49
NM_000713	BLVRB	153.17
NM_000714	TSPO	591.54
NM_000715	C4BPA	0
NM_000716	C4BPB	0
NM_000717	CA4	0
NM_000718	CACNA1B	1.73
NM_000719	CACNA1C	3.49
NM_000720	CACNA1D	4.81
NM_000721	CACNA1E	0
NM_000722	CACNA2D1	0.21
NM_000723	CACNB1	12.95
NM_000724	CACNB2	0
NM_000725	CACNB3	4.36
NM_000726	CACNB4	0.04
NM_000727	CACNG1	1.41
NM_000728	CALCB	7.91
NM_000729	CCK	0
NM_000730	CCKAR	0
NM_000732	CD3D	0
NM_000733	CD3E	0.12
NM_000734	CD247	0
NM_000735	CGA	0
NM_000737	CGB3	0
NM_000738	CHRM1	8.88
NM_000739	CHRM2	0
NM_000740	CHRM3	0.66
NM_000741	CHRM4	0.08
NM_000742	CHRNA2	0
NM_000743	CHRNA3	0.07
NM_000744	CHRNA4	0
NM_000745	CHRNA5	4.88
NM_000746	CHRNA7	0.81
NM_000747	CHRNB1	6.73
NM_000748	CHRNB2	0.6
NM_000749	CHRNB3	0
NM_000750	CHRNB4	0.31
NM_000751	CHRND	0
NM_000754	COMT	64.37
NM_000755	CRAT	17.7
NM_000756	CRH	0
NM_000757	CSF1	1.33
NM_000758	CSF2	0.26
NM_000759	CSF3	0
NM_000760	CSF3R	0
NM_000761	CYP1A2	0
NM_000762	CYP2A6	0
NM_000764	CYP2A7	0
NM_000765	CYP3A7	0.02
NM_000766	CYP2A13	0
NM_000767	CYP2B6	0
NM_000769	CYP2C19	0
NM_000770	CYP2C8	0
NM_000771	CYP2C9	0
NM_000772	CYP2C18	0.09
NM_000773	CYP2E1	0.08
NM_000774	CYP2F1	0
NM_000775	CYP2J2	3.97
NM_000777	CYP3A5	0
NM_000778	CYP4A11	0
NM_000779	CYP4B1	2.67
NM_000780	CYP7A1	0.02
NM_000781	CYP11A1	0
NM_000782	CYP24A1	0.31
NM_000783	CYP26A1	0.09
NM_000784	CYP27A1	37.2
NM_000785	CYP27B1	3.04
NM_000786	CYP51A1	990.01
NM_000787	DBH	0
NM_000788	DCK	27.99
NM_000789	ACE	1.17
NM_000790	DDC	0
NM_000791	DHFR	37.82
NM_000792	DIO1	0
NM_000793	DIO2	0
NM_000794	DRD1	0
NM_000795	DRD2	0.23
NM_000796	DRD3	0
NM_000797	DRD4	2.88
NM_000798	DRD5	0.11
NM_000799	EPO	0.57
NM_000800	FGF1	0.16
NM_000801	FKBP1A	199.28
NM_000802	FOLR1	0
NM_000803	FOLR2	0
NM_000804	FOLR3	0
NM_000805	GAST	0.39
NM_000806	GABRA1	0
NM_000807	GABRA2	0.15
NM_000808	GABRA3	0.05
NM_000809	GABRA4	0
NM_000810	GABRA5	0
NM_000811	GABRA6	0
NM_000812	GABRB1	0.12
NM_000813	GABRB2	0.09
NM_000814	GABRB3	0.2
NM_000815	GABRD	0
NM_000816	GABRG2	0
NM_000817	GAD1	0
NM_000818	GAD2	0
NM_000819	GART	62.83
NM_000820	GAS6	19.64
NM_000821	GGCX	10.98
NM_000823	GHRHR	0.2
NM_000824	GLRB	0
NM_000825	GNRH1	18.32
NM_000826	GRIA2	0
NM_000827	GRIA1	0
NM_000828	GRIA3	0.29
NM_000829	GRIA4	0.02
NM_000830	GRIK1	0
NM_000831	GRIK3	0.02
NM_000832	GRIN1	0
NM_000833	GRIN2A	0.1
NM_000834	GRIN2B	0.15
NM_000835	GRIN2C	0.1
NM_000836	GRIN2D	0.69
NM_000837	GRINA	11.97
NM_000839	GRM2	0.59
NM_000840	GRM3	0.05
NM_000841	GRM4	1.32
NM_000842	GRM5	0
NM_000843	GRM6	0.01
NM_000844	GRM7	0
NM_000845	GRM8	0.02
NM_000846	GSTA2	0
NM_000847	GSTA3	0.16
NM_000848	GSTM2	8.49
NM_000849	GSTM3	4.49
NM_000850	GSTM4	11.86
NM_000851	GSTM5	0.12
NM_000852	GSTP1	1127.08
NM_000853	GSTT1	0
NM_000854	GSTT2	0
NM_000855	GUCY1A2	0.17
NM_000856	GUCY1A3	1.66
NM_000857	GUCY1B3	2.61
NM_000858	GUK1	93.74
NM_000859	HMGCR	58.02
NM_000860	HPGD	0
NM_000861	HRH1	0.56
NM_000862	HSD3B1	0
NM_000863	HTR1B	0.07
NM_000864	HTR1D	14.45
NM_000865	HTR1E	0
NM_000866	HTR1F	0
NM_000867	HTR2B	0
NM_000868	HTR2C	0
NM_000869	HTR3A	0
NM_000870	HTR4	0
NM_000871	HTR6	0.25
NM_000872	HTR7	0
NM_000873	ICAM2	0.93
NM_000874	IFNAR2	0
NM_000875	IGF1R	72.01
NM_000876	IGF2R	100.85
NM_000877	IL1R1	1.69
NM_000878	IL2RB	0
NM_000879	IL5	0
NM_000880	IL7	0.31
NM_000882	IL12A	0.07
NM_000883	IMPDH1	0
NM_000884	IMPDH2	145.15
NM_000885	ITGA4	1.23
NM_000887	ITGAX	0
NM_000888	ITGB6	1.45
NM_000889	ITGB7	7.35
NM_000890	KCNJ5	0.74
NM_000891	KCNJ2	0.05
NM_000892	KLKB1	0.16
NM_000893	KNG1	0
NM_000894	LHB	0
NM_000895	LTA4H	40.3
NM_000896	CYP4F3	0.09
NM_000898	MAOB	0.12
NM_000899	KITLG	0
NM_000900	MGP	155.66
NM_000901	NR3C2	0.48
NM_000902	MME	0
NM_000903	NQO1	101.16
NM_000904	NQO2	33.3
NM_000905	NPY	0
NM_000906	NPR1	0.19
NM_000908	NPR3	33.15
NM_000909	NPY1R	4.75
NM_000910	NPY2R	0
NM_000911	OPRD1	10.39
NM_000912	OPRK1	1.07
NM_000913	OPRL1	2.14
NM_000914	OPRM1	0
NM_000915	OXT	1.02
NM_000916	OXTR	5.24
NM_000917	P4HA1	18.37
NM_000918	P4HB	908.48
NM_000919	PAM	41.99
NM_000920	PC	102.7
NM_000921	PDE3A	0.51
NM_000922	PDE3B	0.96
NM_000923	PDE4C	0
NM_000924	PDE1B	0
NM_000925	PDHB	66.43
NM_000926	PGR	0
NM_000927	ABCB1	0.06
NM_000928	PLA2G1B	0
NM_000929	PLA2G5	0
NM_000930	PLAT	0
NM_000932	PLCB3	18.35
NM_000933	PLCB4	3.5
NM_000934	SERPINF2	0
NM_000935	PLOD2	18.75
NM_000936	PNLIP	0
NM_000937	POLR2A	91.36
NM_000938	POLR2B	90.12
NM_000939	POMC	0.03
NM_000940	PON3	3.35
NM_000941	POR	57.57
NM_000942	PPIB	1070.23
NM_000943	PPIC	82.52
NM_000944	PPP3CA	2.03
NM_000945	PPP3R1	43.25
NM_000946	PRIM1	12.98
NM_000947	PRIM2	22.65
NM_000948	PRL	0
NM_000949	PRLR	4.94
NM_000950	PRRG1	0
NM_000951	PRRG2	26.75
NM_000952	PTAFR	0.55
NM_000953	PTGDR	0.09
NM_000954	PTGDS	0.19
NM_000955	PTGER1	0.66
NM_000956	PTGER2	0.04
NM_000958	PTGER4	3.62
NM_000959	PTGFR	0.91
NM_000960	PTGIR	0
NM_000961	PTGIS	0.74
NM_000962	PTGS1	0
NM_000963	PTGS2	0.15
NM_000964	RARA	5.82
NM_000965	RARB	0.67
NM_000966	RARG	135.82
NM_000967	RPL3	1758.65
NM_000968	RPL4	2147.93
NM_000969	RPL5	828.13
NM_000970	RPL6	1126.77
NM_000971	RPL7	2121.67
NM_000972	RPL7A	2329.43
NM_000973	RPL8	2843.4
NM_000975	RPL11	1309.57
NM_000976	RPL12	1304.34
NM_000977	RPL13	241.15
NM_000978	RPL23	638.05
NM_000979	RPL18	722.64
NM_000980	RPL18A	2644.36
NM_000981	RPL19	1266.11
NM_000982	RPL21	1259.51
NM_000983	RPL22	116.97
NM_000984	RPL23A	649.98
NM_000985	RPL17	91.8
NM_000986	RPL24	914.82
NM_000987	RPL26	822.25
NM_000988	RPL27	1620.18
NM_000989	RPL30	2194.25
NM_000990	RPL27A	127.55
NM_000991	RPL28	28.54
NM_000992	RPL29	970.36
NM_000993	RPL31	1566.44
NM_000994	RPL32	384.2
NM_000995	RPL34	11.66
NM_000996	RPL35A	1124.43
NM_000997	RPL37	341.21
NM_000998	RPL37A	3058.37
NM_000999	RPL38	1965.91
NM_001000	RPL39	1370.91
NM_001001	RPL36AL	138.92
NM_001001132	ITSN1	0
NM_001001290	SLC2A9	0
NM_001001317	PRSS58	0
NM_001001323	ATP2B1	0
NM_001001325	SPINK14	0
NM_001001329	PRKCSH	13.4
NM_001001330	REEP3	31.26
NM_001001331	ATP2B2	0.39
NM_001001342	BLOC1S2	0
NM_001001343	FNDC9	0.02
NM_001001344	ATP2B3	0.06
NM_001001346	CLDN20	0.08
NM_001001349	NKIRAS2	3.4
NM_001001389	CD44	28.84
NM_001001390	CD44	2.78
NM_001001391	CD44	0
NM_001001392	CD44	0
NM_001001394	DNAJB3	0
NM_001001395	LMO3	0
NM_001001396	ATP2B4	0.13
NM_001001410	TSR3	77.02
NM_001001411	ZNF676	0
NM_001001412	CALHM1	0
NM_001001413	GOLGA6L1	0
NM_001001414	NCCRP1	54.23
NM_001001415	ZNF429	2.48
NM_001001417	CCL3P1 /// TBC1D3B	0
NM_001001418	TBC1D3C	8.49
NM_001001419	SMAD5	2.42
NM_001001420	SMAD5	13.26
NM_001001430	TNNT2	0
NM_001001431	TNNT2	5.59
NM_001001432	TNNT2	0
NM_001001433	STX16	7.2
NM_001001436	C16orf87	2.17
NM_001001437	CCL3L1 /// CCL3L3	0.2
NM_001001438	LSS	7.12
NM_001001479	SLC35E4	9.82
NM_001001480	KRTAP5-5	0
NM_001001481	UBE2W	0.75
NM_001001483	ZDHHC13	4.25
NM_001001484	PTER	7.4
NM_001001485	ATP2C1	1.9
NM_001001486	ATP2C1	32.83
NM_001001487	ATP2C1	12.81
NM_001001502	SNCB	0
NM_001001503	NDUFV3	23.39
NM_001001520	NA	53.85
NM_001001521	UGP2	53.61
NM_001001522	TAGLN	20.37
NM_001001523	RORC	0
NM_001001524	TM6SF2	1.55
NM_001001547	CD36	0
NM_001001548	CD36	0
NM_001001549	GRB10	3.62
NM_001001550	GRB10	21.22
NM_001001551	IDNK	0.35
NM_001001552	LEMD1	0
NM_001001555	GRB10	39
NM_001001556	GALK2	18.44
NM_001001557	GDF6	0
NM_001001560	GGA1	12.4
NM_001001563	TIMM50	13.91
NM_001001567	PDE9A	3.81
NM_001001568	PDE9A	0
NM_001001569	PDE9A	0
NM_001001570	PDE9A	0
NM_001001571	PDE9A	0
NM_001001572	PDE9A	0
NM_001001573	PDE9A	0.86
NM_001001574	PDE9A	0
NM_001001575	PDE9A	0.47
NM_001001576	PDE9A	0
NM_001001577	PDE9A	0
NM_001001578	PDE9A	0
NM_001001579	PDE9A	0
NM_001001580	PDE9A	0
NM_001001581	PDE9A	0
NM_001001582	PDE9A	0
NM_001001583	PDE9A	0
NM_001001584	PDE9A	0
NM_001001585	PDE9A	0
NM_001001653	MED8	2.75
NM_001001655	ALKBH2	9.76
NM_001001656	OR9A4	1.27
NM_001001657	OR2Y1	0
NM_001001658	OR9A2	0.16
NM_001001659	OR2A14	0
NM_001001660	ETFRF1	18.09
NM_001001661	ZNF425	0.92
NM_001001662	ZNF782	7.26
NM_001001663	TMEM211	0.12
NM_001001664	SPOPL	18.49
NM_001001665	CYP27C1	2.83
NM_001001666	ANO7	0.06
NM_001001667	OR6V1	0
NM_001001668	ZNF470	2.89
NM_001001669	ARHGEF37	54.13
NM_001001670	SPATA31D1	0
NM_001001671	MAP3K15	0.07
NM_001001673	RNASE9	0
NM_001001674	OR4F15	0
NM_001001676	LCN9	0
NM_001001683	MED11	25.04
NM_001001694	IL17REL	0
NM_001001701	C4orf3	83.98
NM_001001709	C9orf170	0.42
NM_001001710	FAM166A	2.95
NM_001001711	DDI1	0
NM_001001712	LCN10	0.02
NM_001001713	SH3BGR	0
NM_001001715	FARP1	38.79
NM_001001722	CDY2B	0
NM_001001732	CC2D2B	0
NM_001001734	ATP1A4	0
NM_001001740	RFWD2	10.64
NM_001001786	BLID	1.59
NM_001001788	RAET1G	0.37
NM_001001790	TOMM5	160.86
NM_001001791	C10orf55	0.02
NM_001001794	DENND6B	18.96
NM_001001795	C8orf82	35.8
NM_001001802	OR2A42	0.03
NM_001001821	OR2T34	0
NM_001001824	OR2T27	0
NM_001001827	OR2T35	0
NM_001001850	STX19	0.42
NM_001001851	ITIH5	0.04
NM_001001852	PIM3	160.48
NM_001001872	C14orf37	0
NM_001001874	TPD52L3	0
NM_001001875	TPD52L3	0
NM_001001877	HSFY2	0
NM_001001888	VCX3B	0.08
NM_001001890	RUNX1	77.94
NM_001001891	ANO7	0.55
NM_001001894	TTC3	14.63
NM_001001895	UBASH3A	0
NM_001001912	OR4E2	0
NM_001001913	OR52N1	0
NM_001001914	OR2G3	0
NM_001001915	OR2G2	0
NM_001001916	OR52J3	0
NM_001001917	OR56A1	0
NM_001001918	OR14C36	0
NM_001001919	OR13C4	0
NM_001001920	OR4C15	0
NM_001001921	OR5AS1	0
NM_001001922	OR52N5	0
NM_001001923	OR5C1	0
NM_001001924	MTUS1	47.37
NM_001001925	MTUS1	13.01
NM_001001928	PPARA	11.67
NM_001001931	MTUS1	0.4
NM_001001933	LHX8	0
NM_001001935	ATP5A1	11.73
NM_001001936	AFAP1L2	0
NM_001001937	ATP5A1	0
NM_001001938	C9orf47	0
NM_001001952	OR5D18	0
NM_001001953	OR10G9	0
NM_001001954	OR5A2	0
NM_001001955	OR4C13	0
NM_001001956	OR13C9	0.31
NM_001001957	OR2W3	0
NM_001001958	OR7G3	0
NM_001001959	OR11L1	0
NM_001001960	OR5W2	0
NM_001001961	OR13C3	0.05
NM_001001963	OR2L8	0.11
NM_001001964	OR2T11	0
NM_001001965	OR4D5	0
NM_001001966	OR14A16	0
NM_001001967	OR5D13	0
NM_001001968	OR6S1	0
NM_001001971	FAM13C	0
NM_001001973	ATP5C1	266.15
NM_001001974	PLEKHA1	1.93
NM_001001975	ATP5D	73.62
NM_001001976	ATE1	2.23
NM_001001991	PAMR1	0.88
NM_001001992	USP16	16.04
NM_001001994	GPM6B	0.03
NM_001001995	GPM6B	0
NM_001001996	GPM6B	0
NM_001001998	EXOSC10	66.38
NM_001002	RPLP0	1358.04
NM_001002000	GMPR2	16.03
NM_001002001	GMPR2	26.26
NM_001002002	GMPR2	0.75
NM_001002006	NT5C1B	0
NM_001002009	NT5C3A	4.63
NM_001002010	NT5C3A	9.89
NM_001002017	HCFC1R1	0.12
NM_001002018	HCFC1R1	2.97
NM_001002019	PUS1	24.58
NM_001002020	PUS1	6.74
NM_001002021	PFKL	5.29
NM_001002026	CLDN18	0.07
NM_001002027	ATP5G1	174.66
NM_001002029	C4B	1.57
NM_001002030	ECHDC1	1.87
NM_001002031	ATP5G2	2.29
NM_001002032	HN1	0
NM_001002033	HN1	3.31
NM_001002034	FAM109B	86.22
NM_001002035	DEFB108B	0
NM_001002036	ASTL	0.99
NM_001002231	KLK2	0
NM_001002235	SERPINA1	0
NM_001002236	SERPINA1	0
NM_001002243	AFTPH	12.74
NM_001002244	ANAPC11	5.24
NM_001002245	ANAPC11	40.06
NM_001002246	ANAPC11	44.46
NM_001002247	ANAPC11	48.83
NM_001002248	ANAPC11	50.72
NM_001002249	ANAPC11	2.66
NM_001002251	ARL6IP4	22.87
NM_001002252	ARL6IP4	12.03
NM_001002254	AWAT2	0
NM_001002255	SUMO4	4.65
NM_001002257	LCLAT1	6.1
NM_001002258	ATP5G3	8.36
NM_001002259	CAPRIN2	0
NM_001002261	ZFYVE27	4.14
NM_001002262	ZFYVE27	16.63
NM_001002264	EPSTI1	0.07
NM_001002266	2017-03-08	0
NM_001002269	EXOSC3	3.82
NM_001002273	FCGR2B	0.09
NM_001002274	FCGR2B	0
NM_001002275	FCGR2B	0
NM_001002292	WLS	0
NM_001002294	FMO3	0
NM_001002295	GATA3	1.55
NM_001002296	GOLGA7	3.01
NM_001002755	NFU1	19.3
NM_001002756	NFU1	1.24
NM_001002758	PRY2	0
NM_001002759	SFR1	1.95
NM_001002760	BPY2B	0
NM_001002761	BPY2C	0
NM_001002762	DNAJB12	19.95
NM_001002796	MCTP1	0.25
NM_001002800	SMC4	14.7
NM_001002810	PDE4DIP	0
NM_001002811	PDE4DIP	50.47
NM_001002812	PDE4DIP	0
NM_001002814	RAB11FIP1	64.46
NM_001002836	ZNF787	59.69
NM_001002837	INPP5J	0.78
NM_001002838	WNK3	13.63
NM_001002841	MYL4	0
NM_001002843	ZNF280D	2.59
NM_001002844	ZNF280D	4.2
NM_001002857	ANXA2	568.59
NM_001002858	ANXA2	5.03
NM_001002860	BTBD7	18.54
NM_001002862	DERL3	1.49
NM_001002876	CENPM	2.89
NM_001002877	THOC5	41.98
NM_001002878	THOC5	13.29
NM_001002879	THOC5	6.4
NM_001002880	CBY1	4.42
NM_001002901	FCRLB	0
NM_001002905	OR8G1	0
NM_001002906	XKRY2	0
NM_001002907	OR8K1	0
NM_001002909	GPATCH8	17.2
NM_001002911	GPR139	0
NM_001002912	ERICH3	0.04
NM_001002913	PTRH1	65.14
NM_001002914	KCTD11	30.4
NM_001002915	IGFL2	0
NM_001002916	H2BFWT	0
NM_001002917	OR8D1	0
NM_001002918	OR8D2	0
NM_001002919	ALKAL2	3.54
NM_001002920	POTEA	0
NM_001002923	IGFL4	0
NM_001002924	AP3S1	0.11
NM_001002925	OR5AP2	0
NM_001002926	TWISTNB	17.28
NM_001003	RPLP1	2307.96
NM_001003395	TPD52L1	1.31
NM_001003396	TPD52L1	5.05
NM_001003397	TPD52L1	18.65
NM_001003398	BICD1	15.56
NM_001003406	CACNA1I	0.18
NM_001003407	ABLIM1	0.82
NM_001003408	ABLIM1	0
NM_001003443	OR56A3	0.16
NM_001003652	SMAD2	3.68
NM_001003665	STUM	0.16
NM_001003674	LDLRAD4	2.56
NM_001003675	LDLRAD4	0
NM_001003676	C11orf49	21.93
NM_001003677	C11orf49	0.36
NM_001003678	C11orf49	3.21
NM_001003679	LEPR	0.54
NM_001003680	LEPR	0.32
NM_001003681	HMGXB4	24.69
NM_001003682	TMEM200B	6.29
NM_001003683	PDE1A	0.02
NM_001003684	UQCR10	60.02
NM_001003688	SMAD1	11.88
NM_001003690	MAD2L1BP	3
NM_001003692	ZMAT5	15.78
NM_001003693	LY6G6F	0.11
NM_001003694	BRPF1	1.11
NM_001003696	ATP5J	11.64
NM_001003697	ATP5J	77.34
NM_001003698	RREB1	10.84
NM_001003699	RREB1	13.55
NM_001003700	RREB1	0
NM_001003701	ATP5J	1.57
NM_001003702	ARHGEF35	20.55
NM_001003703	ATP5J	14.21
NM_001003704	MTFP1	0.37
NM_001003712	OSBPL8	9.57
NM_001003713	ATP5J2	206.13
NM_001003714	ATP5J2	14.71
NM_001003715	RECQL5	2.24
NM_001003716	RECQL5	11.92
NM_001003722	GLE1	61.94
NM_001003745	OR10A3	0.26
NM_001003750	OR8I2	0
NM_001003760	KLHL31	3.53
NM_001003785	ATP5H	4.39
NM_001003786	STRADA	1.2
NM_001003787	STRADA	0.55
NM_001003788	STRADA	7.71
NM_001003789	RABL2B	5.07
NM_001003790	ERLIN2	9.85
NM_001003791	ERLIN2	0
NM_001003792	RBMS3	0.51
NM_001003793	RBMS3	0
NM_001003794	MGLL	79.97
NM_001003795	GTF2IRD2B	3.01
NM_001003796	SNU13	107.68
NM_001003799	NA	0
NM_001003800	BICD2	20.2
NM_001003801	SMARCD3	0
NM_001003802	SMARCD3	3.46
NM_001003803	ATP5S	4.15
NM_001003805	ATP5S	0.15
NM_001003806	TRGC1	0
NM_001003809	DLGAP1	0
NM_001003810	HNRNPD	0
NM_001003811	TEX11	0
NM_001003818	TRIM6	0
NM_001003819	TRIM6-TRIM34	0
NM_001003827	TRIM34	0
NM_001003828	PARVB	0.6
NM_001003841	SLC6A19	0
NM_001003845	SP5	0.07
NM_001003891	MED15	16.57
NM_001003892	DUPD1	0
NM_001003894	CDY1B	0
NM_001003895	CDY1B	0
NM_001003897	MANBAL	26.14
NM_001003927	EVI2A	0
NM_001003931	PARP3	15.36
NM_001003936	TXNDC8	0
NM_001003937	TSPYL6	0.01
NM_001003938	HBM	0
NM_001003940	BMF	3.85
NM_001003941	OGDH	11.27
NM_001003942	BMF	0
NM_001003943	BMF	2.16
NM_001003945	ALAD	3.56
NM_001003954	ANXA13	0
NM_001003962	CAPNS1	1.4
NM_001004	RPLP2	2457.79
NM_001004019	FBLN2	3.32
NM_001004023	DYRK3	0.45
NM_001004051	GPRASP2	0.74
NM_001004052	OR52B2	0.71
NM_001004055	LRRC29	4.52
NM_001004056	GRK4	0
NM_001004057	GRK4	0.58
NM_001004058	OR8K5	0
NM_001004059	OR4S2	0
NM_001004060	NOMO2	3.15
NM_001004063	OR4K1	0
NM_001004064	OR8J3	0
NM_001004065	AKAP2	1.99
NM_001004067	NOMO3	43.98
NM_001004105	GRK6	11.63
NM_001004106	GRK6	74.17
NM_001004124	OR4P4	0
NM_001004125	TUSC1	8.97
NM_001004127	ALG11	19.78
NM_001004128	QSOX1	39.21
NM_001004134	OR10AD1	0
NM_001004135	OR2A12	0
NM_001004136	OR2T2	0
NM_001004137	OR52M1	0
NM_001004195	OR4F4	0
NM_001004196	CD200	0
NM_001004297	OR13A1	0
NM_001004298	C10orf90	0.9
NM_001004301	ZNF813	4.83
NM_001004303	C1orf168	0
NM_001004304	ZNF740	28.2
NM_001004306	CCDC144NL	0.34
NM_001004308	ZCCHC16	0
NM_001004309	ZNF774	6.8
NM_001004310	FCRL6	1.11
NM_001004311	FIGLA	0
NM_001004312	RTP2	0
NM_001004313	TMEM220	0.42
NM_001004316	LEKR1	0.11
NM_001004317	LIN28B	0
NM_001004318	ACP7	0.44
NM_001004319	VHLL	2.57
NM_001004320	AGMO	0
NM_001004323	C7orf61	2.16
NM_001004325	KRTAP5-2	0.52
NM_001004326	SLC22A20	6.9
NM_001004328	ZNF705A	0.01
NM_001004329	DBX2	0
NM_001004330	PLEKHG7	0
NM_001004333	RNASEK	128.32
NM_001004334	GPR179	0.58
NM_001004339	ZYG11A	11.79
NM_001004340	FCGR1B	0
NM_001004341	ETV3L	2.02
NM_001004342	TRIM67	0
NM_001004343	MAP1LC3C	0
NM_001004346	MTHFD2L	5.17
NM_001004351	SPDYE3	0
NM_001004352	NA	0
NM_001004353	STPG3	0.53
NM_001004354	NRARP	33.58
NM_001004356	FGFRL1	1.01
NM_001004358	FGFRL1	0
NM_001004360	DPP10	0.21
NM_001004416	UMODL1	0.28
NM_001004419	CLEC2D	0.53
NM_001004426	PLA2G6	0
NM_001004431	METRNL	128.68
NM_001004432	LINGO4	1.9
NM_001004434	SLC30A2	1.27
NM_001004439	ITGA11	0.02
NM_001004440	FAM19A3	0.3
NM_001004441	ANKRD34B	0.19
NM_001004450	OR1B1	0.83
NM_001004451	OR1J1	0
NM_001004452	OR1J4	0
NM_001004453	OR1L6	0.06
NM_001004454	OR1L8	0.16
NM_001004456	OR1M1	0
NM_001004457	OR1N2	0
NM_001004458	OR1S1	0
NM_001004459	OR1S2	0
NM_001004460	OR10A2	0
NM_001004461	OR10A6	0.26
NM_001004462	OR10G4	0
NM_001004463	OR10G7	0
NM_001004464	OR10G8	0.11
NM_001004465	OR10H4	0
NM_001004466	OR10H5	0
NM_001004467	OR10J3	0
NM_001004469	OR10J5	0
NM_001004470	ST8SIA6	0.04
NM_001004471	OR10Q1	0
NM_001004472	OR10R2	0
NM_001004473	OR10K1	0
NM_001004474	OR10S1	0
NM_001004475	OR10T2	0
NM_001004476	OR10K2	0
NM_001004477	OR10X1	0
NM_001004478	OR10Z1	0
NM_001004479	OR11H4	0
NM_001004480	OR11H6	0
NM_001004481	OR13C2	0.05
NM_001004482	OR13C5	0.05
NM_001004483	OR13C8	0
NM_001004484	OR13D1	0
NM_001004485	OR13F1	0
NM_001004486	OR13H1	0
NM_001004487	OR13J1	0
NM_001004488	OR2A25	0
NM_001004489	OR2AG1	0
NM_001004490	OR2AG2	0
NM_001004491	OR2AK2	0.05
NM_001004492	OR2B11	0
NM_001004684	OR2D3	0
NM_001004685	OR2F2	0
NM_001004686	OR2L2	0
NM_001004687	OR2L3	0
NM_001004688	OR2M2	0
NM_001004689	OR2M3	0.05
NM_001004690	OR2M5	0
NM_001004691	OR2M7	0
NM_001004692	OR2T12	0
NM_001004693	OR2T10	0
NM_001004694	OR2T29	0
NM_001004695	OR2T33	0
NM_001004696	OR2T4	0
NM_001004697	OR2T5	0
NM_001004698	OR2W5	0
NM_001004699	OR2Z1	0.14
NM_001004700	OR4C11	0
NM_001004701	OR4C16	0
NM_001004702	OR4C3	0
NM_001004703	OR4C46	0
NM_001004704	OR4C6	0
NM_001004705	OR4D10	0
NM_001004706	OR4D11	0
NM_001004707	OR4D2	0
NM_001004708	OR4D6	0
NM_001004711	OR4D9	0
NM_001004712	OR4K14	0
NM_001004713	OR1I1	0
NM_001004714	OR4K13	0
NM_001004715	OR4K17	0
NM_001004717	OR4L1	0
NM_001004719	OR4M2	0
NM_001004720	NCK2	1.71
NM_001004722	NCK2	5.51
NM_001004723	OR4N2	0
NM_001004724	OR4N5	0
NM_001004725	OR4S1	0
NM_001004726	OR4X1	0
NM_001004727	OR4X2	0
NM_001004728	OR5A1	0
NM_001004729	OR5AN1	0
NM_001004730	OR5AR1	0
NM_001004731	OR5AU1	0
NM_001004733	OR5B12	0.09
NM_001004734	OR14I1	0
NM_001004735	OR5D14	0
NM_001004736	OR5K1	0
NM_001004737	OR5K2	0
NM_001004738	OR5L1	0
NM_001004739	OR5L2	0
NM_001004740	OR5M1	0
NM_001004741	OR5M10	0
NM_001004742	OR5M3	0
NM_001004743	OR5M9	0
NM_001004744	OR5R1	0
NM_001004745	OR5T1	0
NM_001004746	OR5T2	0
NM_001004747	OR5T3	0
NM_001004748	OR51A2	0
NM_001004749	OR51A7	0
NM_001004750	OR51B6	0
NM_001004751	OR51D1	0
NM_001004752	OR51F1	0
NM_001004753	OR51F2	0
NM_001004754	OR51I2	0
NM_001004755	OR51L1	0
NM_001004756	OR51M1	0
NM_001004757	OR51Q1	0
NM_001004758	OR51S1	0
NM_001004759	OR51T1	0
NM_001004760	OR51V1	0
NM_001005	RPS3	238.11
NM_001005160	OR52A5	0
NM_001005161	OR52B4	0
NM_001005162	OR52B6	0
NM_001005163	OR52D1	0
NM_001005164	OR52E2	0
NM_001005165	OR52E4	0
NM_001005167	OR52E6	0
NM_001005168	OR52E8	0
NM_001005169	OR52I1	0
NM_001005170	OR52I2	0
NM_001005171	OR52K1	0
NM_001005172	OR52K2	0.05
NM_001005173	OR52L1	0.09
NM_001005174	OR52N2	0
NM_001005175	OR52N4	0
NM_001005176	SP140	0.01
NM_001005177	OR52R1	0
NM_001005178	OR52W1	0
NM_001005179	OR56A4	0
NM_001005180	OR56B1	0
NM_001005181	OR56B4	0
NM_001005182	OR6C1	0
NM_001005183	OR6C76	0
NM_001005184	OR6K6	0
NM_001005185	OR6N1	0
NM_001005186	OR6Q1	0
NM_001005187	OR6T1	0
NM_001005188	OR6X1	0
NM_001005189	OR6Y1	0
NM_001005190	OR7A10	0
NM_001005191	OR7D4	0
NM_001005192	OR7G1	0
NM_001005193	OR7G2	0
NM_001005194	OR8A1	0
NM_001005195	OR8B12	0
NM_001005196	OR8B4	0
NM_001005197	OR8D4	0
NM_001005198	OR8G5	0
NM_001005199	OR8H1	0
NM_001005200	OR8H2	0
NM_001005201	OR8H3	0
NM_001005202	OR8K3	0.05
NM_001005203	OR8S1	2.39
NM_001005204	OR8U1	0
NM_001005205	OR8J1	0
NM_001005207	TRIM37	21.87
NM_001005209	TMEM198	7.24
NM_001005210	LRRC55	0
NM_001005211	OR9I1	0
NM_001005212	OR9Q1	0
NM_001005213	OR9G1	0
NM_001005214	LRRC52	0
NM_001005216	OR2J3	0
NM_001005217	FRG2	0
NM_001005218	OR5B21	0
NM_001005221	OR4F29	0
NM_001005221_chr1	NA	0
NM_001005221_chr5	NA	0
NM_001005224	OR4F3	0
NM_001005224_chr1	NA	0
NM_001005224_chr5	NA	0
NM_001005226	OR2B3	0
NM_001005234	OR1L3	0
NM_001005235	OR1L4	0.53
NM_001005236	OR1L1	0
NM_001005237	OR51G1	0
NM_001005238	OR51G2	0
NM_001005239	OR11H1	0
NM_001005240	OR4F17	0
NM_001005241	OR4N4	0
NM_001005242	PKP2	21.49
NM_001005243	OR9K2	0
NM_001005245	OR5M11	0
NM_001005270	OR4C12	0
NM_001005271	CHD3	26.73
NM_001005272	OR4A5	0
NM_001005273	CHD3	0
NM_001005274	OR4A16	0
NM_001005275	OR4A15	0
NM_001005276	OR2AE1	2.09
NM_001005277	OR4F16	0
NM_001005277_chr1	NA	0
NM_001005277_chr5	NA	0
NM_001005278	OR6N2	0
NM_001005279	OR6K2	0
NM_001005280	OR10A7	0
NM_001005281	OR6B1	0
NM_001005282	OR5M8	0
NM_001005283	OR9Q2	0
NM_001005284	OR9G4	0
NM_001005285	OR2AT4	0
NM_001005286	OR6F1	0
NM_001005287	OR2A1	0.03
NM_001005288	OR51I1	0
NM_001005289	OR52H1	0.15
NM_001005290	PSRC1	8.1
NM_001005291	SREBF1	0.58
NM_001005323	OR5AK2	0
NM_001005324	OR10V1	0.05
NM_001005325	OR6M1	0
NM_001005326	OR4F6	0
NM_001005327	OR6K3	0
NM_001005328	OR2A7	4.51
NM_001005329	OR51A4	0
NM_001005332	MAGED1	20.79
NM_001005333	MAGED1	2.23
NM_001005335	HNRNPL	240.7
NM_001005336	DNM1	0
NM_001005337	PKP1	343.46
NM_001005338	OR5H1	0
NM_001005339	RGS10	64.74
NM_001005340	GPNMB	0
NM_001005353	AK4	0
NM_001005354	PRR13	1.74
NM_001005356	POTEG	0
NM_001005360	DNM2	125.35
NM_001005361	DNM2	24.5
NM_001005362	DNM2	7.51
NM_001005365	POTEA	0
NM_001005366	KDM2B	1.89
NM_001005367	TTYH1	30.98
NM_001005368	ZNF32	5.35
NM_001005369	MTIF2	2.03
NM_001005373	LRSAM1	21.08
NM_001005374	LRSAM1	0
NM_001005375	DAZ4	0
NM_001005376	PLAUR	6.8
NM_001005377	PLAUR	6.51
NM_001005386	ACTR2	0
NM_001005388	NFASC	0.89
NM_001005389	NFASC	0.66
NM_001005404	YPEL2	10.24
NM_001005405	KRTAP5-11	0
NM_001005407	CACNA1H	0
NM_001005408	NEURL4	11.05
NM_001005413	ZWINT	1.29
NM_001005415	2017-03-02	17.91
NM_001005416	2017-03-02	5.04
NM_001005417	B4GALT2	81.4
NM_001005463	EBF3	0.09
NM_001005464	HIST2H3A	2383.74
NM_001005465	OR10G3	0
NM_001005466	OR10G2	0
NM_001005467	OR8B3	0
NM_001005468	OR8B2	0
NM_001005469	OR5B3	0
NM_001005470	OR4B1	0
NM_001005471	OR2T6	0
NM_001005473	PLCXD3	0
NM_001005474	NFKBIZ	1.58
NM_001005476	PKP4	40.51
NM_001005479	OR5H6	0
NM_001005480	OR2A2	0
NM_001005482	OR5H2	0
NM_001005483	OR4K5	0
NM_001005484	OR4F5	0
NM_001005486	OR4K15	0
NM_001005487	OR13G1	0
NM_001005489	OR5B17	0
NM_001005490	OR6C74	0
NM_001005491	OR10AG1	0
NM_001005492	OR5J2	0
NM_001005493	OR6C6	0
NM_001005494	OR6C4	0
NM_001005495	OR2T3	0
NM_001005496	OR5D16	0
NM_001005497	OR6C75	0
NM_001005498	RHBDF2	54.76
NM_001005499	OR6C70	0
NM_001005500	OR4M1	0
NM_001005501	OR4K2	0
NM_001005502	CPM	0
NM_001005503	OR11G2	0
NM_001005504	OR4F21	4.89
NM_001005505	CACNA2D2	0.62
NM_001005512	OR4A47	0
NM_001005513	OR4C45	0
NM_001005514	OR5H14	0
NM_001005515	OR5H15	0
NM_001005516	OR5K3	0
NM_001005517	OR5K4	0
NM_001005518	OR6C65	0
NM_001005519	OR6C68	0
NM_001005522	OR2T8	0
NM_001005526	SF3B1	0
NM_001005527	FAM19A4	0
NM_001005566	OR5B2	0
NM_001005567	OR51B5	0
NM_001005609	EDA	0
NM_001005610	EDA	1.24
NM_001005612	EDA	0
NM_001005613	EDA	0
NM_001005619	ITGB4	32.77
NM_001005731	ITGB4	170.6
NM_001005735	CHEK2	0.36
NM_001005738	FPR2	0
NM_001005739	VPS54	14.63
NM_001005741	GBA	46.19
NM_001005742	GBA	11.45
NM_001005743	NUMB	8.33
NM_001005744	NUMB	9.35
NM_001005745	NUMB	7.02
NM_001005746	CACNB4	0
NM_001005747	CACNB4	0
NM_001005751	WASHC2A	26.87
NM_001005752	GJB3	56.8
NM_001005753	CHMP3	8.03
NM_001005781	SUMO1	1.17
NM_001005782	SUMO1	2.63
NM_001005783	HAO2	0.14
NM_001005785	DAZ2	0
NM_001005786	DAZ2	0
NM_001005849	SUMO2	1.4
NM_001005850	ZNF835	0
NM_001005851	ZNF780B	16.93
NM_001005853	OR6B2	0
NM_001005855	ATP8B2	3.22
NM_001005861	RYK	31.11
NM_001005862	ERBB2	4.05
NM_001005909	IP6K2	6.73
NM_001005910	IP6K2	12.84
NM_001005911	IP6K2	20.91
NM_001005914	SEMA3B	3.84
NM_001005915	ERBB3	37.96
NM_001005918	ATP7B	0
NM_001005920	JMJD8	15.96
NM_001005922	KRTAP5-1	1.27
NM_001006	RPS3A	984.74
NM_001006109	HMCES	4.86
NM_001006114	YBEY	6.15
NM_001006115	IP6K1	10.77
NM_001006117	RBMY1J	0
NM_001006118	RBMY1E	0
NM_001006120	RBMY1D	0
NM_001006121	RBMY1B	0
NM_001006600	ERBIN	14.21
NM_001006605	FAM69A	0
NM_001006607	LRRC37A2	37.16
NM_001006610	SIAH1	26.62
NM_001006612	TCEAL9	0
NM_001006613	TCEAL9	2.82
NM_001006614	TCEAL9	0
NM_001006615	WDR31	2.18
NM_001006616	TSPAN17	11.32
NM_001006617	MAPKAP1	40.36
NM_001006618	MAPKAP1	36.46
NM_001006619	MAPKAP1	1.58
NM_001006620	MAPKAP1	9.39
NM_001006621	MAPKAP1	5.43
NM_001006622	WDR33	29.96
NM_001006623	WDR33	15.91
NM_001006624	PDPN	0
NM_001006625	PDPN	0
NM_001006626	CHRM2	0
NM_001006627	CHRM2	0
NM_001006628	CHRM2	0
NM_001006629	CHRM2	0
NM_001006630	CHRM2	0
NM_001006631	CHRM2	0
NM_001006632	CHRM2	0
NM_001006634	ARHGAP17	6.25
NM_001006635	MTX2	11.98
NM_001006636	GTDC1	1.98
NM_001006638	RAB37	0
NM_001006639	TCEAL1	5.64
NM_001006640	TCEAL1	0
NM_001006641	SLC25A25	10.9
NM_001006642	SLC25A25	6.56
NM_001006655	FAM149A	1.28
NM_001006656	ZNF473	6.58
NM_001006657	WDR35	0
NM_001006658	CR2	0
NM_001006665	RPS6KA1	0
NM_001006666	APOBEC3F	9.65
NM_001006681	SPIN2B	13.79
NM_001006682	SPIN2B	9.73
NM_001006683	SPIN2B	4.32
NM_001006684	TCEAL8	1.16
NM_001006932	RPS6KA2	0
NM_001006933	TCEAL3	2.08
NM_001006935	TCEAL4	22.84
NM_001006937	TCEAL4	2.53
NM_001006938	TCEAL6	0
NM_001006939	LRRC18	0
NM_001006941	ALG3	6.65
NM_001006943	EPHA8	7.97
NM_001006944	RPS6KA4	1.08
NM_001006945	LRIF1	4.37
NM_001006946	SDC1	110.93
NM_001006947	UHRF1BP1L	4.66
NM_001007	RPS4X	1636.02
NM_001007022	ODF2L	1.58
NM_001007023	DIO2	0
NM_001007024	GOSR1	0.92
NM_001007025	GOSR1	14.36
NM_001007026	ATN1	0
NM_001007027	ALG8	15.78
NM_001007033	CLEC6A	0
NM_001007067	SDCBP	17.48
NM_001007068	SDCBP	0
NM_001007069	SDCBP	34.69
NM_001007070	SDCBP	0
NM_001007072	ZSCAN2	5.32
NM_001007073	RPL32	3.33
NM_001007074	RPL32	567.84
NM_001007075	KLHL5	1.49
NM_001007088	ZNF182	14.11
NM_001007089	RESP18	0
NM_001007090	C8orf48	2.34
NM_001007094	ZNF37A	1.8
NM_001007097	NTRK2	0.84
NM_001007098	SCP2	0.01
NM_001007099	SCP2	59.91
NM_001007100	SCP2	0.43
NM_001007101	ZNF484	0
NM_001007102	L3MBTL3	0
NM_001007122	FSD2	0
NM_001007125	LKAAEAR1	0.12
NM_001007139	IGF2	0
NM_001007156	NTRK3	0
NM_001007169	ZNF483	0.3
NM_001007176	C8orf22	0
NM_001007188	DEPDC5	3.69
NM_001007189	IGIP	15.27
NM_001007214	CACYBP	1.34
NM_001007225	IGF2BP2	5.62
NM_001007226	SPOP	1.9
NM_001007227	SPOP	2.11
NM_001007228	SPOP	19.76
NM_001007229	SPOP	3.78
NM_001007230	SPOP	0
NM_001007231	ARHGAP25	0
NM_001007232	CARD17	0
NM_001007233	ERCC8	1.75
NM_001007234	ERCC8	3.13
NM_001007237	IGSF3	33.28
NM_001007239	METTL13	0.53
NM_001007240	GP2	0
NM_001007241	GP2	0
NM_001007242	GP2	0
NM_001007245	IFRD1	0
NM_001007246	BRWD1	15.27
NM_001007248	ZNF599	4.68
NM_001007250	SCP2	2.77
NM_001007253	ERV3-1	154.15
NM_001007255	KLHDC9	0
NM_001007257	PRDM2	26.49
NM_001007259	SETD4	8.82
NM_001007261	SETD4	4
NM_001007267	PLA2R1	15.87
NM_001007269	GEMIN7	1.89
NM_001007270	GEMIN7	0.48
NM_001007271	DUSP13	0
NM_001007272	DUSP13	0
NM_001007273	DUSP13	0
NM_001007278	TRIM13	0
NM_001007464	RWDD1	1.6
NM_001007466	TULP4	28.99
NM_001007467	SFI1	33.39
NM_001007468	SMARCB1	54.8
NM_001007469	HCST	0
NM_001007470	TRPM3	0
NM_001007471	TRPM3	0
NM_001007523	F8A2	0
NM_001007524	F8A3	0
NM_001007525	NWD1	1.17
NM_001007527	LMBRD2	11.76
NM_001007530	CDRT15	0
NM_001007531	NKAPL	0
NM_001007532	STH	0
NM_001007533	PPP1R27	0.06
NM_001007534	C3orf56	0
NM_001007537	C1QTNF9B	0
NM_001007538	SHISA2	0.28
NM_001007540	CDHR4	0.07
NM_001007544	C1orf186	16.98
NM_001007551	CT45A5	0
NM_001007553	CSDE1	10.82
NM_001007559	SS18	4.69
NM_001007561	IRGQ	23.15
NM_001007563	IGFBPL1	0.67
NM_001007565	TFG	7.6
NM_001007593	SMPD1	1.37
NM_001007595	C2CD4B	0.12
NM_001007792	NTRK1	0.24
NM_001007793	BUB3	109.36
NM_001007794	CEPT1	0.7
NM_001008	RPS4Y1	0
NM_001008211	OPTN	3.02
NM_001008212	OPTN	25.66
NM_001008213	OPTN	3.39
NM_001008215	COA5	34.55
NM_001008216	GALE	34.81
NM_001008218	AMY1B	0
NM_001008219	AMY1C	0
NM_001008220	CPLX2	0
NM_001008221	AMY1A	0.21
NM_001008222	ZDHHC9	0.74
NM_001008223	C1QL4	0.53
NM_001008224	UACA	6.28
NM_001008225	CNOT4	2.21
NM_001008226	SAXO2	0
NM_001008228	MOG	0
NM_001008229	MOG	0
NM_001008237	TTC32	6.34
NM_001008239	C18orf25	42.54
NM_001008269	TMEM89	0.62
NM_001008270	PRSS37	0
NM_001008272	TAGLN3	0
NM_001008273	TAGLN3	0.72
NM_001008274	TRIM72	0.13
NM_001008387	REG3G	0
NM_001008388	CISD2	8.51
NM_001008389	UMOD	0
NM_001008390	CGGBP1	6.35
NM_001008391	CCDC73	0.05
NM_001008392	CTDSPL	21.74
NM_001008393	C4orf46	7.61
NM_001008394	EID3	6.37
NM_001008395	LAMTOR4	229.37
NM_001008396	WDHD1	0.84
NM_001008397	GPX8	0.69
NM_001008401	ZNF761	2.1
NM_001008404	C14orf180	0
NM_001008405	BCAP29	0.61
NM_001008409	TTLL9	0.17
NM_001008410	STEAP3	13.29
NM_001008485	SLC41A3	2.24
NM_001008486	SLC41A3	3.14
NM_001008487	SLC41A3	3.8
NM_001008489	PHOSPHO2	3.62
NM_001008491	2017-09-02	0
NM_001008492	2017-09-02	0.75
NM_001008493	ENAH	18.89
NM_001008495	TMEM64	31.03
NM_001008496	PIWIL3	0
NM_001008503	OPRM1	0
NM_001008504	OPRM1	0
NM_001008505	OPRM1	0
NM_001008528	MXRA7	6.19
NM_001008529	MXRA7	6.73
NM_001008530	LGMN	7.78
NM_001008534	AKAP14	0
NM_001008535	AKAP14	0
NM_001008536	TCHHL1	0
NM_001008537	KIAA2022	0.81
NM_001008539	SLC7A2	0
NM_001008540	CXCR4	0.85
NM_001008541	MXI1	0.7
NM_001008563	USP20	0.4
NM_001008564	NUP58	2.93
NM_001008566	TPST2	1.02
NM_001008657	TCOF1	10.78
NM_001008660	PICALM	92.65
NM_001008661	KYAT3	9.65
NM_001008662	KYAT3	9.77
NM_001008693	CST9	0.08
NM_001008695	THAP7	36.11
NM_001008697	TFIP11	2.59
NM_001008701	ADGRL1	13.29
NM_001008703	C6orf1	37.5
NM_001008704	C6orf1	0
NM_001008707	EML1	0
NM_001008708	CHAC2	3.37
NM_001008709	PPP1CA	3.86
NM_001008710	RBPMS	2.68
NM_001008711	RBPMS	0.3
NM_001008712	RBPMS	5.1
NM_001008723	CFAP58	0.17
NM_001008726	WDR89	0.31
NM_001008727	ZNF121	121.93
NM_001008737	NA	8.85
NM_001008738	FNIP1	3.72
NM_001008739	C6orf226	42.45
NM_001008740	TMCO2	0.14
NM_001008743	SULT1C3	0.15
NM_001008744	TDP1	9.19
NM_001008747	CTAGE15	0
NM_001008749	RAB19	1.31
NM_001008777	FBXO47	0.14
NM_001008778	SPDYC	1.2
NM_001008779	SPDYA	0
NM_001008781	FAT3	0
NM_001008783	SLC35D3	0.11
NM_001008784	CD200R1L	0
NM_001008800	CCT3	5.12
NM_001008801	ZNF468	5.18
NM_001008844	DSP	263.15
NM_001008860	NIPA2	3.52
NM_001008892	NIPA2	6.56
NM_001008894	NIPA2	3.25
NM_001008895	CUL4A	29.4
NM_001008897	TCP1	0.44
NM_001008901	GTSF1L	0
NM_001008910	STK16	10.37
NM_001008938	CKAP5	82.99
NM_001008949	ITPRIPL1	0
NM_001009	RPS5	710.03
NM_001009181	STATH	0
NM_001009182	GEMIN2	2.43
NM_001009183	GEMIN2	0.24
NM_001009184	GRINA	146.78
NM_001009185	ACSL6	1.62
NM_001009186	CCT6A	7.76
NM_001009552	PPP2CB	47.71
NM_001009554	MFAP3L	0
NM_001009555	SH3D19	4.14
[truncated: 43,476 more rows]

## Sheet: mouse 3- MFP
gene_id	gene_symbol	197B-MG
NM_000014	A2M	9.08
NM_000015	NAT2	0.04
NM_000016	ACADM	31.24
NM_000017	ACADS	13.25
NM_000018	ACADVL	137.07
NM_000019	ACAT1	47.82
NM_000020	ACVRL1	1.3
NM_000021	PSEN1	23.04
NM_000022	ADA	0.78
NM_000023	SGCA	0
NM_000024	ADRB2	0.32
NM_000025	ADRB3	0
NM_000026	ADSL	52.05
NM_000027	AGA	7.17
NM_000028	AGL	1.53
NM_000029	AGT	4.91
NM_000030	AGXT	0
NM_000031	ALAD	10
NM_000032	ALAS2	0
NM_000033	ABCD1	15.42
NM_000034	ALDOA	9.4
NM_000035	ALDOB	0
NM_000036	AMPD1	0
NM_000037	ANK1	0
NM_000038	APC	7.57
NM_000039	APOA1	0
NM_000040	APOC3	0
NM_000041	APOE	28.4
NM_000042	APOH	0
NM_000043	FAS	0
NM_000044	AR	5.67
NM_000045	ARG1	0
NM_000046	ARSB	3.77
NM_000047	ARSE	1.97
NM_000048	ASL	17.58
NM_000049	ASPA	0
NM_000050	ASS1	13.54
NM_000051	ATM	32.93
NM_000052	ATP7A	4.79
NM_000053	ATP7B	1.12
NM_000054	AVPR2	0.07
NM_000055	BCHE	0.33
NM_000056	BCKDHB	24.95
NM_000057	BLM	14.58
NM_000059	BRCA2	21.61
NM_000060	BTD	6.74
NM_000061	BTK	0
NM_000062	SERPING1	0
NM_000063	C2	0
NM_000064	C3	43.48
NM_000065	C6	0
NM_000066	C8B	0
NM_000067	CA2	11.04
NM_000068	CACNA1A	0
NM_000069	CACNA1S	0
NM_000070	CAPN3	0.98
NM_000071	CBS	115.64
NM_000072	CD36	0
NM_000073	CD3G	0
NM_000074	CD40LG	0
NM_000075	CDK4	101.22
NM_000076	CDKN1C	1.97
NM_000077	CDKN2A	88.56
NM_000078	CETP	0
NM_000079	CHRNA1	0.03
NM_000080	CHRNE	0.66
NM_000081	LYST	10.51
NM_000082	ERCC8	9.39
NM_000083	CLCN1	0.02
NM_000084	CLCN5	2.24
NM_000085	CLCNKB	0
NM_000086	CLN3	43.67
NM_000087	CNGA1	6.59
NM_000088	COL1A1	4.46
NM_000089	COL1A2	3.46
NM_000090	COL3A1	0.19
NM_000091	COL4A3	6.81
NM_000092	COL4A4	12.11
NM_000093	COL5A1	0.01
NM_000094	COL7A1	1.04
NM_000095	COMP	4.8
NM_000096	CP	56.87
NM_000097	CPOX	7.88
NM_000098	CPT2	27.09
NM_000099	CST3	174.04
NM_000100	CSTB	266.3
NM_000101	CYBA	190.1
NM_000102	CYP17A1	0
NM_000103	CYP19A1	0
NM_000104	CYP1B1	1.13
NM_000106	CYP2D6	1.33
NM_000107	DDB2	15.68
NM_000108	DLD	52.58
NM_000109	DMD	0
NM_000110	DPYD	2.99
NM_000111	SLC26A3	0
NM_000112	SLC26A2	28.6
NM_000113	TOR1A	48.52
NM_000115	EDNRB	0
NM_000116	TAZ	0.25
NM_000117	EMD	76.02
NM_000118	ENG	0.35
NM_000119	EPB42	0
NM_000120	EPHX1	1.16
NM_000121	EPOR	4.69
NM_000122	ERCC3	33.15
NM_000123	ERCC5	36.28
NM_000124	ERCC6	6
NM_000125	ESR1	0
NM_000126	ETFA	114.42
NM_000127	EXT1	16.67
NM_000128	F11	0
NM_000129	F13A1	10.77
NM_000130	F5	0.01
NM_000131	F7	0
NM_000132	F8	4.39
NM_000133	F9	0
NM_000134	FABP2	0
NM_000135	FANCA	9.06
NM_000136	FANCC	15.36
NM_000137	FAH	26.47
NM_000138	FBN1	13.63
NM_000139	MS4A2	0
NM_000140	FECH	18.05
NM_000141	FGFR2	0
NM_000142	FGFR3	0.3
NM_000143	FH	85.65
NM_000144	FXN	1.68
NM_000145	FSHR	0
NM_000146	FTL	4090.71
NM_000147	FUCA1	24.69
NM_000148	FUT1	2.03
NM_000149	FUT3	1.12
NM_000150	FUT6	0
NM_000151	G6PC	0
NM_000152	GAA	2.38
NM_000153	GALC	4.52
NM_000154	GALK1	34.81
NM_000155	GALT	21.09
NM_000156	GAMT	6.28
NM_000157	GBA	112.04
NM_000158	GBE1	32.12
NM_000159	GCDH	16.23
NM_000160	GCGR	0.67
NM_000161	GCH1	4.9
NM_000162	GCK	0
NM_000163	GHR	1.07
NM_000164	GIPR	0
NM_000165	GJA1	71.37
NM_000166	GJB1	0
NM_000167	GK	3.44
NM_000168	GLI3	7.54
NM_000169	GLA	23.66
NM_000170	GLDC	0.38
NM_000171	GLRA1	0
NM_000172	GNAT1	0
NM_000173	GP1BA	0
NM_000174	GP9	0.27
NM_000175	GPI	240
NM_000176	NR3C1	0
NM_000177	GSN	25.12
NM_000178	GSS	18.17
NM_000179	MSH6	50.47
NM_000180	GUCY2D	0.1
NM_000181	GUSB	56.96
NM_000182	HADHA	115.96
NM_000183	HADHB	62.65
NM_000184	HBG2	0
NM_000185	SERPIND1	0
NM_000186	CFH	0.22
NM_000187	HGD	0.47
NM_000188	HK1	111.1
NM_000189	HK2	62.19
NM_000190	HMBS	20.64
NM_000191	HMGCL	44.64
NM_000192	TBX5	0
NM_000193	SHH	0.02
NM_000194	HPRT1	9.78
NM_000195	HPS1	1.76
NM_000196	HSD11B2	6.55
NM_000197	HSD17B3	1.39
NM_000198	HSD3B2	0
NM_000199	SGSH	26.81
NM_000200	HTN3	0
NM_000201	ICAM1	98.99
NM_000202	IDS	12.42
NM_000203	IDUA	6.39
NM_000204	CFI	0
NM_000206	IL2RG	0.07
NM_000207	INS	0
NM_000208	INSR	25.26
NM_000209	PDX1	0.06
NM_000210	ITGA6	169.61
NM_000211	ITGB2	48.26
NM_000212	ITGB3	6.52
NM_000213	ITGB4	2.87
NM_000214	JAG1	8.19
NM_000215	JAK3	0.14
NM_000216	ANOS1	1.38
NM_000217	KCNA1	0
NM_000218	KCNQ1	0.41
NM_000219	KCNE1	0
NM_000220	KCNJ1	0.02
NM_000221	KHK	4.58
NM_000222	KIT	1.65
NM_000223	KRT12	0.06
NM_000224	KRT18	192.41
NM_000226	KRT9	2.18
NM_000227	LAMA3	4.72
NM_000228	LAMB3	57.39
NM_000229	LCAT	7.7
NM_000230	LEP	0.25
NM_000231	SGCG	0
NM_000232	SGCB	19.09
[truncated: 45,261 more rows]

[truncated: 2 more sheets: mouse 3 - lung1, mouse 3 - lung2]
