# Supplementary material for: High-resolution clonal mapping of multi-organ metastasis in triple negative breast cancer
Source: Nat Commun. 2018 Nov 29;9:5079. doi: 10.1038/s41467-018-07406-4 (PMC6265294; doi:10.1038/s41467-018-07406-4)
Supplement: Supplementary file 9 — Supplementary Data 7 [file 41467_2018_7406_MOESM9_ESM.xlsx]

## Sheet: Sheet1
			mouse A - MFP	mouse A - lung	mouse A - lung	mouse A - lung	mouse A - liver	mouse A - liver	mouse A - liver	mouse B - MFP	mouse D - brain	mouse D - brain	mouse C - MFP	mouse C - lung	mouse C - lung	mouse C - lung	mouse C - liver	mouse D- MFP	mouse D - lung	mouse D - lung	mouse D - lung	mouse D - lung	mouse D - lung
ensembl_gene_id	entrez_gene_id	approved_symbol	x1732r_02_09	x1732r_02_10	x1732r_02_11	x1732r_02_12	x1732r_02_13	x1732r_02_14	x1732r_02_15	x1732r_02_16	x1732r_02_17	x1732r_02_18	x1732r_02_22	x1732r_02_23	x1732r_02_24	x1732r_02_25	x1732r_02_26	x1732r_02_30	x1732r_02_31	x1732r_02_32	x1732r_02_33	x1732r_02_34	x1732r_02_35
ENSG00000188976	26155	NOC2L	33.7789	3.79765	4.90339	4.86156	5.41946	0.996847	2.47808	32.7872	8.9036	9.14921	31.7158	34.6234	34.7512	30.1148	2.12106	36.9909	16.0021	19.2947	14.3147	16.0177	13.5162
ENSG00000187961	339451	KLHL17	5.75322	0.944268	1.10204	0.733793	0.991652	0.195243	0.316812	6.37109	1.40129	2.58087	5.88507	6.84957	7.42348	5.35348	0.427768	9.76047	3.17509	2.8052	2.98072	3.40722	4.39559
ENSG00000188290	57801	HES4	17.4679	2.90388	2.56874	2.94513	3.55138	0.865568	2.69854	22.4863	8.91755	8.90902	14.2021	28.9883	38.1816	32.2073	1.54797	36.0445	21.145	20.3597	16.2524	21.1252	21.2448
ENSG00000187608	9636	ISG15	26.583	5.5011	8.10996	6.8049	4.10984	1.23546	4.00982	25.0321	4.02432	2.43092	28.3041	13.8685	19.8769	18.586	2.68291	46.1485	4.4699	4.2749	4.14284	6.10067	8.65408
ENSG00000188157	375790	AGRN	33.7022	3.11351	3.03582	3.46981	4.60437	0.969134	2.33564	39.8456	3.20667	3.79758	48.7653	9.24249	10.8673	9.67818	1.4607	35.8993	5.77456	5.597	5.25679	5.66767	7.96235
ENSG00000131591	54991	C1orf159	14.2653	3.76973	1.89934	1.96357	3.98003	0.577199	1.46452	23.7014	3.91129	6.20251	17.8789	16.0704	15.6722	14.1325	0.928445	19.328	6.5866	6.92742	6.12476	6.54078	9.10605
ENSG00000078808	51150	SDF4	79.9352	5.57394	7.18605	6.94592	9.12168	1.06294	3.77476	71.7756	12.2964	11.412	82.4341	50.5375	55.6368	47.7834	5.63614	72.685	19.5793	22.8225	18.2628	21.2651	21.1155
ENSG00000176022	126792	B3GALT6	9.25165	1.07036	1.49163	1.29055	1.53691	0.129438	0.502352	9.59148	2.1331	2.43679	9.3015	8.31066	8.09098	7.21314	0.592698	10.1597	4.46632	4.5032	3.77133	3.78146	3.70617
ENSG00000160087	118424	UBE2J2	42.4598	4.61207	6.22952	5.48665	6.03942	1.03825	3.22692	41.5682	11.2472	9.91225	43.0185	37.5946	43.2152	31.6292	1.70145	46.2836	16.823	17.8682	18.009	19.3603	19.4736
ENSG00000131584	116983	ACAP3	5.96554	1.97345	0.607295	1.14061	1.78495	0.364682	1.13287	7.23543	1.33407	1.50575	7.20333	5.26928	5.55021	4.32106	0.363282	7.5771	4.42019	3.49033	2.71827	2.62534	2.59098
ENSG00000169972	126789	PUSL1	7.23859	2.18713	1.50227	2.16249	2.30019	0.169889	1.05143	8.85388	2.25866	2.76023	10.997	9.15267	10.5481	9.32247	0.672929	12.6608	4.92393	5.55659	4.77008	5.76033	6.80516
ENSG00000127054	54973	INTS11	33.7658	3.51962	4.94685	5.25406	4.98899	1.00116	2.042	36.3205	5.45679	5.71544	36.8525	22.5197	24.96	22.4864	2.10223	43.1913	9.90613	12.6887	12.3157	12.7984	14.1131
ENSG00000224051	80772	CPTP	11.3767	1.41962	1.03058	1.05361	1.2418	0.242222	0.788798	12.2212	2.03223	2.26026	14.8873	8.51055	9.99495	9.22353	1.35101	14.1829	4.78997	4.90828	4.48404	3.84679	3.68476
ENSG00000107404	1855	DVL1	16.249	2.02928	1.72029	2.21566	2.61108	0.425874	1.30165	18.6243	3.22911	3.26439	18.8901	11.4023	14.6809	11.0268	1.2348	22.3628	7.52754	7.01281	5.79875	6.06547	6.21829
ENSG00000175756	54998	AURKAIP1	72.2671	8.8671	8.55155	11.1658	9.48751	1.90946	5.79606	58.8259	16.5717	13.7542	68.0809	66.4573	65.9441	54.2422	4.57931	70.1376	27.0229	31.7743	29.1319	28.1199	22.5616
ENSG00000221978	81669	CCNL2	42.4817	10.2021	9.8392	10.5629	8.19392	4.1477	4.95541	58.3734	11.1177	14.6963	51.4169	25.6826	27.0081	18.674	2.99104	52.3721	12.6279	12.3497	12.944	14.2902	17.7129
ENSG00000242485	55052	MRPL20	79.921	17.1184	15.6292	12.7302	15.7193	7.50305	10.7625	69.2655	53.966	96.1009	78.1299	73.1861	89.4331	69.8075	23.2828	78.3625	54.1437	53.4547	47.2856	61.7865	40.0309
ENSG00000179403	64856	VWA1	9.42841	2.45449	0.806025	0.698288	1.51764	0.146614	1.04846	10.726	0.780963	0.384572	13.7883	3.6371	3.84764	3.67916	0.607495	7.94034	1.75202	1.62202	2.03426	0.972551	0.995306
ENSG00000160072	83858	ATAD3B	7.83937	1.60729	1.20638	1.26855	1.09305	0.196593	0.583749	11.5768	3.72197	3.8149	9.4867	11.1476	12.5485	9.75204	0.41988	12.1443	7.01915	7.37706	6.35431	6.16329	7.01087
ENSG00000197785	55210	ATAD3A	22.2297	3.86236	3.0694	2.67985	4.68743	0.509382	1.73727	19.9644	7.08871	7.58881	20.7193	26.7161	26.4617	23.9744	2.06281	29.0596	13.5505	13.4129	10.6531	10.8475	12.8042
ENSG00000160075	29101	SSU72	107.292	9.48116	10.1798	9.99237	13.9484	2.319	6.12733	94.255	16.5216	13.5442	95.6041	71.3592	68.8793	57.9408	4.46352	95.8115	29.7032	34.4582	24.5429	30.384	31.51
ENSG00000228594	643988	FNDC10	5.80331	0.519005	0.590064	0.440915	1.26534	0.151539	0.581584	7.61295	1.39511	1.5101	6.26176	5.27286	6.38295	6.2253	0.470479	6.54259	3.0707	2.71056	2.67142	2.68262	2.73084
ENSG00000197530	142678	MIB2	12.1571	0.413443	1.29836	1.12934	1.21546	1.00595	0.462336	23.2508	1.46273	1.99126	17.6177	7.08308	8.23254	6.25873	0.848799	18.5344	4.6334	3.4978	2.12154	3.81904	4.99283
ENSG00000248333	984	CDK11B	23.9584	2.15	2.24414	6.53793	3.62756	1.72188	1.71586	22.3691	4.08113	4.07201	24.5933	15.9024	15.6641	11.3408	1.01735	24.0718	5.88045	11.0321	8.29839	7.96044	6.49861
ENSG00000189339	728661	SLC35E2B	21.9219	1.28761	1.85595	2.17886	2.78068	0.58848	1.39694	27.1674	2.3526	2.16207	27.2653	8.27871	6.74133	6.01622	0.767795	22.9911	5.30758	4.28971	3.25997	3.86798	5.89731
ENSG00000008128	728642	CDK11A	20.723	2.80946	3.96555	3.09593	2.96709	0.568632	1.13861	24.1506	4.00088	5.12508	19.643	18.9185	14.5967	10.4992	0.666623	21.2321	6.17244	7.98927	5.00944	5.43702	7.8758
ENSG00000008130	65220	NADK	21.7975	3.10433	2.24744	2.25795	3.18579	0.525892	1.78088	25.2819	5.72181	5.71386	24.2277	19.1297	18.3111	12.6395	0.962838	27.3484	7.32724	6.60401	5.40804	7.06084	9.11572
ENSG00000078369	2782	GNB1	181.203	14.3323	12.5535	16.7988	20.3202	4.131	10.3076	153.633	23.7862	22.1568	173.566	105.571	98.7959	82.6941	7.95967	181.678	40.9977	47.9277	37.9412	40.2795	39.1888
ENSG00000067606	5590	PRKCZ	16.0426	2.13737	1.91015	2.2093	2.58865	0.474245	0.773881	18.4079	2.45959	3.11535	19.5476	9.04179	8.87331	8.44503	0.811287	18.1972	3.26249	2.86237	2.41693	2.65913	4.76273
ENSG00000162585	199990	FAAP20	20.8121	1.8932	2.04917	2.24835	3.09475	0.362601	1.34577	23.3671	4.83534	5.1179	26.9415	16.4664	17.4714	15.0224	1.17547	26.6837	6.26037	8.22616	7.46178	6.428	7.28707
ENSG00000157933	6497	SKI	34.1755	2.50551	2.73243	2.8169	3.94018	0.687264	1.68711	40.3535	5.04443	4.28926	42.0094	18.7813	17.4747	16.8701	2.04231	37.4706	8.80002	9.46885	6.88666	7.19734	8.01625
ENSG00000116151	79906	MORN1	12.3252	0.597295	0.829916	1.35214	1.3713	0.525659	0.76256	16.3684	1.39116	1.10081	15.3322	9.44573	10.8824	7.93596	0.502908	13.73	2.12337	2.15604	1.51124	2.0695	3.05455
ENSG00000157916	11079	RER1	118.78	11.0012	13.1001	12.7078	15.4309	2.55264	6.61115	94.8497	18.4434	13.9077	109.378	85.4061	84.666	65.5835	6.71372	105.932	32.4222	38.0784	31.0426	33.4003	35.0985
ENSG00000157911	5192	PEX10	15.4703	1.63348	1.94773	1.64401	2.00299	0.212583	1.08067	13.7087	2.27402	2.85342	15.2715	9.72073	12.5443	10.7747	0.825341	17.621	4.45449	5.08807	4.03095	5.66476	5.59849
ENSG00000157881	55229	PANK4	6.62569	1.24415	0.737525	0.930535	1.06517	0.228187	0.529449	6.7612	1.37073	2.03431	7.23545	6.46755	5.29856	4.60546	0.50064	9.62138	2.35584	4.01271	3.4857	2.5757	3.05113
ENSG00000157870	127281	FAM213B	11.1978	1.50682	1.301	1.37412	1.8195	0.257385	1.27136	11.2988	1.80542	1.36893	10.248	8.70841	9.44778	8.02907	0.753954	12.1875	2.50415	2.99772	3.38533	2.44948	2.9433
ENSG00000215912	100287898	TTC34	9.57172	0.845753	1.14064	1.28766	1.81818	0.307784	0.992699	15.7749	1.73764	2.14672	11.0543	6.97308	5.83585	5.55371	0.210943	12.732	2.17859	2.45174	2.53633	2.31587	4.14024
ENSG00000130762	27237	ARHGEF16	8.74746	0.719547	0.469509	0.723288	0.541174	0.103163	0.284779	10.328	1.05404	1.17039	9.19931	5.27682	6.05994	5.06628	0.433829	9.6832	1.9157	1.54245	1.54589	1.49726	2.01565
ENSG00000162591	1953	MEGF6	5.19135	0.463906	0.257333	0.422218	0.503834	0.155701	0.235043	6.38522	0.279104	0.647433	6.53184	1.57398	1.78523	1.36191	0.262402	6.92513	0.930061	0.812153	0.589412	0.831978	1.38489
ENSG00000158109	127262	TPRG1L	38.9736	2.45409	3.26485	3.69382	4.58906	0.666447	2.167	31.4537	3.90081	2.85357	40.6297	24.2082	24.9884	18.9603	1.99794	28.6821	7.27509	8.6297	7.4072	7.69053	7.41217
ENSG00000116213	49856	WRAP73	12.7169	1.15375	1.37313	1.3446	1.59301	0.620719	0.504025	13.3427	2.24737	2.46166	13.2359	9.5082	10.0237	8.01627	0.687636	11.1952	4.15174	5.42507	4.79926	5.06531	4.553
ENSG00000078900	7161	TP73	3.84249	0.224983	0.286475	0.207655	0.199154	0.0658238	0.0662954	4.61464	0.752921	0.4302	5.10568	4.34149	4.44087	4.35914	0.570886	3.22627	0.727645	0.996964	1.03082	0.929267	1.1148
ENSG00000130764	57470	LRRC47	26.2762	2.49652	2.42216	2.95574	3.29546	0.401798	1.38193	25.4169	4.80944	4.90523	25.7323	17.2273	16.7732	14.0547	1.11065	27.0329	9.08084	9.51715	7.26143	8.30453	8.65996
ENSG00000116198	9731	CEP104	21.7276	2.99093	2.07848	2.50279	4.03519	0.437763	1.2433	23.4164	4.42063	2.90834	23.9035	16.4044	16.1219	12.3751	1.2498	24.0159	6.66409	6.9852	5.30231	8.36776	7.67098
ENSG00000169598	1677	DFFB	5.93739	0.829714	0.777291	0.977896	1.02976	0.181282	0.639291	6.7244	1.32675	1.44453	6.71905	4.37581	4.45635	2.97271	0.27536	7.43012	2.20791	2.1345	1.75754	2.87173	2.83698
ENSG00000198912	339448	C1orf174	22.1272	2.50634	2.35085	3.15864	2.51401	0.83256	2.01244	22.624	4.83532	2.23399	22.2358	16.2653	14.6606	11.9334	0.772194	25.8764	6.88466	8.06261	6.17297	6.54186	7.09577
ENSG00000196581	55966	AJAP1	0.152609	0.812814	0.799653	0.566757	0.27018	0.380845	0.234218	0.278272	0.428685	0.572752	0.18062	0.259054	0.307559	0.219839	0.15357	0.174081	0.314036	0.304397	0.346962	0.338675	0.441951
ENSG00000131697	261734	NPHP4	7.33236	0.845966	0.75817	0.659306	1.00581	0.158205	0.511482	8.84091	1.49309	1.62997	8.02093	5.72329	5.06064	4.28133	0.28814	8.58654	2.26103	2.29717	1.82147	2.09766	2.31196
ENSG00000069424	8514	KCNAB2	3.10798	0.720913	1.31725	0.814091	0.394203	0.252068	0.329784	5.61763	0.290524	0.650054	4.163	2.33143	3.49614	2.13006	0.0891896	4.67762	0.138217	1.85554	0.676265	0.560457	1.84303
ENSG00000116251	6146	RPL22	618.521	40.8633	50.1701	48.2092	68.4977	15.4494	36.7133	520.428	80.0064	58.1055	489.295	295.43	278.458	217.723	18.2736	518.253	129.45	148.874	116.621	133.794	124.084
ENSG00000158286	388591	RNF207	5.09681	1.08293	0.814092	0.985365	1.20854	0.244157	0.601941	5.55086	0.876015	1.10783	6.30623	5.38314	5.88103	4.62081	0.278051	7.03097	1.54944	1.66523	1.94011	2.23292	3.08909
ENSG00000116237	23463	ICMT	33.7752	4.17647	4.56696	4.50347	5.72253	0.889605	2.61764	30.4814	7.11002	6.12921	33.0555	30.4617	32.5344	25.2791	2.39249	30.4173	10.7117	14.3164	10.439	11.5509	11.202
ENSG00000097021	11332	ACOT7	29.1401	3.44587	3.62482	4.08061	3.76994	0.680136	1.76277	22.2519	8.64081	7.10857	24.5508	30.7547	34.0596	24.189	2.14433	24.5448	9.24977	13.533	9.48058	11.5444	9.9374
ENSG00000069812	54626	HES2	1.22215	0.297247	0.181566	0.643794	0.226995	0.0835177	0.494453	2.83693	0.878715	0.678311	1.95453	6.09448	5.60069	4.62053	0.155404	2.37385	0.736593	1.0245	1.63132	0.683631	1.65394
ENSG00000187017	83715	ESPN	22.812	1.03579	1.77681	2.072	4.157	0.2484	1.32817	29.7639	2.49409	2.68065	32.7476	3.02322	3.92513	3.00302	0.56959	22.7806	0.901254	2.8936	0.748095	1.10235	2.93635
ENSG00000162408	79707	NOL9	12.8508	1.97268	2.49603	2.16601	2.20136	0.381422	1.06266	15.527	3.93303	3.45917	14.0521	10.7423	9.76408	7.95301	0.473261	13.7808	5.20054	5.05258	4.50436	4.82727	5.41791
ENSG00000204859	3104	ZBTB48	10.7901	1.04317	1.47988	1.00834	0.828599	0.373718	0.672791	12.2348	1.11958	1.58817	13.9874	5.53606	5.71133	3.60989	0.318017	10.4039	2.21815	4.18812	2.33377	2.23296	2.77838
ENSG00000162413	9903	KLHL21	35.9428	3.01703	3.63509	4.21717	4.32333	0.611807	1.72215	39.4085	7.91239	6.92851	43.4254	30.5855	28.7799	24.863	2.08115	45.448	12.7641	15.4112	11.4707	13.6111	15.1965
ENSG00000116273	148479	PHF13	19.8503	1.45023	1.75057	1.89499	2.65132	0.568856	1.34409	17.3743	3.47784	3.39305	18.3287	13.5716	12.6308	9.84106	1.03953	19.5824	5.19433	5.30664	4.22184	5.27799	4.81936
ENSG00000041988	90326	THAP3	6.42966	0.709691	0.36975	0.568597	1.11086	0.336059	0.494019	5.45001	1.08398	1.5389	7.12248	4.12427	4.78706	3.65533	0.455818	6.65806	2.15836	1.83051	2.44884	2.16688	2.24843
ENSG00000007923	55735	DNAJC11	25.9642	3.45518	4.45327	3.46602	3.21005	0.671507	2.07121	28.3936	5.51703	6.2036	25.0521	22.3309	20.696	16.2845	0.849729	26.6248	9.70614	11.347	8.54331	9.08185	9.73799
ENSG00000171735	23261	CAMTA1	92.4616	11.9818	13.4842	16.6974	15.8547	4.86672	9.51153	74.701	19.6809	16.6857	79.9567	54.9904	48.7478	38.5799	10.3525	75.2061	23.3352	26.2101	26.2714	22.9876	24.3775
ENSG00000049245	9341	VAMP3	55.2376	5.01374	6.34871	6.11694	7.26889	1.37911	2.98835	52.1533	7.0288	5.92405	51.8248	40.5025	38.3326	29.0862	2.25852	46.1664	11.589	14.0735	10.8918	11.743	11.2202
ENSG00000049246	8863	PER3	17.8539	0.609446	0.94315	1.1074	0.996054	0.271741	0.662635	16.3588	1.83066	1.22407	19.6623	11.274	10.6493	8.28815	1.01894	14.4523	1.80847	2.50903	3.28196	2.06214	3.72928
ENSG00000116288	11315	PARK7	168.477	15.0721	18.2964	20.3993	23.5953	4.05439	11.5597	146.861	29.8413	24.5485	139.027	128.969	119.218	86.9107	7.34562	129.27	55.8011	63.3486	49.1014	56.4641	51.0348
ENSG00000116285	54206	ERRFI1	81.4629	4.83997	7.24019	6.07303	6.00964	1.27859	2.85175	108.213	5.85367	4.70731	109.025	24.1801	24.051	18.3214	3.01417	90.3386	11.7155	10.9096	10.4847	12.3061	16.1194
ENSG00000142599	473	RERE	36.3391	2.18443	3.95485	3.7317	4.93845	1.46933	1.51603	57.0986	3.01137	4.33149	45.6729	17.1205	15.2956	14.2641	1.09422	48.9415	10.4379	7.79157	6.44092	8.93279	9.46744
ENSG00000074800	2023	ENO1	840.707	45.3552	43.6951	49.8791	64.4182	11.618	33.1596	727.697	117.001	97.9445	769.752	423.001	433.245	357.043	28.5942	715.693	180.82	215.747	171.34	184.961	165.677
ENSG00000142583	6518	SLC2A5	19.5313	3.68953	3.94699	3.65462	3.16202	0.676464	1.67089	31.1674	4.48682	5.04486	23.791	15.8471	13.3642	11.7566	0.342304	23.8395	5.57727	4.38923	6.31491	5.77067	10.4792
ENSG00000180758	80045	GPR157	9.49308	0.896016	1.33133	1.12849	1.79581	0.263441	0.709928	11.5913	1.61961	1.63725	13.2478	7.67522	8.57496	6.01716	0.649597	13.4361	3.77788	3.22352	3.14931	3.47829	6.32827
ENSG00000049239	9563	H6PD	16.5265	0.921452	1.09314	1.19314	1.41779	0.389681	0.735238	18.3733	1.21343	1.1718	21.9148	5.00422	4.33791	4.17509	0.637085	15.8186	1.95295	1.6558	1.40426	1.51886	2.38087
ENSG00000171621	80176	SPSB1	51.1381	3.34626	2.62501	4.63755	4.97526	1.01985	2.19312	48.2199	5.54088	4.99204	49.0967	18.5256	18.9014	15.8702	1.36518	46.9885	9.55345	9.65645	7.6788	7.62319	10.4144
ENSG00000171612	84275	SLC25A33	10.3719	1.09086	0.96353	1.25296	1.41003	0.186205	0.70439	11.394	1.6446	1.9628	8.71552	5.7387	6.48483	4.83228	0.290779	7.77924	2.71299	3.48546	3.40552	3.20711	2.48919
ENSG00000188807	199953	TMEM201	7.39865	1.46243	1.30499	1.57074	1.73964	0.234191	0.929059	9.54209	2.83347	2.23919	7.36507	11.0364	11.3015	10.1655	0.688233	11.768	5.78809	5.35815	4.84736	4.00819	4.69766
ENSG00000171608	5293	PIK3CD	2.20529	0.211593	0.185784	0.269315	0.29063	0.0417286	0.0914802	1.98234	0.291751	0.129226	3.22968	0.788679	1.13289	0.689884	0.0649858	2.6825	0.45153	0.187882	0.432453	0.428184	0.547507
ENSG00000171603	22883	CLSTN1	124.041	7.77236	9.43493	10.7781	15.776	2.40584	7.26607	118.548	12.1478	10.8043	138.81	50.3305	49.0028	42.1027	6.31786	118.342	27.5734	26.8343	21.2138	21.5904	26.3994
ENSG00000178585	56998	CTNNBIP1	55.0607	2.23444	3.66144	4.5711	4.77996	0.791414	2.12118	41.8668	6.70976	5.48794	42.3007	30.6652	29.9156	25.6072	1.94684	39.5288	7.29202	9.53358	7.61764	8.07664	8.90118
ENSG00000162441	84328	LZIC	31.2007	2.34731	2.76114	2.15042	3.49735	0.803269	1.43186	30.0645	3.77892	3.55549	29.661	15.0069	16.6683	12.7907	1.23151	28.3852	7.95008	10.0722	7.64448	8.18049	9.18939
ENSG00000173614	64802	NMNAT1	18.6982	2.00326	2.50915	1.55128	2.15328	0.57228	2.12844	28.3197	3.00966	2.71934	20.1397	13.239	12.648	7.18163	0.739916	18.5449	4.59207	3.80228	2.70021	4.34323	6.7087
ENSG00000162444	116362	RBP7	168.197	10.2297	14.753	12.3618	21.6826	3.33659	8.80073	140.516	26.6946	17.8152	154.839	142.426	138.208	107.579	9.34319	128.255	27.002	39.8971	42.5905	38.8657	30.5684
ENSG00000130939	10277	UBE4B	29.2972	2.31021	3.12643	2.32991	3.37715	0.57234	1.73114	31.8282	3.79066	3.4747	31.0006	16.1062	14.72	11.6186	1.00921	29.9746	7.67919	7.49571	5.48958	7.52646	7.92704
ENSG00000054523	23095	KIF1B	36.5011	3.07984	3.9609	3.51498	4.3461	1.04502	2.10725	40.113	6.15565	5.94448	38.9357	25.4032	23.6447	18.5951	1.56277	42.6451	11.4421	11.8447	10.1275	10.6334	11.8912
ENSG00000142657	5226	PGD	73.8504	7.0849	8.03868	9.54982	12.3328	1.57774	5.35234	66.9612	14.7874	10.4071	74.9894	52.4232	48.9864	41.4445	2.94427	63.4206	18.848	21.4978	17.9265	21.1856	20.2965
ENSG00000175279	378708	CENPS	15.1626	1.20978	2.12993	1.88707	2.274	0.227359	1.06984	16.4289	3.57833	2.87776	12.29	12.5879	11.764	9.91354	0.81818	11.6571	5.001	5.43586	5.03268	7.00398	3.42202
ENSG00000160049	1676	DFFA	20.0528	2.75499	3.03312	3.00407	3.45392	0.72164	2.16012	23.8998	4.49214	3.97369	23.2287	17.3021	16.4902	12.0439	1.08597	24.0327	10.0777	10.0195	7.72053	9.84959	8.98011
ENSG00000142655	5195	PEX14	13.2842	3.27623	2.81709	2.94728	2.34483	0.918779	1.5621	16.68	3.37432	4.18646	13.9974	9.11785	10.3514	6.95149	0.963387	13.6715	4.15864	4.0086	3.61137	4.20405	4.50062
ENSG00000130940	54897	CASZ1	13.1506	1.20578	1.46555	1.54099	1.82734	0.485004	0.682112	16.2782	1.7609	1.4722	17.7395	7.4568	8.15495	8.00418	0.830888	17.4775	3.26943	3.30412	2.73001	2.58362	5.22387
ENSG00000120948	23435	TARDBP	121.633	10.3946	14.7931	14.9693	16.7218	3.14196	8.42011	118.197	23.4462	22.4292	110.839	84.8814	79.3769	57.4581	3.95444	104.675	33.9734	39.1695	36.0505	37.9454	36.4779
ENSG00000116649	6723	SRM	31.639	6.5249	5.43689	5.13636	7.82183	0.396261	2.51566	40.254	11.9453	11.5895	32.8919	44.7263	42.7639	38.7323	2.21577	42.0127	25.6637	30.471	23.5389	25.9518	20.4516
ENSG00000171824	5394	EXOSC10	51.3145	5.01455	6.25322	6.77171	6.58833	1.23265	3.38357	51.3507	10.4439	8.40474	44.2559	41.3317	38.6569	29.9584	1.91705	50.9328	15.5283	17.8547	13.5779	15.2109	17.5497
ENSG00000198793	2475	MTOR	16.7261	1.41143	1.4577	1.79921	2.44011	0.382701	0.923913	17.9701	2.77311	2.58785	17.7632	11.1886	11.8739	8.71065	0.608291	16.4944	4.26347	4.84559	4.21503	4.69512	4.74899
ENSG00000120942	29914	UBIAD1	8.84323	0.850543	1.16836	1.66389	1.17944	0.216902	0.633083	9.22996	2.12441	1.91846	8.23018	8.54402	8.63777	5.90248	0.66481	9.79519	2.36972	3.42555	3.00845	2.92244	3.40389
ENSG00000132879	93611	FBXO44	13.6158	2.74879	2.46851	3.15831	1.9775	0.70599	0.98641	19.2394	3.16414	4.13105	23.2705	9.59074	10.1672	6.4135	0.455976	15.2646	2.69323	4.34235	4.64599	4.83064	6.59783
ENSG00000116670	10459	MAD2L2	21.1314	1.42804	1.87373	2.07435	3.44974	0.636637	1.3544	17.3932	3.71899	3.11831	16.9475	13.5686	17.2415	13.7269	0.920918	21.6321	5.78961	6.42501	5.18052	6.82972	7.30965
ENSG00000162490	374946	DRAXIN	1.60867	0.218756	0.274854	0.372511	0.255867	0.0765916	0.131077	2.38659	0.455039	0.633951	1.88347	1.49503	1.18984	0.823063	0.0514614	1.89569	0.433224	0.491248	0.577219	0.512253	0.895673
ENSG00000177000	4524	MTHFR	25.6826	2.41138	2.77753	3.03789	3.20249	0.538555	1.66224	24.5795	2.90557	3.58418	23.3552	11.7085	14.5255	8.65368	0.833194	26.8368	6.43742	4.31729	4.96597	4.89996	7.12388
ENSG00000011021	1185	CLCN6	8.48984	1.26651	2.18392	1.20418	1.0085	0.121362	0.570185	13.6478	1.35576	1.71347	9.31251	6.2213	5.03579	4.52074	0.233328	12.0812	2.1649	2.35716	2.07417	2.29611	3.61289
ENSG00000116685	90231	KIAA2013	30.3157	2.74673	2.57509	3.21436	2.79811	0.439562	1.44425	30.0335	5.27693	5.3623	29.3232	17.22	18.2885	16.1774	1.60224	35.341	7.89146	9.71212	8.39035	7.75205	8.19615
ENSG00000083444	5351	PLOD1	130.686	4.40227	4.91191	5.51139	6.92488	2.19645	3.31795	118.658	7.89144	5.90663	110.49	22.3029	24.6975	20.5715	2.00217	140.954	17.5766	17.9642	14.9591	15.1206	13.7146
ENSG00000116688	9927	MFN2	26.7513	3.60086	3.52558	3.2595	3.97187	0.910898	1.73637	25.6965	4.40479	4.10825	28.3539	21.839	22.1985	17.6041	1.52299	25.3446	7.30764	9.00802	6.86931	7.80331	7.52719
ENSG00000116691	60672	MIIP	12.6174	1.56259	1.32035	1.57859	1.2523	0.190652	0.749776	10.5018	3.73338	2.81508	12.2013	11.8004	11.9068	9.69729	0.842488	12.5742	4.45685	5.80121	4.43569	5.7526	5.0338
ENSG00000028137	7133	TNFRSF1B	2.42836	0.790984	1.28291	1.16509	0.808794	0.224246	0.440273	4.23282	0.918168	0.910548	2.65443	2.12051	2.17398	1.79153	0.487021	4.75496	1.37598	0.903944	1.08345	1.04257	1.69744
ENSG00000048707	55187	VPS13D	23.116	2.04186	2.52947	2.18589	3.34712	0.842167	1.22414	27.7526	2.98471	2.61574	27.3357	12.9431	11.2464	9.50393	0.871567	22.7738	4.31524	4.38503	4.14944	4.86287	6.10783
ENSG00000162496	9249	DHRS3	31.9119	1.7304	2.01214	1.63456	3.06066	1.11786	0.94552	31.3979	2.71535	1.87793	35.5965	6.73209	6.77504	6.45034	1.61511	27.975	2.45073	3.10016	3.76561	2.30768	3.74721
ENSG00000116731	7799	PRDM2	31.4047	5.38615	6.37279	4.59927	4.05087	2.37731	1.55564	35.3801	6.88618	7.53152	34.8382	18.6326	14.725	12.1196	2.51866	29.4915	6.82259	6.94255	7.44671	8.07224	9.91873
ENSG00000189337	23254	KAZN	28.5087	1.14042	1.30749	1.2847	2.24093	0.492031	1.02895	27.9021	3.24894	2.30545	33.1241	13.1562	12.4758	11.4614	1.19964	24.5605	4.56141	5.43343	4.38488	4.95506	5.04732
ENSG00000171729	55092	TMEM51	9.69127	1.2605	1.32078	1.98913	1.31282	0.125472	0.72911	8.69728	3.01056	3.17673	7.1742	14.1207	13.0211	10.6214	1.24186	6.80132	3.05066	3.76874	2.9158	3.7912	3.7092
ENSG00000142634	79180	EFHD2	13.324	1.72867	1.65206	1.39241	2.64357	0.5366	1.40943	14.1502	3.47932	2.49294	13.3766	11.6478	12.8717	11.2251	0.82688	15.9779	6.44753	7.16577	4.94872	5.66239	5.20475
ENSG00000132906	842	CASP9	6.36231	0.732108	1.08287	0.48733	0.772933	0.135746	0.554056	5.63959	0.875121	0.6735	6.40399	3.02206	3.12078	2.56176	0.596937	4.85445	1.21451	0.87228	1.38305	1.48066	1.37142
ENSG00000116138	23341	DNAJC16	12.4523	2.63861	2.57512	2.44155	2.17767	0.852205	1.25718	16.127	2.54294	2.40864	15.2684	5.81081	5.46383	4.77152	0.457103	12.0372	2.90533	3.78891	2.373	3.63695	4.50857
ENSG00000197312	84301	DDI2	17.6702	2.197	2.40447	2.70044	2.90563	0.877747	1.28276	19.491	4.30339	4.24295	20.0008	16.0289	14.3601	12.6673	0.910528	20.5125	6.16054	6.54823	5.47604	6.47242	6.35272
ENSG00000116786	23207	PLEKHM2	18.67	1.26006	1.97395	2.20363	2.59092	0.427177	1.06461	20.4179	3.03628	2.75149	20.6559	12.4749	14.0215	11.658	1.17523	20.675	5.79319	5.44108	4.90315	5.11585	5.31425
ENSG00000162458	54751	FBLIM1	51.52	4.89276	4.42098	4.61019	4.14894	0.926543	1.83067	54.6314	7.3244	7.08242	57.5131	25.4618	23.4335	20.7493	2.15865	62.5567	14.0681	15.1857	11.8085	12.8585	12.1797
ENSG00000065526	23013	SPEN	35.2554	5.01562	4.79652	4.37643	5.18225	1.54964	2.35541	41.1207	7.98215	6.58643	39.8398	25.251	23.7212	19.4944	2.0851	41.4984	11.294	11.984	11.9225	10.8262	11.5688
ENSG00000116809	7709	ZBTB17	7.21529	0.77084	1.08707	0.532001	1.10513	0.257884	0.548327	9.71561	1.69099	2.29184	10.781	4.29312	5.33897	4.73807	0.553278	10.9558	3.06334	2.84099	2.27718	3.1605	3.16073
ENSG00000142627	1969	EPHA2	7.65805	1.4176	1.68479	1.83089	1.50424	0.238925	0.729214	7.46708	2.03549	2.01613	8.27875	10.4054	10.5074	9.22554	1.45408	9.63869	3.83875	3.76459	3.21243	3.52792	3.23526
ENSG00000142632	128272	ARHGEF19	14.5448	0.991561	0.840147	1.4021	1.87227	0.419264	0.791474	17.5593	1.87806	1.78594	14.6614	7.42899	8.62398	6.90893	0.458068	17.2292	5.30898	4.51004	4.37295	4.35307	5.5786
ENSG00000132881	79363	RSG1	3.74393	0.402785	0.481702	0.858074	0.617461	0.341808	0.697539	7.88317	1.47941	1.73792	8.45835	4.03854	3.3064	3.34955	0.736354	8.83838	1.87087	2.12061	1.68417	1.76245	2.46667
ENSG00000037637	54455	FBXO42	11.6099	1.34785	1.26244	1.10926	1.31803	0.313554	0.909224	12.0813	1.80892	1.76128	11.7397	7.13128	6.14192	4.84513	0.411577	12.8771	2.36207	3.34211	2.04093	2.76873	3.15473
ENSG00000055070	26099	SZRD1	70.1926	8.65834	10.6987	11.135	12.9971	2.77713	7.22618	63.2713	13.572	11.0118	73.1258	47.5681	44.7849	38.6132	5.42736	65.6071	23.5389	27.6857	21.7809	24.4797	22.5742
ENSG00000157191	55707	NECAP2	31.468	2.8538	3.53292	3.41912	4.65738	0.604439	2.17532	29.4055	4.40303	3.43636	30.7425	17.7118	17.1314	12.856	1.36027	32.4136	7.64436	9.20891	7.9692	8.08258	8.83699
ENSG00000219481	55672	NBPF1	15.5932	2.05301	2.17876	2.29912	3.00125	0.707716	1.89027	20.8458	3.28607	2.97272	16.9485	7.04557	6.54037	5.32156	0.522243	19.5302	6.18701	6.33226	4.00107	4.13652	7.0541
ENSG00000058453	9696	CROCC	5.16427	0.702122	0.600622	0.742906	0.7221	0.147217	0.423461	7.42276	1.16256	1.56877	6.9722	3.40328	3.68034	3.34684	0.145842	7.85817	2.06449	1.5748	1.80907	1.96686	2.68088
ENSG00000117122	4237	MFAP2	102.55	4.05227	5.58137	5.73744	13.329	3.30599	7.4638	93.4675	7.16101	7.74575	95.0108	13.6367	13.5884	13.785	0.991897	129.008	28.3154	24.2248	16.5787	21.0925	26.8014
ENSG00000159363	23400	ATP13A2	23.8381	1.6189	2.76177	2.50879	2.66432	0.760957	1.87819	22.9445	4.17249	5.35671	27.3442	15.3005	17.8431	17.0547	1.66536	29.9008	10.7591	10.8065	8.83792	7.58094	9.18402
ENSG00000117118	6390	SDHB	99.421	8.87219	9.60558	10.2058	12.6765	2.0041	6.35078	86.5166	15.4897	12.1634	89.9396	63.0298	67.9043	52.9375	4.55405	89.5124	31.664	36.9873	25.7599	29.285	26.7942
ENSG00000117115	11240	PADI2	131.504	3.00529	4.70317	4.26398	5.67051	1.23909	2.5884	127.195	10.0076	9.38823	101.07	18.928	18.094	15.238	2.86511	144.217	25.831	20.3976	14.6387	17.4599	20.1199
ENSG00000179051	55920	RCC2	154.061	16.4791	18.3535	17.4302	23.4142	3.70059	10.7566	154.597	32.6596	31.28	150.859	107.878	105.289	82.9356	6.86403	173.415	64.823	69.1157	53.3456	56.0988	59.7565
ENSG00000074964	55160	ARHGEF10L	32.0303	3.15406	3.33427	3.9863	5.58206	0.99254	2.31099	36.0378	6.29469	7.33485	36.4402	25.2449	28.2446	25.1274	2.84031	47.7455	12.6933	11.7902	11.68	12.2398	16.0125
ENSG00000159423	8659	ALDH4A1	3.52062	0.34186	0.396232	0.700856	0.741829	0.105818	0.424902	3.84625	0.907362	0.988865	3.59246	6.32911	7.26392	5.70297	0.309477	4.15713	2.86058	2.94118	2.93953	2.89546	2.3483
ENSG00000169991	126917	IFFO2	26.9771	6.11211	4.77434	6.65807	4.76191	0.63512	2.04907	35.6282	5.33116	5.80482	27.5209	34.7475	30.5829	29.0356	1.84787	40.7279	20.5614	19.4885	15.9864	16.9926	20.5888
ENSG00000127481	23352	UBR4	81.803	5.7504	7.09543	7.13924	8.13233	1.3439	4.16472	99.7479	11.0791	11.5923	93.0472	45.3071	43.1604	34.4031	3.14363	89.4208	18.2244	18.9913	16.5347	16.7916	20.8641
ENSG00000127463	23065	EMC1	37.065	4.00364	4.42166	4.57739	4.37429	0.725691	2.6454	41.8959	7.9242	7.19463	37.4624	26.4161	25.7364	22.2477	2.38445	35.9995	11.1701	13.0266	13.2226	12.1368	11.6576
ENSG00000053372	51154	MRTO4	29.6751	5.51574	5.49465	6.26784	7.02713	1.00116	2.84463	32.036	10.8995	9.33576	26.6153	35.2705	36.5956	29.0592	1.82244	33.9037	16.0845	20.9742	16.3716	18.2918	15.4684
ENSG00000211454	246181	AKR7L	3.48862	0.631157	0.540914	0.498456	0.610815	0.0856116	0.297271	6.42286	0.825702	1.16814	4.33761	4.55473	3.18844	2.36834	0.177765	4.72187	1.10813	1.1783	1.49801	1.35577	1.74333
ENSG00000053371	8574	AKR7A2	65.084	4.48768	5.77462	5.10407	10.2699	1.26831	4.20502	61.331	6.49703	4.07464	62.5243	26.7172	28.1319	23.7913	2.34193	55.0183	11.7925	13.1406	9.94856	11.6946	12.227
ENSG00000040487	54896	PQLC2	9.8393	0.801575	1.44291	1.21174	1.6918	0.358913	0.572109	10.8993	1.73918	1.90937	10.3061	5.40258	6.74802	5.2317	0.415446	10.026	2.76392	2.72386	1.68048	2.85223	3.82675
ENSG00000077549	832	CAPZB	226.218	19.1041	22.5883	23.3676	27.8851	4.5797	14.2536	196.485	31.0621	26.7345	200.197	145.083	141.403	112.155	9.00854	207.177	51.1507	60.5788	49.9363	52.5464	53.1953
ENSG00000173436	440574	MINOS1	26.1491	3.12808	4.10883	3.98175	4.08102	0.84635	2.59862	23.0855	4.95968	3.64509	24.2946	20.5155	23.2007	15.3816	1.26902	21.7984	7.8871	9.19037	8.52607	8.8553	7.84736
ENSG00000158747	4681	NBL1	63.1793	7.83673	8.54746	8.58087	10.3329	1.33655	6.00701	56.3995	11.3763	12.1762	65.1176	76.8675	80.4587	67.5602	9.41172	66.3454	24.03	27.2735	25.8521	25.9435	23.7376
ENSG00000162542	255104	TMCO4	11.6951	0.901408	0.913291	0.962399	1.36316	0.231616	0.74916	11.9816	1.26796	1.62119	12.0082	4.31613	4.96905	4.34529	0.27849	11.048	1.95057	2.03082	1.69242	1.57122	2.31941
ENSG00000169914	23252	OTUD3	11.2141	1.2491	1.82059	1.74506	2.1036	0.32461	0.908938	12.2648	3.09324	2.87878	11.6115	11.439	10.6101	7.63174	0.509621	10.5052	4.15244	4.85953	4.8781	4.84514	4.34521
ENSG00000117215	26279	PLA2G2D	0.828509	0.3454	0.343996	0.609087	0.31189	0.175626	0.110289	0.935739	0.317283	0.631434	0.967766	0.853129	0.865937	0.603334	0.121655	1.23453	0.4554	0.199966	0.589176	0.299748	0.512671
ENSG00000158816	127731	VWA5B1	1.70735	0.249763	0.277045	0.461711	0.263176	0.100713	0.131312	1.95419	0.471613	0.62219	2.00024	1.28031	1.19	0.793155	0.0660678	1.89529	0.626136	0.4448	0.421945	0.690673	0.881814
ENSG00000162545	55450	CAMK2N1	8.37823	1.91701	2.52998	2.72238	1.52153	0.32954	0.546241	10.7232	1.65622	1.30666	13.599	9.86692	10.1821	8.17326	2.03641	6.11074	0.940747	1.11583	1.11481	1.30129	1.77267
ENSG00000090432	79594	MUL1	21.6351	2.37826	2.38262	2.54429	2.28503	0.324098	1.37138	16.8946	3.60743	4.01151	20.1525	15.0538	16.07	12.719	1.74358	21.0599	6.58923	6.66781	5.94551	6.67352	5.97875
ENSG00000158828	65018	PINK1	31.5813	2.85214	2.8189	3.33431	4.25551	0.724764	1.73762	31.2303	2.36966	1.98309	36.4718	13.7615	12.1719	12.1038	2.11485	25.5426	4.39889	4.26554	3.01839	4.06631	6.86207
ENSG00000244038	1650	DDOST	217.444	21.8591	23.6282	25.6008	27.3577	6.4756	13.62	192.35	36.1852	27.7729	207.249	130.769	137.143	109.067	12.6857	202.2	64.814	68.1859	52.2014	59.754	57.8035
ENSG00000127483	50809	HP1BP3	318.016	19.4482	28.6123	26.8834	33.7867	7.31347	14.7761	303.603	45.5362	53.8227	276.704	157.25	143.354	109.384	9.51624	264.732	56.9446	59.2508	55.6343	63.9106	74.5296
ENSG00000075151	8672	EIF4G3	43.4561	5.28719	6.64755	5.04436	7.34975	1.29735	2.66686	60.1921	7.98687	8.26412	61.2939	35.1671	32.2722	25.8555	2.05613	60.9983	18.4937	18.028	14.6371	16.2163	18.5465
ENSG00000117298	1889	ECE1	47.6477	4.01545	3.01075	3.4564	5.41324	0.881349	2.70123	48.8583	6.69346	6.51814	46.6866	25.4612	22.664	21.2803	1.98274	58.0486	16.664	15.5567	11.3647	12.4309	13.6192
ENSG00000142794	84224	NBPF3	11.4457	1.32505	1.35392	1.06991	1.58587	0.3597	0.921903	13.1379	2.11404	2.52302	10.3834	6.39704	6.17753	4.80526	0.30831	13.9585	3.90176	4.36768	2.67273	3.5594	4.38091
ENSG00000076864	5909	RAP1GAP	14.5775	0.348124	0.290861	0.293509	0.454387	0.271714	0.318735	14.5114	1.76092	1.43561	16.4126	4.87201	3.81125	3.17706	0.339176	17.7715	2.68428	1.48812	0.908654	1.65462	3.40923
ENSG00000090686	84196	USP48	70.0851	7.48192	7.9884	7.32293	8.21982	1.94819	3.978	81.5159	10.2172	9.47441	68.1865	40.4644	32.4282	25.6381	2.11525	69.7997	14.0581	16.0119	13.0883	15.7432	16.8775
ENSG00000142798	3339	HSPG2	10.7084	1.3672	0.956411	1.65493	1.81483	0.203947	0.667362	15.7394	1.46897	1.25747	17.3486	2.28727	1.64566	1.74726	0.474778	16.7173	1.88087	2.36129	1.96263	1.86451	3.01341
ENSG00000219073	23436	CELA3B	16.995	1.10294	3.75319	2.85176	2.76448	0.858237	1.43666	18.7284	3.81529	4.4511	18.5534	12.9557	9.63415	9.76572	0.83616	22.7749	4.965	3.26776	4.2512	4.54143	7.91871
ENSG00000070831	998	CDC42	310.583	26.8517	32.5978	32.663	43.0902	7.7093	20.84	275.147	44.4947	34.1364	288.659	206.583	192.978	145.498	14.8241	261.334	68.6911	80.6823	70.6354	78.6389	76.6437
ENSG00000162552	54361	WNT4	2.37077	0.441693	0.882189	0.534732	0.361993	0.088927	0.138735	4.0735	0.832666	0.578396	3.01381	1.97837	1.11493	1.40102	0.0967083	2.03692	0.506166	0.504457	0.765328	0.77667	0.931501
ENSG00000184677	9923	ZBTB40	11.6816	1.48991	1.8151	1.56357	1.80985	0.262651	0.922795	18.1047	2.44789	2.28604	14.1586	7.91895	6.39725	5.38075	0.437632	14.4559	4.16336	4.24149	3.61474	3.59393	4.78764
ENSG00000004487	23028	KDM1A	126.201	9.59709	12.1439	11.3179	16.2858	3.60687	9.85852	113.974	18.1651	15.349	102.755	69.7674	61.2586	52.1127	3.43512	125.419	35.1009	38.3248	30.2638	34.0929	33.7808
ENSG00000169641	7798	LUZP1	25.8984	3.62807	4.40012	4.08812	3.84002	0.730335	1.55407	30.2438	4.26884	4.35873	25.9796	20.1433	17.4199	12.8133	0.945334	24.2319	5.56852	7.76485	6.66008	6.05303	8.1849
ENSG00000125944	10236	HNRNPR	141.278	15.4574	20.4923	20.353	23.5644	4.58937	11.5906	134.94	28.4726	25.526	111.969	114.665	102.639	76.1067	5.05153	145.14	46.0104	52.735	42.4028	46.8828	46.9799
ENSG00000125945	80818	ZNF436	13.6343	1.25799	0.97436	1.46962	1.6147	0.339627	0.800079	13.1891	1.92344	1.18173	15.7783	6.97357	6.11916	5.01872	0.496165	11.8409	3.39162	3.34723	2.41634	3.04803	3.80374
ENSG00000204219	6920	TCEA3	68.9748	2.512	3.46843	4.19001	4.40192	1.00652	1.91982	62.6865	5.63747	5.08896	74.0222	37.4011	37.8842	29.3655	2.91524	62.0174	8.2485	9.69796	11.023	9.67559	10.0767
ENSG00000088280	55616	ASAP3	38.0735	1.48176	2.61588	2.60641	4.64831	1.17798	1.84865	39.3838	3.08472	2.25473	46.242	17.9359	16.6646	13.9352	1.62088	42.6436	6.15163	5.86209	5.17757	6.15418	9.88717
ENSG00000007968	1870	E2F2	13.1884	2.57711	2.59095	2.83489	2.56927	0.370019	1.25971	14.3184	4.96543	4.50253	12.2757	33.0248	33.3411	28.8665	1.6514	18.4676	9.94305	12.2806	10.4374	10.1315	11.3553
ENSG00000117318	3399	ID3	5.44276	0.660433	0.622315	1.34855	1.64849	0.77914	0.765042	21.19	1.3623	1.39314	12.1316	4.82009	6.80561	5.56704	0.570002	28.9637	9.41667	7.84675	3.90444	7.47941	23.0471
ENSG00000142676	6135	RPL11	1658.28	121.016	174.606	174.923	268.741	56.6785	130.472	1605.09	259.064	173.344	1492.44	1009.97	999.253	814.635	68.0217	1850.42	561.854	578.141	442.342	490.277	508.884
ENSG00000011007	6924	ELOA	36.4809	5.28423	5.442	4.73528	6.0044	0.993349	2.63759	31.5934	8.01788	6.76857	37.4551	29.6626	27.8926	22.7061	1.89346	34.1724	12.2399	14.8825	11.5415	11.1751	12.3882
ENSG00000057757	57095	PITHD1	59.0962	5.84703	5.87781	6.35489	9.4618	1.6204	4.36946	54.7534	11.0768	10.8218	54.3567	50.1263	48.6276	35.9872	2.98066	53.6706	20.4892	21.817	19.1447	21.2731	20.2696
ENSG00000011009	11313	LYPLA2	60.2675	6.2279	8.17109	8.56024	8.56788	1.8956	4.40116	69.2821	8.0443	8.445	59.5822	43.1123	42.2154	35.7065	4.77944	66.9086	20.1101	22.2995	17.5698	19.1392	19.8838
ENSG00000117308	2582	GALE	31.5621	3.14106	2.93774	4.35794	4.25206	0.625312	2.16343	30.0235	3.62071	5.11087	34.3504	21.7742	23.7611	19.2864	1.39924	34.1253	6.09456	7.94312	7.08363	7.23085	8.27678
ENSG00000117305	3155	HMGCL	25.9097	1.49395	1.37814	1.53968	2.2728	0.859061	1.15857	22.2168	1.47718	1.59602	23.5256	7.8137	7.64031	5.71068	0.788229	20.585	2.88599	2.6519	1.90797	3.25169	3.97656
ENSG00000179163	2517	FUCA1	14.6075	0.423893	1.13548	1.06398	1.80222	0.225054	0.85769	14.248	1.22844	0.649096	15.7235	4.13502	4.40791	2.9773	0.729378	9.63478	1.37007	1.50432	0.909113	1.04877	1.56007
ENSG00000188822	1269	CNR2	1.11312	0.544054	0.531204	0.448825	0.439703	0.0851623	0.162292	1.5824	0.636523	0.830418	1.36302	1.44913	1.40396	0.892886	0.0821546	1.79669	0.455052	0.309195	0.707451	0.789454	0.921732
ENSG00000189266	55629	PNRC2	115.002	10.122	13.7426	11.95	16.0321	3.31551	8.39879	104.238	20.1158	16.5652	114.681	75.479	66.795	52.1444	5.27809	106.889	28.5857	36.6452	25.2617	27.7768	28.6157
ENSG00000188529	10772	SRSF10	124.557	44.2907	51.2405	43.1611	32.9687	16.8323	19.7631	142	44.4422	48.5503	130.563	102.551	95.2851	66.7634	6.03812	126.872	49.7273	57.33	50.9776	54.0629	60.7473
ENSG00000185436	163702	IFNLR1	3.81696	0.184387	0.290127	0.283853	0.326727	0.071256	0.141324	4.02616	0.599472	0.769156	3.45596	1.29904	1.70683	1.44707	0.0978153	6.98426	1.41536	1.25889	0.932962	1.43914	1.19601
ENSG00000158055	57822	GRHL3	21.7804	0.673559	1.35899	2.43899	0.562548	0.385244	0.384223	19.4339	2.83551	2.70813	14.5164	12.2447	10.3036	9.24722	0.503312	22.4954	4.68375	4.70773	2.41753	4.57319	5.86569
ENSG00000001460	90529	STPG1	10.0684	0.923027	0.675207	1.20216	1.32014	0.231683	0.707488	8.85196	0.834229	0.828687	10.9585	3.06114	3.92455	3.13818	0.417283	8.31824	1.52792	1.27222	1.26022	1.01491	1.71098
ENSG00000001461	57185	NIPAL3	33.8545	3.57515	5.56157	5.04191	5.95193	1.2358	2.47319	38.8608	2.92542	2.98663	42.7568	15.3833	16.0016	12.8453	1.4968	40.8114	8.40967	6.77075	5.85374	6.3443	11.2043
ENSG00000117602	11123	RCAN3	46.2384	4.42376	4.94107	3.51567	7.1966	0.994058	3.23669	41.7677	6.00089	4.5608	43.7545	33.3144	28.8363	22.4596	2.42586	41.5045	10.742	10.7405	9.74358	10.2183	13.1557
ENSG00000184454	400746	NCMAP	45.9954	1.58547	2.69848	1.96199	3.23321	0.771341	1.73454	33.4204	1.68566	1.80415	38.8068	9.10843	8.41664	7.08965	0.679188	25.5194	5.78825	4.6342	4.64934	5.17898	5.85217
ENSG00000133226	10250	SRRM1	146.91	38.0082	36.3839	31.9308	30.8574	11.0604	13.2206	155.184	39.1671	40.645	145.677	110.942	94.9933	81.2299	11.0673	152.201	45.4439	47.0764	51.1625	43.9871	56.3492
ENSG00000169504	25932	CLIC4	268.623	12.3256	14.6183	14.5354	17.7669	3.0338	8.54487	234.985	27.7932	20.8654	250.762	143.104	136.377	102.773	10.6769	219.516	47.5491	54.4283	49.6727	53.7079	51.3436
ENSG00000020633	864	RUNX3	3.89878	2.14567	2.40342	2.74381	1.51422	0.479354	0.839629	6.61194	2.47633	2.10064	4.44998	10.4064	9.26436	8.13993	0.278224	8.58278	6.93206	6.3583	4.40461	4.64412	8.16623
ENSG00000117614	25949	SYF2	67.9711	3.32581	6.64057	6.26104	7.25934	1.4071	3.7704	65.766	7.97691	6.43069	61.1389	37.6834	35.6045	28.4217	2.31966	65.5004	15.1499	16.6792	13.9596	13.6374	14.9401
ENSG00000117616	57035	RSRP1	61.7382	7.49447	7.55528	8.54934	8.33419	1.6244	5.08022	77.5976	11.5455	17.0376	91.5236	31.3881	30.7993	27.5667	1.57861	68.5928	18.2331	21.3867	17.6288	19.9675	24.8037
ENSG00000183726	23585	TMEM50A	69.2118	4.51277	5.63603	5.55814	7.34308	1.40467	4.22386	61.0708	5.89563	4.36602	64.7243	30.3068	28.8718	22.7648	2.7143	59.42	11.6555	13.3159	9.93874	10.965	12.4399
ENSG00000204178	55219	TMEM57	38.3365	2.45456	3.67782	3.17684	4.06154	0.77433	2.38907	36.7342	4.20009	3.24311	38.9274	19.2447	17.8487	14.1741	1.36651	36.7922	7.76738	8.79193	6.84121	7.77763	8.37253
ENSG00000157978	26119	LDLRAP1	20.3288	1.01227	1.48779	1.46734	1.6565	0.310688	0.707045	17.5778	2.47102	2.30483	20.8044	11.3446	10.9328	8.60118	0.989891	16.043	3.49988	4.02538	3.24404	3.19668	3.64682
ENSG00000117643	57134	MAN1C1	3.73962	0.478281	0.348063	0.556458	0.469142	0.107995	0.239399	4.52435	0.710838	0.799595	4.26538	2.08506	1.8937	1.52497	0.103104	3.33731	0.714896	0.88004	0.716189	0.93129	1.37205
ENSG00000162430	57190	SELENON	69.199	5.76562	5.75757	6.38148	10.15	1.77639	4.22983	68.7781	10.6076	7.88624	72.4582	42.1103	40.1493	37.785	3.95384	76.4001	17.8764	18.3848	15.8918	14.5163	15.1653
ENSG00000117640	56181	MTFR1L	43.0756	3.12907	4.38719	4.46456	6.32929	1.13335	3.20957	42.7797	5.12846	3.9928	43.4948	20.9424	22.0775	14.9815	1.31951	37.0339	10.0104	10.2578	7.25251	8.4913	11.7273
ENSG00000127423	79000	AUNIP	9.62537	1.61844	2.017	1.82702	2.4944	0.318506	1.25911	10.1405	3.05034	2.77915	6.73581	12.84	11.8916	9.30693	0.46771	9.59933	5.37742	6.08814	5.0926	5.11381	4.22046
ENSG00000182749	164091	PAQR7	6.36501	0.85562	0.937856	0.741449	0.606518	0.22551	0.421137	5.72971	1.03687	1.07434	6.16252	3.35959	3.5312	2.73667	0.541493	5.48691	1.27068	1.47848	1.03364	1.29443	1.5813
ENSG00000117632	3925	STMN1	701.15	49.6945	63.5043	58.8742	87.7839	15.8754	44.5486	546.719	129.991	108.339	440.359	461.485	417.451	331.236	19.9109	517.954	187.7	224.709	187.238	208.702	188.767
ENSG00000158006	5051	PAFAH2	12.4603	1.11997	2.31445	1.55231	1.92203	0.209062	0.807913	14.1298	1.93737	2.0923	19.266	11.3491	8.21687	8.47166	0.606371	14.825	3.7772	3.92048	3.61038	4.42554	5.17703
ENSG00000158014	7780	SLC30A2	4.70224	0.653117	0.66673	0.515366	0.410805	0.123917	0.286781	5.6555	0.955849	0.876504	6.03748	2.65493	2.96971	2.18736	0.1826	5.83673	0.815688	0.910997	0.89591	1.00485	1.57141
ENSG00000175087	149420	PDIK1L	16.3749	1.79684	2.64587	2.01085	3.12625	0.491112	1.49054	14.7413	2.81427	2.14352	13.0691	11.2288	10.7283	8.76162	0.662202	17.1914	3.90147	5.11994	4.57126	5.49317	5.94728
ENSG00000142684	51042	ZNF593	14.7198	2.35991	2.34903	2.52775	2.55748	0.438747	1.08384	14.7258	4.85627	3.45962	14.7267	14.2122	18.4715	13.8061	1.22803	16.5901	7.54967	9.10976	7.05606	8.47128	7.17435
ENSG00000142675	10256	CNKSR1	21.913	3.33134	2.75452	2.34801	3.22741	0.723306	1.61035	25.1879	2.2779	3.27013	25.9361	13.3987	14.8308	11.026	1.93178	26.7099	5.30338	3.64677	3.66997	4.97994	7.00583
ENSG00000130695	64793	CEP85	20.4427	2.3894	2.42606	2.91282	3.50168	0.540007	1.75922	21.1694	5.2627	5.27016	19.9875	18.8448	17.4112	13.8439	0.90198	20.7634	7.33519	9.1414	7.5349	7.88724	7.58833
ENSG00000142669	83442	SH3BGRL3	74.329	4.66379	5.74884	5.34949	8.29468	1.27004	3.34938	64.4566	6.84152	5.32861	83.1181	59.4689	56.1058	52.7959	8.91386	69.0158	14.7911	20.2787	16.6887	17.138	16.3059
ENSG00000158062	91544	UBXN11	34.9697	3.39614	4.36416	3.99947	6.21286	0.782336	2.31593	41.1364	5.43317	9.92854	30.4252	21.891	23.5177	19.3065	1.36511	37.0801	9.39882	12.3958	9.67315	9.30972	12.7684
ENSG00000131914	79727	LIN28A	1.60783	0.562335	0.592168	0.435695	0.369914	0.111599	0.261738	3.71413	0.571756	0.643745	2.4548	1.56567	1.31882	1.06387	0.0559305	2.2676	0.466342	0.7855	0.649787	0.704363	1.08304
ENSG00000117682	79947	DHDDS	62.6706	8.13858	8.35002	6.20728	7.05153	1.7147	4.53581	71.7639	9.95715	7.91453	67.222	38.7209	38.0934	27.4656	3.29441	63.4827	14.7458	14.8625	13.6837	12.7773	16.9215
ENSG00000198830	3151	HMGN2	692.109	66.5068	84.5578	80.8228	105.551	16.5697	48.8674	535.936	141.438	110.921	503.189	452.118	431.94	313.358	24.6702	512.757	173.158	215.477	185.989	200.892	181.349
ENSG00000117676	6195	RPS6KA1	26.9005	3.76938	2.68276	2.92206	3.69041	0.53779	1.47711	29.5789	3.68139	3.59021	29.6185	12.688	14.5674	10.0527	1.40021	36.5438	8.72427	6.59986	4.76431	6.13753	9.02738
ENSG00000117713	8289	ARID1A	42.9216	4.75028	5.97211	5.63044	6.86658	1.26362	2.76454	51.5003	9.42042	8.33752	53.4662	33.7558	31.0503	28.3704	2.22821	55.761	18.7787	19.3082	16.1406	16.0873	17.5095
ENSG00000060642	55650	PIGV	17.3292	1.83678	1.38276	1.22191	2.5535	0.274857	0.780019	16.7553	2.20952	2.28745	20.3838	8.80191	10.5831	7.22356	1.12189	19.2559	3.35446	3.55817	3.00005	3.4394	6.40108
ENSG00000204160	84243	ZDHHC18	37.0088	4.24415	3.08635	5.01658	5.45515	0.700134	2.20754	41.4839	7.61385	8.73759	38.8027	38.3743	42.5636	34.6279	3.35105	48.5927	16.4628	18.7569	13.5706	17.2234	15.8071
ENSG00000175793	2810	SFN	127.062	21.6069	22.4594	26.2299	28.2881	3.8886	13.6842	126.566	55.7742	48.1974	119.102	368.436	384.9	315.543	23.4515	150.415	90.8374	110.145	100.885	102.284	88.0472
ENSG00000142751	54707	GPN2	13.7105	1.68803	1.99521	2.80755	3.27721	0.248362	0.994287	15.5435	2.35601	2.31828	14.1206	10.2872	10.1698	9.81576	0.598803	14.092	4.9215	5.41839	5.19397	5.2389	5.71882
ENSG00000198746	63906	GPATCH3	19.599	1.90473	2.2012	2.53684	2.6942	0.697947	1.37586	21.8684	3.4835	3.16273	17.8149	17.1343	14.4122	12.28	1.17058	21.0332	6.52577	6.69482	6.22806	6.60475	7.54546
ENSG00000090273	10726	NUDC	106.173	11.7268	12.9331	12.5961	16.8614	2.94203	9.37224	99.0181	26.5389	22.9545	99.3362	86.1988	78.711	67.3648	4.31088	106.93	39.7016	50.8233	39.7371	42.7411	36.7132
ENSG00000175707	126695	KDF1	17.77	1.13968	2.26569	1.73674	2.0586	0.474598	1.05513	18.5825	3.58049	2.8914	19.6833	10.1914	10.5498	10.116	1.09613	20.8762	5.85884	6.33239	4.63211	5.23911	5.65563
ENSG00000253368	388610	TRNP1	7.83742	0.582851	0.487524	0.494877	1.09916	0.340268	0.485553	7.47931	1.04834	0.938357	9.4867	4.54668	4.68059	3.20915	0.280594	9.43327	2.06306	2.14598	2.25426	2.69234	1.99667
ENSG00000158246	115572	FAM46B	11.8537	0.360212	0.196712	0.399879	1.13825	0.179171	0.364288	9.38556	1.96699	1.44859	8.80953	6.29731	6.43638	5.43423	0.831492	12.5791	2.61319	2.74232	2.36301	2.90741	2.46501
ENSG00000090020	6548	SLC9A1	12.2386	1.17926	1.49264	1.54296	2.02667	0.332937	0.73625	15.2953	2.38238	2.18374	16.6005	8.93626	7.55441	8.10344	0.832155	14.6768	4.93473	4.71806	4.05458	4.01673	4.96946
ENSG00000142784	23038	WDTC1	28.6362	1.38057	2.44393	2.52775	3.72877	0.674788	1.59692	30.6659	2.56907	1.97225	35.3659	7.42876	7.04061	7.5278	1.29482	28.545	4.91956	4.64599	3.51583	3.4082	6.25995
ENSG00000186501	84065	TMEM222	41.3073	2.56947	3.57336	3.58806	4.8474	0.983153	3.46269	43.6575	6.09808	6.80687	36.2784	27.8021	33.299	30.6999	1.35917	44.9765	12.5233	12.2967	13.86	14.6679	14.1124
ENSG00000142765	84958	SYTL1	17.0703	0.811008	0.828453	0.732727	2.25151	0.613014	0.889438	27.1846	1.75724	2.49838	18.7789	11.1658	13.3947	10.9844	1.72034	17.1384	2.89853	2.62342	3.14736	2.44563	4.30094
ENSG00000142733	9064	MAP3K6	17.1777	2.26541	1.14607	1.08407	2.93072	0.210899	1.21918	23.059	2.91997	2.56054	25.0327	21.7163	16.1827	14.335	1.53708	17.5503	5.52185	4.02603	5.76686	5.25339	6.04596
ENSG00000158195	10163	WASF2	102.803	5.96135	8.06256	6.71534	10.383	1.88548	4.77292	95.7508	14.029	10.2375	104.643	56.8822	52.6172	44.6775	5.45873	99.1957	20.9675	24.3703	19.3597	19.4375	18.9375
ENSG00000126705	27245	AHDC1	11.6492	1.23788	1.37243	1.82027	1.8422	0.403828	0.911092	17.2432	1.96364	2.23913	19.4246	9.78436	9.43972	10.2431	1.21236	18.0092	5.29071	5.39155	4.39251	4.3616	4.82027
ENSG00000126709	2537	IFI6	432.13	11.0138	31.7291	26.2439	23.6114	3.99533	12.0003	350.082	12.4209	8.23081	517.284	45.233	54.7575	44.234	17.9114	415.156	7.16643	10.1955	10.4872	16.5476	38.4542
ENSG00000009780	199870	FAM76A	54.7783	4.85723	5.57283	6.98242	4.89755	1.54872	2.09165	57.7057	6.90483	5.62955	54.6336	22.5481	22.8768	18.393	2.413	46.1785	8.36644	7.1471	8.51642	8.59793	12.0148
ENSG00000117758	23673	STX12	54.7558	2.73656	4.14435	4.82451	4.36084	0.869026	2.44825	42.9026	4.62357	3.64275	49.5575	21.8097	20.9016	16.6144	2.11607	41.6913	7.47323	9.26861	8.41689	8.62766	8.47657
ENSG00000117751	5511	PPP1R8	58.6235	5.07675	6.0251	5.42153	8.26215	1.48274	3.85531	46.8608	12.1009	8.65908	50.5104	45.2828	41.2437	33.9888	3.4165	59.5894	17.8065	22.0427	16.4882	19.5895	17.6779
ENSG00000130775	9473	THEMIS2	34.9641	2.1077	2.08789	2.42935	2.37891	0.546823	0.917364	32.0392	3.17942	1.85225	28.3269	20.6953	23.3018	17.5104	2.07919	48.5258	5.65308	5.10124	4.81889	4.78092	7.6399
ENSG00000117748	6118	RPA2	50.4859	4.86303	6.53879	5.84472	8.09045	1.53119	4.49188	42.3138	7.34049	5.2604	47.4363	34.9797	37.934	27.2047	2.27903	45.0974	15.3272	18.5726	12.0559	14.2116	17.5342
ENSG00000130768	27293	SMPDL3B	19.3417	0.369814	0.827711	0.588061	0.653971	0.0995186	0.549696	17.1021	2.1377	1.04264	21.4611	9.63113	9.48494	7.62751	1.12798	17.8963	2.78374	2.55534	2.29931	2.41771	3.38443
ENSG00000158156	55113	XKR8	9.48089	1.23159	1.17768	1.26806	1.34122	0.176235	0.790593	10.6496	2.29944	1.7776	10.8334	10.2827	10.7931	8.19921	1.06337	9.95645	3.9277	4.15079	3.53155	3.23878	3.91692
ENSG00000158161	2140	EYA3	26.3502	4.27842	4.8158	4.71175	4.88929	1.58727	2.39276	31.4414	6.00623	5.53165	31.0893	25.6722	23.1961	18.4199	1.51226	33.3806	13.2397	13.8838	10.9735	11.5605	12.7723
ENSG00000126698	22826	DNAJC8	142.115	12.712	16.9484	14.8973	19.76	4.00304	10.2635	137.022	25.1743	21.3377	124.316	112.494	99.8987	76.5998	5.17	126.597	37.7458	45.4301	37.7279	42.636	41.4948
ENSG00000130770	93974	ATPIF1	314.435	28.3802	27.8582	31.1802	43.0216	7.48158	23.4259	274.241	44.2225	27.9364	283.64	253.045	259.341	198.87	18.3036	303.784	86.8751	104.737	95.6823	106.858	91.7025
ENSG00000130766	83667	SESN2	10.2339	0.791362	1.01559	0.910807	0.790625	0.102855	0.269296	8.55328	1.93721	1.89269	10.9924	6.00644	6.73439	5.69361	0.411138	10.3526	2.4753	3.06814	2.68225	2.23888	2.28852
ENSG00000130772	54797	MED18	11.2732	1.45247	1.41168	1.40625	1.21878	0.160971	0.608871	12.3363	2.01679	2.77031	13.527	9.47994	8.30333	7.01106	0.848973	12.7001	3.59545	3.32058	3.70506	4.31609	5.11156
ENSG00000204138	65979	PHACTR4	20.8482	2.41822	3.02863	2.74528	3.43571	0.701789	1.7553	23.0334	3.97627	4.13063	21.2581	14.8272	13.3771	10.599	0.990508	22.961	6.98907	7.32939	5.86043	6.32743	7.03128
ENSG00000180198	1104	RCC1	80.8264	12.4052	14.0406	14.2612	18.1636	2.7786	7.5177	84.4586	29.1178	27.4089	76.3817	87.8702	82.0889	70.6497	4.58779	104.87	42.975	51.5118	39.8986	44.5988	41.1065
ENSG00000180098	54952	TRNAU1AP	17.7899	2.49498	2.1578	1.78432	2.2997	0.278463	1.458	18.8442	3.06307	3.01711	17.3002	14.1531	13.7493	10.4035	1.22022	17.3228	4.82209	4.7103	4.29014	4.99543	6.42445
ENSG00000120656	6883	TAF12	21.0373	3.34029	3.98669	4.38515	3.82087	0.874676	1.88404	18.3693	3.09836	3.04033	21.0098	14.4847	13.0992	9.56378	0.785572	19.2027	5.82129	6.16393	5.61976	5.8167	6.61043
ENSG00000162419	10691	GMEB1	11.425	1.35933	1.40891	1.44904	1.75837	0.3459	0.845283	11.1401	1.73063	1.76412	11.6379	9.01387	8.49674	6.03122	0.949356	14.1294	4.65242	4.09424	3.16031	4.23703	4.22011
ENSG00000198492	51441	YTHDF2	79.3393	6.83568	8.83714	8.82042	10.3439	1.88913	4.95837	70.2064	11.3798	10.3322	76.4513	46.1719	40.4495	34.1288	3.13519	75.3261	20.2664	23.9013	20.7332	20.5693	22.0869
ENSG00000159023	2035	EPB41	27.8378	2.26795	2.29545	2.07294	3.75538	0.766488	1.84614	32.5953	4.12888	2.94684	28.8135	14.3963	12.7558	10.7184	0.888418	31.8116	7.08953	6.96969	5.10574	6.05898	6.67739
ENSG00000116350	6429	SRSF4	77.2255	8.26677	7.7991	8.28359	9.87603	2.17655	4.45676	74.1131	14.2553	11.9205	70.1293	53.5359	48.73	38.8797	2.70015	78.987	21.8933	24.6238	18.9169	21.9029	22.0337
ENSG00000116353	51102	MECR	30.4639	2.1014	1.75515	2.13494	2.80733	0.934992	1.27621	24.3601	2.47967	2.86039	28.9913	14.4556	14.5786	11.0008	0.886285	28.2179	5.43404	5.25472	4.30192	5.25173	5.79245
ENSG00000060656	10076	PTPRU	62.9735	3.31431	4.11895	4.78465	6.96164	1.34984	3.32801	63.1956	4.95356	3.71366	76.6902	29.8549	31.0091	29.4034	4.15767	66.4035	9.74257	8.77244	7.95689	8.54363	11.0153
ENSG00000162510	4146	MATN1	0.868534	1.07811	0.620685	0.715647	0.326343	0.455906	0.227782	0.796804	0.682871	1.05867	0.878169	0.705541	0.611503	0.581859	0.277451	0.845758	0.767524	0.621697	0.860265	0.671601	0.926097
ENSG00000162512	9672	SDC3	21.2248	3.56317	3.67617	3.50638	3.10437	0.995692	1.72516	23.8505	4.20312	3.77919	24.8721	8.75426	7.3984	8.23393	1.38407	24.0444	6.49075	6.18153	5.40607	5.29163	7.07316
ENSG00000134644	9698	PUM1	90.2852	9.07883	10.7646	12.0635	13.6714	2.49104	6.8392	103.086	16.4115	17.3873	100.704	53.8992	55.3639	43.1912	3.60672	108.744	28.4338	28.1625	23.5833	26.8705	35.4239
ENSG00000060688	9410	SNRNP40	53.0452	6.23343	6.98584	6.50576	8.56867	1.57571	3.82277	49.569	11.1967	9.47493	44.7377	40.4289	38.3582	31.6319	2.12003	52.7696	19.3702	22.0021	18.9845	21.3313	20.5873
ENSG00000121766	51538	ZCCHC17	38.6445	3.15657	4.75368	4.83453	6.69938	1.30656	2.79363	39.0338	4.76626	3.70325	33.8257	24.0232	24.5021	19.2026	1.34821	35.3416	8.84645	12.1703	7.36574	8.9836	9.33108
ENSG00000168528	347735	SERINC2	53.7528	3.29647	2.8651	4.25026	5.09056	0.834267	2.64611	62.5117	4.74887	3.72211	74.6161	25.5769	30.274	29.8748	4.00654	50.2211	8.76534	9.63004	7.80109	7.30264	9.58275
ENSG00000142910	64129	TINAGL1	25.9323	5.37935	6.55257	6.28004	9.95162	1.19717	3.23782	30.9943	3.69184	4.29342	33.1829	15.3404	17.6782	14.8444	3.52354	32.8522	6.68128	6.2203	5.54998	7.00077	9.214
ENSG00000162517	553115	PEF1	48.2968	5.36374	3.94336	5.92	7.13594	1.13441	3.19488	42.0781	7.79674	7.11183	47.674	28.236	26.4755	22.0659	2.05654	46.1274	16.8348	15.6831	15.0663	15.5492	16.0814
ENSG00000084636	1307	COL16A1	10.2988	0.535835	0.485164	0.336083	0.62217	0.0783608	0.146981	15.9134	0.489018	0.525468	9.08811	0.780258	0.715784	1.06079	0.0931859	16.0369	0.744129	0.595391	0.420547	0.789156	2.5225
ENSG00000184007	8073	PTP4A2	253.145	17.8309	20.9958	18.8736	27.4223	5.14413	14.4715	194.568	35.9552	27.7159	208.683	168.012	145.394	122.421	11.0739	192.004	51.9861	61.1622	59.184	63.0574	56.1848
ENSG00000121774	10657	KHDRBS1	151.381	13.6574	13.1281	13.5349	18.5635	3.50293	8.62431	132.9	19.9512	17.5371	120.383	77.4456	72.8595	57.9658	4.88603	135.818	34.3868	40.5348	34.3531	36.1754	34.2544
ENSG00000121775	55116	TMEM39B	10.0369	1.23605	1.12181	1.15503	1.46145	0.308031	0.832044	12.693	2.70314	3.27535	10.9328	8.19641	8.58145	7.45452	0.415426	12.4702	4.32355	4.91946	5.78189	4.17244	3.97399
ENSG00000025800	23633	KPNA6	48.0687	4.78563	5.75319	5.00089	6.74278	1.15743	3.45586	50.2986	7.65906	6.66647	51.5776	30.2904	28.6321	22.7933	2.07399	50.3616	12.6313	12.7724	11.85	13.6785	13.8348
ENSG00000084652	200081	TXLNA	55.7619	6.28619	6.93995	7.12419	8.12857	1.80774	3.51446	55.3856	10.6672	9.83977	58.4456	40.0198	37.758	31.6612	3.33796	54.1334	16.6129	19.1443	16.3221	16.6232	17.4777
ENSG00000160050	79140	CCDC28B	7.79381	0.38357	0.635414	0.878452	0.996054	0.354498	0.46097	8.49912	1.01085	1.08416	9.0165	4.3553	3.62029	2.16632	0.224078	9.9542	1.66585	1.21682	1.03809	1.17973	1.92496
ENSG00000160051	55721	IQCC	8.50934	1.07655	1.47261	1.25689	1.1663	0.169018	0.68833	9.56654	1.82886	2.14241	8.21172	7.66191	6.86836	6.41049	0.530459	8.7878	2.70263	3.24526	2.81977	3.02965	3.51954
ENSG00000160055	56063	TMEM234	16.7975	1.53407	2.43496	1.7659	1.99084	0.444263	0.975694	18.01	2.357	2.24003	18.0184	8.51025	9.51877	6.58167	0.775692	17.0363	3.46309	3.97715	2.68974	3.79334	4.92255
ENSG00000084623	8668	EIF3I	134.269	15.2677	15.5666	17.5346	18.1042	2.53252	9.71148	118.703	26.4324	19.0019	121.387	95.9255	96.6754	75.3532	6.26589	120.564	44.707	50.3414	39.2339	41.9914	40.5127
ENSG00000116478	3065	HDAC1	128.913	8.46598	11.211	11.9815	16.6916	2.48291	6.93155	117.943	15.0331	14.2451	125.445	70.0385	66.6118	52.1997	4.79562	114.587	28.9506	31.3703	23.7015	26.0977	29.2431
ENSG00000175130	65108	MARCKSL1	352.542	16.9867	19.9612	21.2398	32.6881	7.35265	15.7042	316.403	36.7745	33.2326	376.135	109.641	113.615	92.3771	7.396	317.213	80.3334	80.2399	61.329	71.4805	72.2206
ENSG00000160058	55108	BSDC1	61.8889	5.65132	5.61059	6.18491	6.20199	1.00356	2.92583	65.2471	7.48311	5.45822	65.7813	31.219	29.6143	26.1517	3.39688	67.2946	13.6671	15.6192	9.98043	11.7078	13.1991
ENSG00000273274	728116	ZBTB8B	1.42558	0.437711	0.558153	0.400341	0.285416	0.130801	0.21864	2.76192	1.1026	1.93534	2.07455	1.33067	1.4603	1.04456	0.258689	2.10139	0.759324	0.67258	0.798374	0.877286	0.997185
ENSG00000160062	653121	ZBTB8A	12.3786	1.03972	1.2506	1.1392	1.27442	0.380133	0.84247	9.36939	1.55362	1.74512	9.68808	6.93865	6.58241	5.48932	0.427679	10.7124	2.57056	3.35334	2.44324	2.88788	2.90129
ENSG00000176261	339487	ZBTB8OS	58.5602	6.15335	7.76999	7.54962	7.33907	1.15409	4.25999	60.0188	10.5111	6.88252	57.1402	48.1413	48.909	41.7171	3.47503	48.9791	17.8002	15.1079	13.4935	18.2322	13.8474
ENSG00000162521	5928	RBBP4	227.144	18.2058	23.1275	23.9913	33.2269	5.49805	14.1974	199.737	31.8313	29.7485	206.564	131.726	119.335	93.3837	7.03237	204.081	56.469	64.3703	50.4285	59.4238	56.8857
ENSG00000162520	81493	SYNC	12.8158	0.630768	1.20336	1.68207	0.961917	0.31174	0.601256	8.11502	0.664559	0.623369	14.8566	7.1456	7.3494	5.23755	0.727338	10.5702	2.25124	2.21778	3.19965	2.81066	0.991735
ENSG00000162522	57648	KIAA1522	56.7408	5.79675	6.83405	7.40967	10.5812	1.74381	4.34158	66.6458	6.74982	5.28124	74.8886	37.4404	35.9866	35.088	5.26453	79.2804	16.1644	15.7747	13.3478	13.3336	16.8484
ENSG00000134684	8565	YARS	65.974	5.24769	6.93283	7.60998	8.47196	1.55169	4.05008	56.8196	12.3521	10.9729	58.6128	42.4477	39.6061	31.8818	2.01999	63.9984	19.6673	23.1656	19.3918	21.3687	18.6778
ENSG00000116497	64766	S100PBP	30.3398	3.60436	4.44621	3.90819	3.7462	0.548812	2.32666	32.9235	5.94002	7.99084	32.6508	20.7885	19.9124	14.4066	1.10749	29.6055	8.7011	10.0881	8.11611	10.9478	13.3037
ENSG00000121900	113452	TMEM54	34.9893	2.90232	3.19899	3.35282	3.86817	0.609435	3.21964	42.726	7.39892	6.38509	43.4402	32.788	37.3101	31.0153	4.2779	45.8955	13.143	13.6239	11.5625	12.0016	12.0866
ENSG00000116514	127544	RNF19B	30.3015	1.74158	1.97754	2.17296	2.34873	0.383854	1.26438	25.7805	3.48798	3.61747	29.4467	23.677	21.4833	18.7167	1.9656	29.7862	5.42976	5.8704	4.6998	5.68524	5.80418
ENSG00000004455	204	AK2	242.794	14.5147	18.0916	18.212	20.4671	3.51548	11.5218	226.64	34.4615	28.2965	258.841	158.397	158.77	128.796	11.1186	245.016	62.5946	71.6316	57.6702	66.3546	63.3258
ENSG00000116525	55223	TRIM62	3.35433	0.408152	0.576359	0.370776	0.406316	0.0874662	0.191741	3.75651	0.282448	0.240111	4.02671	1.26618	1.65608	1.30836	0.171322	4.35149	0.766327	0.625836	0.333168	0.490081	0.804555
ENSG00000160094	149076	ZNF362	20.1559	0.871183	1.2589	1.21462	2.00155	0.638532	1.168	19.4809	1.87988	1.6823	19.6338	5.04679	4.82151	3.89911	0.286657	22.0334	3.12001	2.93457	2.59064	2.73631	4.56444
ENSG00000134686	1912	PHC2	46.4387	4.27293	4.466	5.26976	7.38039	1.34117	3.08968	43.3546	7.37801	6.0409	44.6494	32.918	33.093	29.1454	3.06208	52.7505	16.6788	17.7451	12.7948	14.4925	15.5884
ENSG00000121903	7579	ZSCAN20	8.63061	0.874226	1.03577	0.969828	1.54262	0.221939	0.494953	10.4356	1.83693	1.68204	11.4611	6.483	6.14077	4.65376	0.367854	12.0837	3.25629	2.56055	2.74572	2.37465	3.11201
ENSG00000121904	114784	CSMD2	1.31577	0.287299	0.338186	0.225316	0.245109	0.0938082	0.132517	1.93826	0.219307	0.40987	1.21553	0.917122	0.897649	0.550187	0.0453969	2.14995	0.415475	0.387254	0.290501	0.319482	0.653707
ENSG00000163866	113444	SMIM12	37.2138	3.70907	5.12134	4.60385	4.71604	0.759608	2.03422	36.3073	7.57572	6.87706	34.4421	35.8029	36.5463	28.9457	2.23255	33.8495	13.8073	15.9423	12.3061	15.5219	11.6537
ENSG00000188910	2707	GJB3	7.7864	1.47976	2.19108	1.87294	2.38073	0.130587	0.72713	8.68375	2.35837	1.84955	9.34853	26.6462	28.3438	24.7648	2.89668	10.7313	6.03625	7.9947	6.16238	6.89798	6.87308
ENSG00000116544	58512	DLGAP3	0.717672	0.258453	0.335238	0.273347	0.181588	0.0608059	0.0713182	1.16258	0.349971	0.570532	0.823376	1.52188	1.72306	1.37966	0.173168	0.795701	0.326676	0.247938	0.189289	0.377339	0.505939
ENSG00000243749	100506144	TMEM35B	24.2074	1.13418	1.4787	1.43421	2.33728	0.799298	1.73368	26.9944	2.99559	1.48043	25.9852	8.88324	7.65088	6.60078	0.700916	24.5377	4.12506	3.08924	3.47859	3.65003	3.6106
ENSG00000163867	9204	ZMYM6	18.5786	1.27486	2.80199	1.33144	1.98393	0.474167	1.01785	21.1701	1.88439	2.75475	17.4574	11.1115	8.39751	6.52333	0.846252	17.3583	2.84468	2.49515	2.8683	3.13714	4.41354
ENSG00000197056	79830	ZMYM1	15.1252	0.993168	1.44703	1.2183	2.17779	0.368829	1.10842	16.0103	2.16355	2.33258	14.8783	9.02905	8.62787	6.47001	0.558188	13.5408	3.67902	4.07737	3.51161	4.17779	3.57356
ENSG00000116560	6421	SFPQ	322.471	36.2779	40.7579	41.9867	50.8312	10.3562	26.1982	329.199	71.928	68.212	281.639	234.871	206.89	153.348	13.2879	299.328	93.9661	104.285	92.9566	97.0416	94.8394
ENSG00000146463	9202	ZMYM4	36.396	2.18878	3.44125	4.76637	4.38625	0.974454	2.22744	41.3287	4.5545	5.52794	41.8554	15.2432	15.2794	10.7121	0.816998	37.1453	8.19249	7.84745	6.64125	9.09403	10.1801
ENSG00000142687	79932	KIAA0319L	38.0915	3.03812	3.58688	2.86103	4.70953	0.745038	1.79373	42.6519	4.53102	4.20079	43.5352	16.3117	14.0003	11.7997	0.912811	37.2316	6.57575	5.89395	4.83464	6.31152	8.37358
ENSG00000020129	23154	NCDN	15.8238	2.32532	2.34543	2.44113	2.70534	0.439684	1.04815	20.4367	3.01881	2.73272	22.0688	11.6444	12.5555	10.637	0.861228	21.1601	7.18225	7.25414	4.53115	5.69034	6.59912
ENSG00000126067	5690	PSMB2	69.1397	8.46595	9.94733	9.82987	10.7758	1.89859	5.66543	58.2264	15.9168	12.7723	62.1386	64.7128	64.4079	51.5083	5.70737	66.2503	25.3253	29.9679	25.4665	27.0531	23.4278
ENSG00000142686	127703	C1orf216	9.01355	0.950264	0.772708	1.06955	1.51191	0.315836	0.601067	9.32744	1.73227	1.79439	9.56983	7.52237	6.79638	5.67684	0.72471	8.44624	2.79583	3.14467	2.61698	2.74669	3.09263
ENSG00000092853	63967	CLSPN	12.6866	2.86414	2.75543	2.58586	2.88155	0.479353	1.33905	14.4829	5.48782	4.70536	10.8471	19.4451	16.8492	13.5769	0.99533	13.3923	6.7052	9.4087	6.84654	7.2458	6.93348
ENSG00000134698	192670	AGO4	19.5665	0.933213	1.53874	1.33102	2.01605	0.345573	0.901383	18.6439	1.48977	1.40279	19.3495	9.16052	8.33889	6.23345	0.781996	18.6025	3.08072	2.70018	2.29739	3.05994	3.55963
ENSG00000092847	26523	AGO1	24.9373	2.59742	2.71823	2.78167	3.93529	0.67856	1.57802	26.2397	3.85276	2.68577	29.4796	15.317	13.4088	12.3349	1.11867	27.9815	6.53123	6.03928	5.24838	5.20195	5.92659
ENSG00000126070	192669	AGO3	26.4946	2.66204	3.74089	3.61838	3.19653	1.02829	1.78155	35.9605	5.6308	6.55977	29.763	19.3765	17.3652	14.0994	0.973166	30.4773	8.27262	8.20941	8.6658	9.3691	10.5882
ENSG00000116863	54936	ADPRHL2	21.6192	1.80803	3.02201	3.15518	3.12506	0.33815	1.16807	22.1814	5.03895	4.50803	20.6856	20.3505	25.6187	15.8167	1.41625	22.54	7.8051	8.43677	7.56966	9.13401	7.16801
ENSG00000054116	27095	TRAPPC3	104.728	9.43442	11.4704	11.3535	13.2899	2.66321	6.83881	92.1823	17.6732	15.636	91.4553	77.1795	76.2565	55.9491	5.39635	95.117	30.5859	34.8833	30.2483	32.0314	30.6888
ENSG00000116871	55700	MAP7D1	39.6848	7.52173	6.73376	8.94648	6.37269	1.76119	2.6576	36.6811	11.1544	10.4677	45.4417	45.6783	41.7976	36.3696	4.22922	49.9806	15.4795	16.3279	15.031	15.4571	17.0143
ENSG00000054118	9967	THRAP3	153.392	12.0496	14.5513	13.8497	18.3142	4.36945	8.12067	142.238	17.9642	15.4179	133.285	83.5213	74.0622	59.5276	5.54872	146.249	28.6408	31.9993	27.2163	28.5432	31.288
ENSG00000214193	79729	SH3D21	8.79567	1.25265	2.32444	1.61781	0.923078	0.171268	0.466431	11.4571	1.27828	2.01324	11.8402	8.24438	7.82964	6.13452	0.802615	13.6591	2.22141	1.77315	2.11202	1.80416	4.46731
ENSG00000196182	83931	STK40	23.9621	2.56705	2.86291	3.07363	3.49639	0.595667	1.4836	28.5085	6.92426	6.32691	31.4948	24.8038	24.5661	22.7263	1.81102	31.1238	13.3427	13.9031	11.392	10.9765	10.6383
ENSG00000181817	84967	LSM10	20.0837	1.5542	4.13409	3.36455	4.12618	0.416162	1.50658	19.6669	6.25731	3.47021	21.9665	19.031	21.4937	15.7469	0.677894	20.4551	11.0113	11.8093	6.59036	9.63383	9.23698
ENSG00000116885	127700	OSCP1	15.6571	0.929421	2.40383	1.72027	2.30613	0.349503	1.29525	12.9105	0.625006	0.864113	12.4643	6.69307	6.32834	3.90923	0.345652	15.5013	2.4621	1.88253	1.45771	3.40519	4.55475
ENSG00000116898	64960	MRPS15	85.0519	8.3203	9.37492	10.0293	11.0802	2.18894	6.47672	74.8164	17.3812	12.8132	74.0639	69.0993	68.8901	54.1981	5.08399	77.9516	27.067	33.973	27.4526	30.5305	26.3985
ENSG00000163874	80149	ZC3H12A	7.83362	0.805124	0.788701	0.818689	1.25629	0.124808	0.31727	8.78948	0.765433	0.80243	8.07252	5.30631	5.6036	5.45957	0.700584	11.6624	2.12084	2.44511	2.25182	1.9449	2.56771
ENSG00000163875	64769	MEAF6	72.4075	4.78746	7.69811	8.2978	8.62917	1.45271	3.74	70.2164	11.2381	8.67698	69.431	43.4594	39.1538	32.3443	3.2147	66.332	17.4304	19.0467	15.2097	17.0121	18.0034
ENSG00000163877	79753	SNIP1	10.3832	1.11895	1.49172	1.5691	1.50448	0.268897	0.643671	11.6876	1.73005	1.65146	10.2725	7.4033	6.17696	5.44855	0.418187	10.9839	3.4829	3.37771	2.30051	2.98173	3.33557
ENSG00000134697	29889	GNL2	74.411	6.84031	9.68832	9.13859	10.6803	1.76923	5.1872	70.3126	13.9447	9.6035	66.2362	71.0033	63.7542	50.3528	3.99314	70.6591	23.3654	27.4439	22.6877	24.7984	22.1361
ENSG00000116922	54955	C1orf109	24.5828	2.89396	3.91581	4.09562	4.30265	1.04434	2.00113	26.8852	6.52126	8.06034	23.4349	25.7954	28.0243	20.2889	1.72295	27.5645	13.0693	12.1553	9.22867	11.5341	11.0279
ENSG00000134690	55143	CDCA8	42.3976	4.51724	5.10803	6.34024	7.85437	1.26805	3.70205	33.8192	12.0646	10.3955	30.5601	40.8978	42.3966	31.3595	2.29417	44.8355	18.6261	22.1998	19.3781	18.3333	16.9254
ENSG00000183317	284656	EPHA10	1.19276	0.393052	0.677205	0.457718	0.141907	0.31585	0.135324	1.13941	0.478507	0.406639	1.29748	0.888333	1.10692	0.763959	0.129216	0.755574	0.26565	0.310499	0.44407	0.398761	0.516498
ENSG00000196449	79693	YRDC	18.6948	1.87376	3.23726	2.34812	2.74421	0.230287	1.0582	16.2752	4.25244	3.8748	16.5416	18.9671	21.0989	13.1584	0.934032	17.8049	6.95035	8.65389	7.25624	7.46956	6.3081
ENSG00000197982	127687	C1orf122	32.3384	3.37373	4.603	3.09635	4.69018	0.63768	1.57295	33.3322	5.08197	4.14556	35.159	17.5222	25.7433	19.6259	1.47551	34.2461	10.99	13.9426	8.9183	11.02	12.3026
ENSG00000188786	4520	MTF1	9.18953	1.23339	1.47195	1.50911	1.57584	0.283081	0.768122	10.2253	2.20474	1.65092	11.2378	9.4171	8.75185	7.02523	0.567388	10.9488	3.63005	4.13174	3.32807	3.39528	3.66217
ENSG00000204084	3633	INPP5B	17.4095	1.73808	2.31532	2.39478	2.42872	0.456783	1.1707	17.9026	2.60869	2.88619	16.8446	9.59868	9.61233	7.12435	0.545429	16.9058	3.64336	3.61591	3.33455	4.02989	5.33225
ENSG00000183431	10946	SF3A3	52.1304	6.11404	6.90945	7.45168	8.73288	1.68379	4.31279	51.4162	10.8891	9.18467	49.0094	38.6564	33.7031	26.844	2.01107	50.6374	17.4282	21.1558	15.1454	18.1139	16.3634
ENSG00000183386	2275	FHL3	7.84878	0.849467	0.952928	0.682397	1.24813	0.180629	0.48688	7.50288	1.52952	1.03969	7.50185	5.50518	6.04651	5.57865	0.410643	9.87787	2.81717	3.05986	1.47466	2.68657	2.18275
ENSG00000183520	51118	UTP11	35.9111	4.01852	5.39151	5.15219	6.21904	1.43958	2.71922	30.5778	7.66978	7.35604	34.0856	28.6243	30.6328	23.7852	1.70435	32.7091	12.9084	13.9022	13.4239	14.6604	12.1828
ENSG00000116954	64121	RRAGC	43.5872	3.38711	4.11591	3.53536	4.30654	0.63265	1.76	34.8369	4.5688	3.40237	39.2918	22.3615	19.9973	15.6437	1.66644	40.6086	6.18203	7.22618	6.19837	6.23249	7.58048
ENSG00000214114	26292	MYCBP	15.8206	3.04714	3.22151	2.89086	3.20384	0.602457	1.82443	16.4522	3.43197	2.87937	14.4952	14.9937	14.7815	10.8178	0.941031	14.9586	6.10827	7.58334	5.74308	6.87725	5.97763
ENSG00000158315	54933	RHBDL2	11.3932	1.46681	1.31612	1.31137	1.63216	0.39872	0.905892	14.0114	1.62155	1.13965	15.1234	8.56331	5.86366	6.20867	0.966697	14.9546	1.64888	2.90007	1.70532	2.19475	3.86929
ENSG00000174574	79647	AKIRIN1	39.0644	3.0681	4.02412	4.40034	5.59149	0.785076	2.35439	42.6701	7.84617	5.94805	44.248	31.7726	29.1488	23.0909	1.67475	39.9303	12.4669	12.7766	13.873	12.9083	12.1913
ENSG00000168653	4725	NDUFS5	277.302	28.3482	32.0139	35.5321	39.4825	6.3668	21.1599	246.822	48.4246	33.6796	262.879	216.806	218.706	168.601	15.3774	250.223	96.5464	102.202	97.8379	96.0815	81.178
ENSG00000127603	23499	MACF1	115.281	14.9714	15.2424	15.4907	14.319	4.18919	7.23491	141.914	22.946	25.3917	140.824	72.3021	64.4773	54.0413	4.8092	134.899	37.3298	36.4286	31.5503	30.6322	39.9076
ENSG00000090621	8761	PABPC4	119.568	14.9141	16.2467	15.8067	16.6371	3.00322	8.35562	110.625	27.796	31.2844	107.969	98.094	91.0255	70.8713	4.47426	134.752	50.3693	51.0373	44.8031	42.4881	48.9776
ENSG00000084072	10450	PPIE	54.6848	5.4296	5.67099	5.81621	8.55449	1.30168	3.73633	49.5953	8.96385	8.59698	53.9259	39.1896	33.5331	26.768	2.7114	52.5271	15.4228	15.7098	14.8417	13.3471	17.161
ENSG00000116985	656	BMP8B	4.69531	0.530907	0.612578	0.6068	0.643262	0.139318	0.235458	5.24696	1.01359	0.858065	4.41234	3.82338	3.21538	3.07411	0.246201	3.90305	1.00098	1.04778	0.978592	1.21768	1.45311
ENSG00000043514	54802	TRIT1	43.7711	5.3775	3.53228	3.97944	5.4091	0.700808	3.04613	47.6441	6.0243	6.88664	40.7458	24.8549	19.3206	16.215	1.46697	44.0434	10.03	9.66326	9.30326	10.2057	14.4116
ENSG00000131236	10487	CAP1	249.483	23.338	27.5147	27.8677	30.7078	5.67891	15.1591	217.248	38.7759	33.1831	235.27	168.313	159.876	130.212	13.3547	222.215	62.0981	70.4618	57.4612	65.2106	62.5113
ENSG00000131238	5538	PPT1	107.212	7.35436	7.07832	7.53434	11.4869	2.14238	5.56107	94.8281	15.1138	10.6306	106.406	50.1832	49.2921	37.8928	3.07955	91.597	24.8333	25.1489	23.4672	24.6417	25.9745
ENSG00000117000	6018	RLF	20.4154	1.36833	2.01887	1.88624	2.41033	0.440229	1.17312	22.4715	2.54015	1.87778	20.9222	9.87975	9.24882	7.39313	0.558668	22.7097	4.32595	4.62711	3.5594	4.51902	4.67337
ENSG00000084073	10269	ZMPSTE24	84.3603	7.37442	9.27849	9.19356	10.9783	1.83512	5.69998	71.0217	15.0848	11.7412	77.9642	75.441	71.1773	54.0529	4.94123	65.2704	25.4905	30.6712	26.293	27.844	25.0685
ENSG00000049089	1298	COL9A2	72.8852	1.18256	1.53537	1.14373	3.05495	0.571993	1.22857	64.8494	4.91466	6.20934	69.9369	14.2826	15.3043	12.8715	0.865261	69.3703	9.32872	9.57558	8.00937	9.48643	9.8635
ENSG00000084070	64744	SMAP2	18.1984	1.67974	1.51831	1.68737	1.76624	0.357895	1.05756	19.4082	2.21257	2.28752	18.0868	10.4668	9.8438	7.77869	0.70513	15.8149	4.18067	3.69585	3.96039	3.5923	4.21912
ENSG00000164002	64789	EXO5	15.2924	1.48703	1.38477	1.77826	1.73489	0.340839	1.63197	13.4784	2.62013	2.57247	15.1681	8.81773	8.52582	7.15171	0.828013	17.7649	4.74851	4.7936	3.91606	5.09124	4.73933
ENSG00000117016	9783	RIMS3	4.04275	1.26728	1.18446	1.04763	0.450305	0.505536	0.637104	3.85114	1.20822	1.08319	3.87914	1.5973	1.06987	1.00049	0.411665	3.36323	1.11731	0.886852	0.660178	0.968475	1.08981
ENSG00000066136	4802	NFYC	56.4458	5.14869	6.41239	6.82078	6.04892	2.29909	3.13851	56.8247	9.36571	7.30587	63.7288	32.0379	30.3334	24.3819	2.47696	53.2189	14.2304	14.6618	13.9425	12.0954	13.6669
ENSG00000117013	9132	KCNQ4	6.00011	0.432053	0.586726	0.673661	0.804774	0.299345	0.314648	8.54203	1.11374	1.32577	7.43594	3.68075	4.2432	3.69922	0.41867	8.62488	2.03559	1.92413	1.64263	1.66469	2.01162
ENSG00000179862	163732	CITED4	63.8937	5.08884	5.99116	6.00273	9.58065	1.69404	4.50547	63.3635	6.53041	6.61793	65.2178	15.846	19.8743	19.4226	2.98911	66.2574	16.5875	16.635	11.8321	15.2727	15.6419
ENSG00000171793	1503	CTPS1	31.2814	4.92925	5.36678	5.59648	7.45273	0.907063	2.67449	27.7292	10.2484	10.04	21.8504	37.5225	38.0812	27.9493	1.34949	30.8377	15.5569	18.4696	14.5312	16.4029	16.3279
ENSG00000010803	22955	SCMH1	29.7619	2.1158	2.32545	1.99667	3.31802	0.647413	1.51662	28.8584	4.0103	4.6258	29.0478	16.0694	14.2221	12.9414	1.09358	28.0454	6.44981	7.88637	6.53518	5.7692	6.20425
ENSG00000127124	59269	HIVEP3	7.87431	0.191671	0.325294	0.34345	0.483463	0.101449	0.15495	9.89364	0.561515	0.525345	11.1608	2.36522	2.15503	2.17271	0.216252	7.03536	0.680974	0.751521	0.699185	0.83265	1.18132
ENSG00000198815	22887	FOXJ3	51.0318	7.29399	7.78562	8.28801	6.62064	2.04891	4.53046	57.5001	8.6845	7.0347	54.1485	34.5038	27.8267	24.8551	2.17193	54.7124	13.3527	12.3972	15.7004	14.9255	16.5273
ENSG00000127125	79717	PPCS	69.0837	4.25314	4.52735	6.10926	6.41282	1.18834	2.70174	59.1325	7.1216	5.77331	63.3938	39.7047	30.383	25.7768	3.12031	54.0381	10.3454	10.1785	9.90393	11.9359	11.4165
ENSG00000186409	728621	CCDC30	4.16407	0.348598	0.534371	0.289082	0.469514	0.232028	0.221799	6.06493	0.457565	0.521616	5.58929	1.72866	1.57717	1.10414	0.101766	4.20542	0.644132	0.56475	0.686598	0.53863	1.00003
ENSG00000171960	10465	PPIH	83.417	11.2299	15.1378	15.8741	11.9169	3.40049	8.80089	77.5356	19.7043	17.6347	66.9305	72.3882	66.4929	54.7865	4.55582	80.2751	31.1817	35.3575	27.7708	37.0838	31.3511
ENSG00000065978	4904	YBX1	991.65	89.8537	112.404	116.748	152.04	26.0925	77.54	870.427	180.76	137.8	895.302	791.922	758.307	615.038	45.0057	869.343	314.838	372.602	307.442	319.93	289.709
ENSG00000117385	64175	P3H1	88.1261	12.1012	13.6545	16.7227	10.6567	2.1093	5.32432	124.762	16.9547	17.1264	91.7645	63.7399	50.812	39.1247	2.35926	103.275	24.4236	22.2526	20.8517	26.4149	38.7878
ENSG00000164008	79078	C1orf50	20.7478	2.34946	1.77218	3.17319	2.36508	0.492275	1.40632	24.2425	3.90672	3.43148	23.6205	12.2409	13.3876	9.39751	0.867774	19.1509	4.31291	4.88228	6.20798	7.45192	8.15809
ENSG00000177868	374969	SVBP	51.5703	2.94383	4.88874	5.06048	6.68343	1.52047	3.53756	41.8544	3.46767	3.3465	44.3406	19.0101	15.3037	12.4375	0.781084	36.134	8.49935	6.88116	8.17811	9.51378	8.82725
ENSG00000164010	114625	ERMAP	7.88445	0.510421	0.565219	0.533867	0.865566	0.113739	0.429076	9.01301	0.572373	0.742402	9.03244	3.99968	3.72026	2.75659	0.222684	7.55256	1.21814	1.44301	1.18206	1.5241	1.73454
ENSG00000164011	51058	ZNF691	10.6059	0.933759	1.50886	1.85538	1.05088	0.421741	0.868166	12.459	1.44895	2.09005	11.8163	6.96245	6.22814	4.42334	0.348233	12.3289	2.90837	3.16625	2.73878	2.76244	4.85712
ENSG00000117394	6513	SLC2A1	198.388	8.49456	7.37563	9.15473	9.29242	3.31037	4.66491	203.015	8.37336	7.15594	229.796	55.8228	59.8746	54.7955	5.45452	281.669	15.8867	19.6475	15.4376	16.316	23.0449
ENSG00000117395	10969	EBNA1BP2	92.7055	12.1283	13.8146	14.9239	16.7879	2.27807	8.33299	94.384	22.9119	18.1784	82.1634	112.603	103.348	80.0607	5.66863	90.8245	43.4	51.6534	40.9793	45.483	40.215
ENSG00000179178	128218	TMEM125	46.5945	3.23105	3.29543	3.42073	5.15113	0.646383	1.92143	40.9187	3.34458	3.83849	51.3771	18.7467	20.1048	13.5677	2.39639	40.6005	5.81985	9.06374	7.89175	5.568	8.07463
ENSG00000253313	149466	C1orf210	23.6528	1.37232	1.46451	1.48013	1.89032	0.453784	1.03749	20.8931	1.49158	1.01397	26.3308	9.50791	9.76277	7.81215	1.6282	17.7734	2.85007	2.76903	2.74533	3.65818	2.95878
ENSG00000117399	991	CDC20	169.832	17.4222	17.8967	21.7085	24.925	3.7953	13.1781	120.686	33.0713	27.5609	119.475	117.737	123.062	103.163	8.27407	159.319	59.7554	70.626	55.1935	59.4736	50.1431
ENSG00000066322	64834	ELOVL1	145.147	7.28107	9.63964	10.1422	14.2535	2.21875	7.65207	122.459	11.8928	11.3778	152.968	64.1275	65.8543	56.7042	8.05143	114.158	26.7594	29.284	22.1164	23.4667	25.622
ENSG00000159479	112950	MED8	48.4359	3.61164	4.87689	4.90062	6.08125	0.664339	2.22292	42.0755	6.75003	5.94309	43.7544	26.2948	26.7205	21.6783	1.53575	39.906	12.5391	12.767	11.4703	10.8529	12.9397
ENSG00000198198	23334	SZT2	73.5749	11.4951	14.1437	13.1677	10.9635	2.62459	5.63416	107.549	15.1471	18.1612	83.1468	58.3118	53.018	39.1348	2.14171	84.2343	19.3079	17.4912	21.6478	25.0698	33.2952
ENSG00000142949	5792	PTPRF	185.439	9.03685	10.7515	11.9735	19.737	3.75386	9.26955	191.627	19.9626	20.5059	226.181	76.3461	75.8267	70.2927	7.92719	214.42	46.1502	41.4275	34.1393	35.7507	42.6897
ENSG00000066135	9682	KDM4A	24.9331	3.07265	3.15102	3.17775	3.62894	0.984701	1.64949	27.5648	4.52789	4.53382	29.5189	13.7143	12.5237	9.81755	1.00518	24.99	7.3555	7.26202	5.69829	6.80479	8.95654
ENSG00000126091	6487	ST3GAL3	6.38764	1.10723	1.45981	1.44457	1.27678	0.254775	0.470867	6.58392	2.4356	1.43054	7.37807	4.23916	4.241	4.54077	0.780604	9.87563	2.96002	2.44801	1.70405	2.39659	2.81526
ENSG00000117407	9048	ARTN	5.28936	2.42696	2.04654	1.54543	1.70229	0.519193	1.21989	11.2793	3.12824	2.61311	5.95048	9.40818	9.25653	6.12777	0.569069	7.34516	2.50924	4.50685	2.15307	4.16009	2.67895
ENSG00000117408	9670	IPO13	12.5749	1.7849	1.71091	2.08358	2.4577	0.367359	1.0136	14.0011	2.85557	3.28852	16.2026	10.4965	10.9216	9.45972	1.03322	13.7153	4.98815	5.13094	4.70934	4.88762	5.50402
ENSG00000132768	1802	DPH2	22.6123	2.45539	3.72053	3.37737	3.82003	0.468334	1.77764	21.6235	6.16851	6.04525	23.9981	24.4444	26.9954	22.8825	1.77263	27.5379	14.4266	14.8837	12.7936	13.5523	11.7518
ENSG00000117410	533	ATP6V0B	149.21	14.2843	16.9691	16.9835	19.0935	2.05313	7.56148	123.888	24.0743	23.1233	150.168	105.359	134.121	87.1684	9.66898	128.759	46.5682	50.4917	49.1502	51.5013	47.7455
ENSG00000117411	8704	B4GALT2	42.7288	3.94876	3.66554	4.06221	6.39458	0.981664	3.38795	38.0501	7.21398	7.19432	40.1605	33.1855	37.4051	30.2108	3.1734	44.4528	13.8984	15.0984	11.8616	12.7049	11.857
ENSG00000159214	149473	CCDC24	8.22992	0.982015	1.41227	0.999061	0.831414	0.248104	0.596817	10.7892	1.70548	1.75009	13.3603	5.0447	4.79058	3.95681	0.549515	12.5588	1.57372	1.53498	1.78762	2.41457	3.74145
ENSG00000196517	6536	SLC6A9	36.5218	4.03636	4.49493	4.49923	4.4148	1.02666	2.02462	45.6858	9.9216	11.2294	41.7024	45.8075	49.3192	48.3081	5.49062	51.0643	18.12	20.7028	18.7739	16.1519	18.5
ENSG00000178028	55929	DMAP1	26.9102	2.49103	3.32775	2.06455	3.09614	0.623531	1.9388	35.6373	4.58861	4.43159	30.8281	11.4304	14.8848	11.9116	0.644313	27.8488	8.20764	6.70452	5.91382	6.06228	9.08598
ENSG00000117419	79033	ERI3	59.8109	5.34555	6.10527	5.31923	9.23781	1.19996	3.85498	56.4661	7.65639	6.90482	57.9516	29.5795	32.7943	26.5134	3.04792	66.019	19.9314	20.1119	14.3121	17.9742	19.6948
ENSG00000187147	55182	RNF220	53.5553	8.5792	8.2554	9.6588	9.90964	2.02291	5.13744	55.1304	11.6418	11.4056	52.3616	40.754	40.8881	34.8132	3.57647	61.2596	22.3019	22.5803	17.7092	19.874	21.6958
ENSG00000126106	79639	TMEM53	4.88452	0.492586	0.743601	0.478389	0.845426	0.118176	0.275454	6.1065	0.784304	1.24535	6.22298	2.70916	2.58165	2.69487	0.25019	5.79155	1.31028	0.827203	1.27106	0.994737	1.64323
ENSG00000142945	11004	KIF2C	63.1836	7.68378	8.54422	9.0228	9.89185	1.87551	5.58108	49.6627	14.3663	14.7819	39.8854	58.5191	58.4663	43.7412	2.74463	61.52	24.4371	26.4928	23.3575	25.3713	24.6849
ENSG00000142937	6202	RPS8	1660.19	102.425	131.404	131.806	213.95	41.1006	104.378	1414.11	198.311	138.243	1422.66	794.569	802.368	612.754	49.4853	1650.81	453.289	442.18	361.501	406.218	458.533
ENSG00000117425	8643	PTCH2	37.1629	9.32935	13.4679	9.43714	8.49892	4.81497	6.49536	48.1499	11.9564	14.1144	36.979	34.8221	38.6892	24.0245	3.63765	43.1189	18.0788	17.2409	12.905	20.0282	15.0828
ENSG00000070785	8891	EIF2B3	29.0742	6.46171	6.18231	6.24018	5.67317	1.23341	3.08325	22.0999	17.5818	24.6925	23.9941	28.8034	33.4727	26.3462	4.78809	24.3315	23.8604	21.5453	16.4766	19.5292	15.0527
ENSG00000126107	79654	HECTD3	18.8164	1.85088	2.69145	2.43331	2.57	0.452602	1.11561	19.4904	2.99729	3.10857	20.6941	10.2171	10.4262	8.83711	0.765487	19.7909	5.82424	5.61494	4.66348	5.17398	6.7118
ENSG00000126088	7389	UROD	43.4046	3.19578	5.0891	5.34631	7.12507	1.51587	3.85034	45.0019	5.87245	6.08975	41.8913	26.6483	28.2004	21.4178	2.21188	46.6776	12.8906	16.1455	9.7737	13.0033	14.2771
ENSG00000186603	84842	HPDL	4.96836	1.10182	1.39357	1.27653	2.04549	0.178869	0.876841	6.89179	2.65287	1.34285	4.14404	11.4486	12.3914	10.3162	0.431554	10.4727	7.45099	7.87331	6.85761	6.39244	5.52892
ENSG00000132781	4595	MUTYH	17.7767	1.82846	2.83352	2.21637	2.75007	0.130978	1.24981	21.804	4.05957	4.5436	18.9149	14.2358	13.5864	8.4332	0.480694	20.3172	4.4113	5.14427	4.29428	4.37216	8.29697
ENSG00000132773	114034	TOE1	7.8093	0.837553	1.18638	1.0732	1.11488	0.174998	0.741748	6.37538	2.28424	1.92661	6.29192	8.26921	8.00324	7.04324	0.329361	6.75712	3.73158	3.90863	3.46052	3.46988	3.94231
ENSG00000070759	10420	TESK2	4.77908	0.742236	0.54897	0.44545	0.722994	0.15573	0.281919	4.35644	0.344912	0.475959	5.04379	1.62393	2.356	1.4933	0.213226	5.02838	0.706238	0.620605	1.04617	1.02726	1.3904
ENSG00000132763	25974	MMACHC	8.04969	0.953292	0.925472	0.82796	1.00497	0.166963	0.51225	9.75699	2.14005	2.013	8.44038	5.83644	5.51355	4.10376	0.258638	8.56178	3.24538	3.43146	2.42783	3.01407	3.79467
ENSG00000117450	5052	PRDX1	1107.58	114.977	144.815	145.331	186.582	30.8742	90.7368	951.567	179.487	133.744	1020.8	862.856	868.104	679.67	64.8293	973.281	332.67	397.535	353.936	376.05	330.121
ENSG00000117448	10327	AKR1A1	74.7724	4.01026	6.31054	6.94531	6.75875	1.37286	3.07525	63.6027	8.91401	6.53789	74.4707	36.794	37.2148	25.9136	2.95458	67.8954	13.9119	17.8937	13.1482	15.529	16.1239
ENSG00000132780	4678	NASP	99.0405	12.0657	18.288	17.3135	19.4003	3.43509	7.97195	99.2417	24.3465	24.9638	85.3656	93.7621	87.5571	64.5859	3.39044	109.222	42.4449	51.1136	39.2951	45.3589	43.0281
ENSG00000159592	60313	GPBP1L1	89.6402	5.59765	7.41391	7.24929	9.47219	1.80391	4.33666	83.864	10.3364	10.6149	84.6701	44.9124	42.0146	32.1951	3.2877	73.3292	16.3848	16.6705	14.8993	16.1448	19.0269
ENSG00000159596	51249	TMEM69	26.3381	1.54704	2.22709	1.93507	2.45241	0.381452	0.96273	23.5428	3.26571	3.20486	22.4967	15.3541	15.8708	12.3406	0.834024	22.8064	5.55482	6.94639	5.14578	6.16379	6.56281
ENSG00000197429	3652	IPP	12.4643	0.968589	1.65806	1.20863	1.4332	0.309365	0.834944	14.0897	1.57817	1.52444	12.0802	7.92676	6.333	4.82371	0.65828	11.5425	2.64345	3.15294	2.265	2.59332	3.24766
ENSG00000086015	23139	MAST2	30.5189	3.38083	3.79555	4.11452	3.99213	0.726244	1.85259	34.6533	7.05037	7.31238	32.3181	28.5145	26.6841	23.7046	2.0099	30.4618	9.79955	11.894	10.0217	11.1671	11.0941
ENSG00000117461	8503	PIK3R3	43.035	3.25777	4.63452	4.37927	6.95251	1.20003	3.13532	39.5087	3.41608	3.74573	60.9875	23.212	19.0356	17.154	1.30922	49.3728	13.8023	14.9786	10.8844	11.7473	12.0133
ENSG00000085998	55624	POMGNT1	27.1005	1.90511	2.52907	2.86756	2.78616	0.359301	1.58705	26.7825	4.15259	3.55508	28.4053	16.1982	17.405	13.7625	1.41302	24.6196	6.97636	7.56743	6.00756	6.75044	7.43868
ENSG00000085999	8438	RAD54L	13.5646	2.05097	1.99203	1.8301	3.29994	0.493852	1.24247	15.426	5.13768	4.63744	12.2921	14.98	13.5427	11.9482	0.617698	16.5002	5.98084	6.82526	6.16943	6.9621	6.62977
ENSG00000132128	10489	LRRC41	62.717	3.2192	3.34883	3.86848	5.70379	0.620741	2.35744	65.5957	5.31384	4.59342	78.4052	19.9491	22.5251	17.6954	2.04184	55.6301	10.2971	11.4875	9.47277	10.9615	10.7219
ENSG00000173660	7388	UQCRH	866.083	41.4282	59.8671	61.9601	78.2323	15.476	43.9492	721.076	87.5419	59.1869	886.592	437.88	452.469	317.775	29.9194	674.803	170.811	208.301	168.285	189.793	160.035
ENSG00000117481	387338	NSUN4	24.6833	1.77865	2.36233	2.4596	2.8252	0.476319	1.29559	27.2872	3.23749	3.29053	30.9255	12.3116	11.2833	7.89653	0.848425	27.9056	5.9482	5.64474	5.59144	6.33999	7.33614
ENSG00000117480	2166	FAAH	17.893	1.26542	1.08664	1.78221	1.91216	0.411282	0.900305	19.3799	1.72067	1.87802	19.5029	4.30942	4.95099	4.26041	0.589949	16.8547	3.21786	3.39518	2.61267	2.7905	3.7786
ENSG00000079277	8569	MKNK1	28.6623	5.63881	4.81451	4.09744	3.8503	0.888317	2.08677	34.7015	5.02468	5.89019	31.0725	18.4308	20.4469	14.5912	0.991102	27.6863	5.79706	6.06392	4.77782	7.17969	11.5195
ENSG00000142961	148932	MOB3C	2.65464	0.519092	0.629427	0.516759	0.60995	0.052867	0.207929	3.40873	0.264331	0.210487	2.85529	1.99788	1.65268	1.6666	0.245907	2.39918	0.381852	0.421608	0.34832	0.49557	0.789971
ENSG00000123472	64756	ATPAF1	45.7847	3.86897	5.60624	5.84036	6.03255	1.3006	2.36704	37.816	5.45184	5.48435	41.1906	25.3331	26.2389	18.71	2.23384	34.6745	10.0939	10.6193	6.2151	10.5422	6.87302
ENSG00000159658	9813	EFCAB14	58.1184	5.44639	5.2688	5.87808	6.71756	1.2307	3.06882	55.1279	7.92483	5.79912	60.4381	33.285	31.8651	26.5703	3.11067	51.3712	9.82885	13.7419	10.2839	11.0305	13.0466
ENSG00000162366	10158	PDZK1IP1	56.8452	1.56426	0.832278	2.60024	2.97317	0.377005	0.733749	49.3149	3.09637	1.66681	64.8237	19.41	15.8729	14.8929	6.87547	63.3683	3.14889	3.28376	3.71134	3.86585	6.35612
ENSG00000123473	6491	STIL	40.6215	4.61179	4.76367	4.97846	6.7414	0.803547	2.79018	39.2421	10.6817	10.5247	30.3427	40.4269	35.4107	29.3205	1.84839	40.0684	13.7868	16.8685	14.2194	16.4607	13.9649
ENSG00000162368	51727	CMPK1	142.314	11.0231	11.5092	11.907	18.4229	3.01669	8.25754	122.603	16.2507	13.2879	130.362	95.3403	85.6684	64.9365	5.74265	121.487	30.2523	38.7276	29.8682	34.1397	34.0427
ENSG00000186564	2306	FOXD2	1.01248	0.270633	0.245173	0.275817	0.0976896	0.0401253	0.0403796	1.31485	0.327511	0.332149	1.30256	1.48672	1.58917	1.4283	0.152683	0.685909	0.383108	0.56226	0.655486	0.326599	0.435396
ENSG00000132122	54558	SPATA6	25.7489	1.17718	1.6024	0.972276	1.61392	0.514196	0.664154	25.6738	2.26428	2.43879	25.8414	5.36643	5.64594	5.04736	0.364886	21.2486	3.59035	2.68212	1.63322	2.49068	3.84567
ENSG00000186094	84871	AGBL4	1.54189	0.586122	0.342142	0.441515	0.103581	0.115043	0.175247	2.07977	0.56925	0.591201	1.95859	0.449492	0.418268	0.596746	0.111922	1.88122	0.307486	0.324414	0.25029	0.342956	0.618808
ENSG00000185104	11124	FAF1	80.5374	5.53248	6.71497	6.33	8.32829	1.90105	4.29997	70.6251	10.4897	9.6913	67.715	43.856	43.1288	33.8177	3.05769	69.9226	16.0724	19.8363	15.2658	16.5343	16.0124
ENSG00000123080	1031	CDKN2C	44.6045	4.46254	4.29084	4.14412	5.61339	1.31163	3.14819	29.4177	7.86851	7.58538	29.484	25.3049	23.933	20.0998	1.64545	34.2786	14.7551	12.7273	12.2613	11.7866	12.8883
ENSG00000123091	26994	RNF11	51.792	3.63833	4.30564	3.80283	4.68916	1.01177	2.47122	43.8474	5.33476	3.28844	52.1333	24.1228	23.3042	16.9772	2.19419	37.7384	7.60664	8.64506	8.57382	9.47896	9.15657
ENSG00000085831	22996	TTC39A	15.5326	0.835962	1.04553	1.63288	1.26045	0.153257	0.574684	11.4186	1.52348	2.11196	12.6533	3.71609	3.05607	2.95306	0.234858	8.15382	1.2314	2.04758	2.13867	1.47976	1.63734
ENSG00000085832	2060	EPS15	54.9159	3.1062	3.78761	4.58311	5.52063	0.862514	2.53119	52.7635	5.62143	4.35155	49.2479	26.1813	24.1557	19.3565	1.68176	47.948	8.57164	8.23374	9.15616	8.76147	9.51208
ENSG00000117859	114883	OSBPL9	84.6807	6.17388	7.60105	7.14261	8.48172	1.91501	4.55031	85.9031	10.2295	9.50561	78.2582	36.6441	31.7592	24.228	1.5242	85.7698	12.4172	13.947	11.6042	14.1858	22.549
ENSG00000078618	4898	NRDC	96.7437	7.24932	8.7395	8.32397	11.8812	2.30019	5.51051	94.1562	13.2605	11.0137	91.8932	59.9251	53.1997	43.373	3.28978	93.6732	23.9219	27.1668	22.4714	24.776	25.072
ENSG00000169213	5865	RAB3B	1.43644	0.410074	0.330667	0.371333	0.240884	0.122475	0.160938	2.07185	0.515698	0.603931	1.74287	1.01783	1.17744	0.800518	0.0606845	1.62718	0.443412	0.463526	0.614209	0.577044	0.884019
ENSG00000117862	51060	TXNDC12	48.6928	3.71742	3.93844	4.00263	5.64414	0.980904	2.91376	45.8683	6.14879	5.81072	44.142	27.8639	27.0146	20.6015	2.01208	44.6254	11.1076	12.8667	10.4194	11.3304	12.572
ENSG00000198841	112970	KTI12	8.50744	0.840101	1.46574	1.37826	1.68987	0.31036	1.07109	8.78347	2.08716	1.88649	6.34112	6.66181	8.63907	5.49666	0.370313	9.31738	4.46781	4.10169	3.31233	3.46393	3.55651
ENSG00000134717	91408	BTF3L4	83.6056	8.69192	10.1831	9.99226	11.0166	1.95799	6.39265	87.5632	13.0413	9.05166	90.0776	67.1921	66.9082	49.8607	3.9956	86.5862	24.4802	29.0904	23.2825	25.7765	22.3049
ENSG00000157077	9372	ZFYVE9	15.648	1.17472	1.66607	1.72757	1.96499	0.428946	0.75995	16.1869	1.80443	1.97219	15.5387	7.79746	6.84096	5.74637	0.453811	15.0723	4.35412	4.00955	3.00721	3.32901	4.36107
ENSG00000154222	200014	CC2D1B	16.8651	1.73588	1.72326	2.35072	2.05736	0.412419	1.27794	18.2115	2.46368	2.58933	20.0987	9.49764	8.65296	7.44571	0.686938	19.1936	4.12113	3.59588	3.23096	3.30118	4.96357
ENSG00000085840	4998	ORC1	10.6475	1.77252	1.67247	2.23456	2.2955	0.344438	1.11556	10.5479	3.46448	3.76293	7.9231	14.9788	14.0166	10.9396	0.668483	11.7004	5.67815	6.76104	5.71979	6.42228	5.57795
ENSG00000134748	84950	PRPF38A	27.8387	3.19608	3.67422	3.60063	4.09588	0.835619	2.14092	28.2512	5.36447	5.10017	25.8517	21.5402	18.1234	14.615	1.13881	26.9324	8.31975	9.47892	7.8302	8.92196	9.44796
ENSG00000134744	23318	ZCCHC11	53.6088	4.70437	5.74759	4.49356	5.40419	1.34792	3.32133	57.4143	7.9016	7.90025	56.7783	24.3203	24.1208	16.9311	1.50616	50.0663	12.4063	10.3972	9.93711	11.4615	15.0107
ENSG00000116157	2882	GPX7	34.1034	1.49613	1.57092	1.97633	3.25688	0.797267	1.29459	31.8995	2.62532	2.50621	26.569	11.0485	11.8347	9.654	0.615543	25.9105	6.65928	5.49617	5.30984	5.59516	5.62856
ENSG00000162377	65260	COA7	23.6252	3.39465	3.15778	3.87971	4.71426	0.589316	1.74811	21.8408	7.60995	4.52189	20.0303	26.9053	26.938	20.6026	1.30238	25.2144	12.5695	14.2973	13.2154	13.3638	11.6919
ENSG00000162378	79699	ZYG11B	19.9067	1.87695	2.37069	2.02025	2.71908	0.562496	1.24723	18.7225	3.03057	2.08866	19.3831	9.69442	9.02752	6.87437	0.903805	17.0849	4.06234	3.99687	3.45365	3.94083	4.42649
ENSG00000203995	440590	ZYG11A	8.12123	1.02781	1.1747	1.24891	1.51716	0.319716	0.642938	9.83136	1.54986	1.93747	6.51367	4.8681	4.90071	3.11617	0.185279	9.81873	1.90223	2.13626	2.41587	2.33827	2.4197
ENSG00000121310	55268	ECHDC2	52.044	3.54586	4.06471	4.50007	5.33797	1.2198	2.28043	67.3397	7.53904	7.34769	55.599	24.2615	19.1121	17.5394	1.23172	53.0405	9.96933	9.68236	8.79279	10.7976	15.4706
ENSG00000116171	6342	SCP2	145.922	8.61592	14.9172	11.4475	18.5866	3.19676	7.94872	122.95	13.3926	8.33755	135.646	68.7533	67.5995	49.9241	5.52376	106.065	27.8275	26.5347	24.5594	22.545	28.6875
ENSG00000157184	1376	CPT2	16.7895	1.30392	1.65468	1.37236	1.93821	0.373158	0.755856	15.2625	1.71945	1.49498	16.6109	9.53643	9.45724	7.65681	0.727122	15.4529	3.92827	4.36032	3.27634	3.11504	3.76054
ENSG00000162384	54987	C1orf123	35.1784	3.83154	4.07336	2.96084	4.61873	0.811818	2.60299	37.9962	4.23709	4.06956	32.948	18.1646	20.0937	13.3329	1.32585	25.5539	7.97923	8.10209	6.42696	7.85417	9.11378
ENSG00000162385	4116	MAGOH	125.115	13.4007	15.9883	15.2589	19.6551	3.48038	9.00199	117.066	29.4469	15.6567	108.093	104.729	99.9833	75.7303	4.77473	114.645	45.3671	56.0499	39.6973	47.2158	40.2799
ENSG00000157193	7804	LRP8	17.8072	3.06244	3.69718	3.40552	3.47151	0.349046	1.51998	22.3312	4.33716	5.40875	19.3009	23.4986	24.7918	19.1245	1.07478	21.7747	7.5318	9.0795	8.28484	7.24827	7.27257
ENSG00000058804	55706	NDC1	35.9393	4.24595	4.22647	5.28038	5.90553	1.1738	2.93569	37.5229	8.97711	7.90924	29.7637	38.4192	38.8384	29.2991	1.8677	38.8397	16.8074	19.0743	15.8204	17.087	14.3785
ENSG00000058799	54432	YIPF1	29.7268	1.40112	1.90545	2.36128	2.60086	0.462002	0.937792	29.8159	2.81694	1.89966	32.177	15.191	16.0297	11.9994	1.48982	30.6664	5.71293	5.63337	4.63671	4.87437	7.49103
ENSG00000081870	51668	HSPB11	50.3843	5.49364	6.16209	6.81121	6.44671	0.989976	4.74906	51.8141	7.58473	5.25481	43.7381	33.4539	30.4243	25.5233	2.41589	45.2536	10.159	11.7032	10.7006	10.4485	12.1919
ENSG00000116212	115353	LRRC42	41.9872	2.21466	2.71974	4.10622	4.739	0.489662	2.11263	36.5504	5.92772	4.06157	36.8277	25.5648	23.604	19.2457	1.66273	34.645	7.63523	8.98269	8.16448	9.48252	8.05585
ENSG00000116209	9528	TMEM59	225.497	11.0813	17.3194	17.4815	23.812	4.3933	10.0799	207.936	14.9647	11.5171	237.72	77.2569	77.5752	61.7422	9.58099	161.881	28.6408	29.2658	23.2592	28.4784	35.2573
ENSG00000116205	127428	TCEANC2	8.75325	0.809481	1.01328	1.01812	1.30104	0.269713	0.456887	11.026	1.28771	1.01932	9.32535	6.79948	5.86432	4.12232	0.390335	8.84189	2.00833	2.10435	1.87694	2.05406	2.70521
ENSG00000215883	606495	CYB5RL	7.69604	0.597313	0.71111	1.17469	1.2059	0.296831	0.617309	8.96594	1.53025	1.56249	10.4776	5.43026	5.01259	4.68527	0.357341	8.75516	2.70115	1.71169	2.35635	2.57192	3.46164
ENSG00000116221	51253	MRPL37	109.902	10.7822	10.5785	11.2585	15.3386	2.42708	6.6303	96.7283	22.4403	19.0901	98.9805	87.7341	84.6039	73.145	5.91571	116.304	38.709	44.2425	33.754	38.8799	34.09
ENSG00000157216	23648	SSBP3	28.3364	7.22542	7.69939	6.43221	5.48858	1.79653	2.32071	25.6247	3.47931	3.46151	31.3562	16.7127	16.9392	13.959	2.33254	27.6538	5.95097	8.36734	4.65581	6.22465	8.90086
ENSG00000162390	26027	ACOT11	14.1082	2.08274	2.34566	2.10134	1.97831	0.322026	1.04073	21.6901	3.11117	3.24814	18.049	12.8935	11.1167	8.7705	0.481116	17.5368	3.41232	4.40684	4.18948	4.907	6.72619
ENSG00000184313	374977	MROH7	0.369653	0.321028	0.408678	0.275401	0.19686	0.20127	0.124945	0.848317	0.275487	0.4804	0.662231	0.248291	0.34184	0.367778	0.126578	0.431401	0.243554	0.227356	0.290899	0.159313	0.33682
ENSG00000243725	7268	TTC4	17.3006	1.67177	2.13667	2.32026	2.49561	0.542575	0.940839	19.8874	3.43845	3.67859	18.1569	14.6681	12.1903	10.57	0.634639	17.8003	5.03817	5.92723	5.01898	5.59513	4.73283
ENSG00000162396	25973	PARS2	8.68132	0.795785	0.735101	0.860375	1.43695	0.241275	0.594318	8.12433	1.26831	0.719854	8.98124	5.48958	4.03169	3.94816	0.412237	8.36904	2.12189	2.56167	1.92753	2.01748	2.07198
ENSG00000006555	55001	TTC22	11.6103	1.36643	1.36259	1.56133	2.12975	0.231854	0.834204	15.9611	2.75451	2.18452	14.9206	9.59837	9.19263	8.95456	0.726624	15.2136	4.53725	4.64888	3.75629	3.93078	5.14367
ENSG00000116133	1718	DHCR24	20.5899	3.75585	4.19581	5.66013	10.825	0.64031	5.7903	18.5148	3.37188	2.95004	22.2614	17.1093	18.5951	14.38	1.50336	34.0152	7.93727	7.34858	5.79848	7.45882	9.91365
ENSG00000162402	23358	USP24	33.3077	2.92289	3.52244	3.81827	4.75716	0.759459	2.20872	35.9962	6.23217	5.83245	35.2623	26.4992	24.1758	19.2705	1.51259	35.5244	9.96932	10.4161	9.59809	9.68752	10.2863
ENSG00000162407	8613	PLPP3	2.26219	0.628671	0.562035	0.509705	0.576893	0.0666334	0.195505	3.64769	0.464864	0.28917	3.32038	2.03557	1.87871	1.46139	0.211102	3.60379	0.56792	0.94307	0.618598	1.17213	2.62581
ENSG00000162409	5563	PRKAA2	3.61162	0.0985056	0.260288	0.244299	0.237254	0.0515108	0.0830203	4.65128	0.660077	0.665795	4.52788	1.01361	0.848086	0.689521	0.0535574	3.64184	0.501233	0.422696	0.263793	0.534885	0.75759
ENSG00000162600	115209	OMA1	27.3133	1.44498	2.44368	2.2195	2.04994	0.557794	1.31813	42.1869	4.55099	3.29136	38.8681	15.6709	13.1793	8.45283	2.54411	30.8446	5.4742	5.10047	5.40642	7.08797	5.58501
ENSG00000184292	4070	TACSTD2	791.028	33.9166	38.5971	45.0459	52.5648	10.5256	25.0119	680.346	81.7703	58.4212	838.096	505.306	536.565	445.949	91.5019	679.861	116.96	143.997	135.257	135.638	117.773
ENSG00000162601	114803	MYSM1	24.0655	2.26982	2.99819	2.72884	3.10602	0.630129	1.50618	24.3691	3.65024	3.4389	22.6607	14.908	13.6752	10.0042	0.568526	24.0461	5.12745	5.14169	4.97685	5.56158	5.59708
ENSG00000177606	3725	JUN	64.8459	4.71749	6.53149	7.27325	6.84061	0.965342	2.87596	75.7184	13.9312	12.6881	64.3215	39.1298	42.4459	35.1373	4.10923	83.8984	21.2079	22.663	19.8293	20.2303	19.5531
ENSG00000172456	55277	FGGY	14.2791	0.217943	0.361681	0.329519	0.364302	0.221147	0.336323	8.74399	1.10619	1.00603	14.5619	2.81842	4.47761	2.62885	0.453996	11.6156	0.983916	1.20283	1.75608	0.738634	1.68366
ENSG00000134709	51361	HOOK1	25.3944	2.34167	2.19721	3.54406	3.20522	0.700608	1.48619	28.6534	3.65822	4.24635	26.2418	15.0636	12.9144	10.0855	0.930275	28.0615	4.36095	5.98053	5.5641	5.87608	4.58842
ENSG00000162599	4774	NFIA	1.29439	4.13723	5.26226	3.81328	2.28739	1.9903	1.60327	1.60639	2.40181	1.99159	1.29658	1.85601	1.47336	0.999494	0.360717	3.38499	1.76359	1.52842	2.15042	1.77875	2.34771
ENSG00000162604	83941	TM2D1	50.6777	3.08302	4.95294	4.06012	4.80899	0.541104	2.28809	45.0133	6.63917	6.74172	47.7342	27.1484	25.8367	22.1615	2.26895	44.6081	10.631	11.1638	9.93142	10.5571	14.7337
ENSG00000132849	10207	PATJ	73.7331	5.10559	6.01937	5.24242	7.28508	1.83492	3.22285	84.8207	9.80798	10.6915	82.1908	33.9388	31.2207	23.9901	2.30435	73.1785	13.0569	13.6727	11.6927	13.7655	17.7023
ENSG00000132854	163782	KANK4	26.6734	0.852453	2.00828	1.62222	2.68011	0.755074	1.38167	25.828	1.48123	2.28357	26.0529	1.18944	0.902958	0.870402	0.0582961	26.3346	2.38206	1.53192	1.23443	1.19993	2.68688
ENSG00000162607	7398	USP1	82.8704	7.2745	10.7728	9.58016	11.6061	2.10868	5.45813	71.0775	14.147	12.055	64.1181	63.8573	57.6577	43.9916	2.75037	68.538	21.9426	25.9143	24.2292	27.3412	22.6918
ENSG00000116641	85440	DOCK7	40.4322	2.28493	2.7507	2.69717	3.76126	0.789961	1.77304	41.605	4.33831	4.0461	36.8168	16.7309	14.8593	11.6748	1.10266	37.9744	7.5647	7.59392	7.09398	7.09926	7.70348
ENSG00000125703	84938	ATG4C	8.71398	1.61346	1.94223	0.768185	1.01896	0.362122	0.665081	15.5657	2.08989	2.03994	11.6818	8.40544	5.91662	5.70607	0.370218	11.5031	4.23783	4.20344	3.31196	3.40655	3.93692
ENSG00000088035	29929	ALG6	17.3997	1.45573	1.98921	1.83172	2.57592	0.487926	1.85569	16.9877	2.81465	2.03019	16.3544	9.59996	9.58631	5.97391	0.555738	14.4456	3.59499	3.39135	3.62764	3.8588	4.06236
ENSG00000142856	23421	ITGB3BP	46.5114	4.45514	3.87649	6.49403	7.73816	1.31377	2.55694	46.3469	6.39534	5.07001	36.2532	30.5705	33.3892	24.3417	1.51323	45.3224	15.6685	16.6439	16.8958	17.1603	15.796
ENSG00000203965	84455	EFCAB7	6.65872	0.346621	0.585627	0.624595	0.820631	0.171661	0.345168	7.07704	0.807571	0.70798	7.64613	2.92574	2.69671	2.19775	0.108621	6.01399	1.26844	1.24299	1.25937	1.55603	1.86835
ENSG00000079739	5236	PGM1	39.4481	1.3828	1.76278	1.60814	3.01454	0.626357	1.65658	31.0125	3.00662	2.16756	36.6508	9.35392	7.71025	7.33506	0.980464	29.0069	5.31598	5.20316	4.882	4.84975	4.73175
ENSG00000185483	4919	ROR1	3.81636	0.312703	0.202924	0.316505	0.627197	0.133174	0.330981	4.89253	0.453556	0.599693	4.22887	1.79808	1.10813	0.982553	0.16964	4.18519	0.983923	1.23765	0.797383	0.877528	1.20019
ENSG00000162437	55225	RAVER2	28.3702	1.19202	2.23639	2.07291	2.87989	0.492718	1.22289	26.5254	3.85632	3.15358	25.6614	14.8168	13.8754	10.949	0.954236	23.8938	5.48527	5.79233	5.33517	5.99152	5.68052
ENSG00000162434	3716	JAK1	47.9258	2.67708	3.42778	3.46284	4.95806	1.03663	2.24167	45.1315	4.17735	3.2189	47.1834	17.9121	15.0732	12.3088	1.47599	38.9494	6.74166	6.73617	5.71583	6.37731	7.66093
ENSG00000162433	205	AK4	12.451	0.95884	1.37858	1.31318	4.41643	1.20674	2.01105	9.62971	0.556194	0.799239	11.3981	2.05504	1.25815	0.878304	0.234067	19.7834	4.93188	3.41255	3.023	3.0273	3.83889
ENSG00000116675	9829	DNAJC6	10.2395	0.677549	0.696866	0.695683	1.16936	0.203869	0.609694	8.63818	2.46174	1.22317	9.16633	2.12851	2.00609	1.80746	0.218203	7.2798	1.5201	2.12272	1.34922	1.42221	1.26067
ENSG00000116678	3953	LEPR	8.2901	0.35317	0.476728	0.245873	0.430903	0.0928584	0.291759	6.28216	0.875531	1.11089	7.87117	2.50723	2.77981	1.73731	0.146015	5.04625	0.609945	0.964292	0.717566	0.813411	1.0371
ENSG00000213625	54741	LEPROT	51.0508	1.84003	2.12337	2.22795	2.14904	0.556184	1.24189	45.7545	4.62369	3.38789	51.8784	19.739	20.1758	15.4373	1.68631	34.6508	5.32356	5.49746	5.80693	5.84429	5.73889
ENSG00000152763	79819	WDR78	20.1931	3.20963	2.8906	2.4127	3.41686	0.770279	1.23428	27.1294	2.94258	2.82556	25.8215	14.0093	8.86125	8.34115	0.554507	17.9541	4.54241	4.98553	4.04514	4.79558	6.397
ENSG00000198160	57708	MIER1	45.4934	3.28626	5.05463	4.51416	6.03345	0.962648	3.09338	46.7802	5.94228	5.42228	44.0268	24.5996	24.7408	18.6685	1.80608	44.3085	10.9111	11.0717	10.5714	9.92013	11.6362
ENSG00000116704	23169	SLC35D1	9.55271	1.59231	1.64649	1.67811	1.74098	0.342327	0.689165	12.5477	2.58978	2.80585	11.4149	12.3066	12.4873	9.29703	0.615493	10.3208	3.99212	5.47732	4.56649	4.48317	5.27332
ENSG00000081985	3595	IL12RB2	14.2534	2.18021	1.87716	2.62737	5.27083	1.07967	2.88219	17.7672	2.21431	2.46634	8.74753	1.67111	2.34349	1.99847	0.160952	23.0326	9.31101	9.3433	7.73362	7.65856	6.91905
ENSG00000142864	26135	SERBP1	303.499	31.5658	41.4841	38.4583	50.8366	10.3584	25.9021	300.315	69.2872	54.9567	285.832	250.963	238.034	176.96	12.1953	312.059	115.674	138.291	113.586	121.362	105.39
ENSG00000172380	55970	GNG12	35.9867	2.50166	3.30448	3.07085	3.40548	0.360206	1.68436	33.16	3.15447	1.96888	37.4126	24.123	23.7224	17.4043	2.16796	29.5154	6.95279	7.1252	5.64264	6.94616	7.45467
ENSG00000024526	55635	DEPDC1	20.9173	2.52715	5.52913	3.86048	3.10326	0.389319	1.71983	22.4088	7.02009	5.79704	17.8008	22.9963	20.1607	14.5453	1.18067	18.8599	7.47648	9.50919	9.8644	8.51501	6.90375
ENSG00000066557	55631	LRRC40	23.2295	2.3937	2.67469	2.11445	2.94648	0.692219	1.42143	19.5303	3.08385	3.02048	17.521	16.8693	16.0879	11.3703	0.840289	19.7939	5.58084	5.86078	6.20412	6.61415	5.7462
ENSG00000116754	9295	SRSF11	164.705	44.1009	52.0213	45.468	34.1779	19.1976	22.1038	204.296	42.2259	43.1471	174.358	90.188	83.5643	67.7438	8.74893	167.742	46.4593	55.5394	48.0718	47.7722	57.6371
ENSG00000118454	81573	ANKRD13C	23.47	1.94041	2.54235	2.22484	3.13273	0.469958	1.3956	23.244	3.25405	2.66252	21.5629	12.6452	13.1282	9.25207	0.8313	21.8739	4.79714	5.27207	5.30595	5.53348	5.49895
ENSG00000197568	11147	HHLA3	27.906	3.79601	3.48799	3.14988	4.15677	0.933872	2.17081	29.1717	4.8935	4.21771	33.2081	20.9151	13.8984	12.1819	0.510588	33.4455	7.4761	8.40033	8.29201	7.60243	11.5718
ENSG00000132485	9406	ZRANB2	85.7293	7.74471	8.84703	8.484	10.8275	1.98884	5.24102	93.5065	11.161	10.907	87.0695	43.4407	40.1745	30.3302	1.97338	83.0193	19.0885	19.5202	18.5045	20.6199	23.4543
ENSG00000172260	257194	NEGR1	6.70126	1.12407	1.5897	1.3144	1.05923	0.241924	0.535002	10.5673	1.41296	1.67789	8.20504	5.30441	4.7186	3.81543	0.20728	7.89821	1.57071	1.92791	2.08465	2.04212	3.21254
ENSG00000254685	8790	FPGT	15.4541	2.18383	1.53935	0.911668	1.50004	0.13778	0.551289	15.2978	1.22233	2.02222	17.3388	5.59762	5.96205	4.30508	0.839602	15.3092	2.11192	2.05272	2.59908	2.52119	3.06117
ENSG00000116791	1429	CRYZ	45.4109	2.7405	2.37246	3.23385	4.1106	0.780723	2.35267	42.9626	6.6465	4.4648	50.0303	21.0418	19.0134	14.4591	1.15748	34.4247	6.7531	8.34718	6.66295	8.66454	9.81481
ENSG00000162623	127253	TYW3	20.0842	2.36421	1.74921	2.02662	2.3563	0.662475	1.60347	20.6777	4.31777	3.15902	18.7093	13.0837	11.5002	8.66836	0.403994	19.5481	5.14219	7.11023	5.60276	6.31404	5.36643
ENSG00000117054	34	ACADM	42.4387	3.43572	5.24922	6.2262	7.46985	1.39772	3.3758	44.8371	6.23482	6.70538	46.2726	21.6096	18.8273	14.5348	1.23594	35.5518	9.07092	9.6633	8.88363	10.8117	10.3803
ENSG00000137955	5876	RABGGTB	77.6152	9.6415	12.9536	11.1196	11.3703	2.69244	5.85476	80.6724	18.0365	17.5549	72.7818	67.2289	72.3564	51.363	4.02288	89.4707	36.8138	36.8967	38.7434	41.922	33.6606
ENSG00000117069	81849	ST6GALNAC5	18.0894	1.92833	1.45799	1.08071	1.70198	0.130445	0.723863	14.8056	2.55278	2.4082	12.6942	6.72964	5.65334	4.88084	0.678387	14.4666	3.16892	2.99616	2.0504	2.79008	2.6233
ENSG00000142892	10026	PIGK	28.8835	1.39856	2.12395	1.74705	2.89101	0.947161	0.959331	24.7514	3.41421	3.38909	26.2539	16.1646	15.6022	11.0136	1.14135	22.5114	6.49473	5.75419	5.94445	5.95043	5.48318
ENSG00000154027	26289	AK5	5.10711	1.13323	1.9831	2.17808	2.95709	0.339904	1.79921	9.78383	0.853693	1.80953	7.49097	3.92231	4.53983	3.60311	0.553502	10.4545	4.75117	2.54509	3.69343	1.99415	4.31248
ENSG00000036549	26009	ZZZ3	36.5088	4.24719	4.23075	3.81475	5.96058	0.985155	2.90042	42.8396	7.27803	4.9805	39.6614	30.0507	24.6789	22.0368	1.46652	37.7687	11.8341	13.7762	11.3431	11.8228	13.5606
ENSG00000077254	23032	USP33	70.5508	7.09498	10.9469	8.97085	9.2258	1.35993	4.96633	91.6261	12.8961	17.8548	76.9398	45.3171	44.9894	29.5098	2.18075	80.7544	14.8677	21.7489	18.8156	22.9576	27.8261
ENSG00000180488	374986	MIGA1	26.9062	1.62512	2.95861	2.74591	2.40822	0.734244	1.529	34.9812	3.88904	4.05803	31.646	16.0894	13.8033	10.9705	1.53578	28.0643	5.62279	5.40784	4.77238	7.34751	6.16112
ENSG00000162613	8880	FUBP1	101.024	11.0745	12.7374	13.2326	14.9453	2.65042	7.43648	96.1015	17.4304	13.7358	95.4273	55.6585	48.5826	39.3384	3.7595	90.431	26.0778	27.5564	24.7478	25.0025	24.7394
ENSG00000162616	11080	DNAJB4	14.5588	1.26507	1.67353	1.72474	1.48943	0.169967	0.748989	17.7647	1.56003	1.48013	19.4058	7.76551	7.12559	4.92236	0.457033	13.6281	2.94592	4.10818	2.57117	3.97146	4.32502
ENSG00000137960	54810	GIPC2	3.32219	0.359217	0.475464	0.40063	0.488295	0.0845737	0.273008	5.12935	0.68869	0.54412	3.53772	1.27916	1.25341	0.824825	0.142964	4.17619	0.962041	0.853014	0.778747	1.07693	0.964176
ENSG00000137959	10964	IFI44L	2.53811	0.664427	1.14366	0.51543	0.679686	0.313313	0.410939	4.26884	0.449146	0.487687	2.31909	0.446851	0.309109	0.264332	0.0982472	5.45818	0.25491	0.189028	0.301116	0.368745	0.53848
ENSG00000137965	10561	IFI44	13.652	2.60262	4.83413	2.70488	2.58754	0.801929	0.867969	14.1094	0.731115	0.605108	13.92	2.19821	1.9879	1.8639	0.304303	17.2702	0.339838	0.898875	0.553375	0.946351	3.25356
ENSG00000117114	23266	ADGRL2	18.1633	2.54501	2.74379	2.74544	4.58683	0.733955	2.32571	21.3188	3.20184	2.37509	21.6219	13.2267	11.6946	9.74002	0.769125	17.692	6.12771	6.58988	5.05899	5.65352	6.52815
ENSG00000137941	79739	TTLL7	8.5891	1.08671	1.00369	1.13369	1.29728	0.354261	0.678334	8.3327	1.89244	1.55373	7.15219	6.64372	5.21076	3.91048	0.313962	11.5064	4.77818	4.39359	3.63648	4.23441	4.64875
ENSG00000142875	5567	PRKACB	13.6255	1.16528	1.31707	1.19823	2.22857	0.466991	0.919935	14.2159	2.81566	2.59219	13.0587	13.1427	12.189	10.0123	0.521833	15.4852	6.53995	5.92089	5.36972	5.53204	5.71192
ENSG00000203943	148418	SAMD13	57.8036	45.8481	28.1823	28.2504	28.0275	27.6291	35.1577	37.9065	90.7901	212.566	71.0316	82.429	171.961	117.124	142.659	47.8612	221.674	87.1577	67.0768	113.298	68.281
ENSG00000117133	80135	RPF1	39.1022	4.15307	5.15982	4.91458	5.7588	1.02091	2.45248	38.5481	7.39866	4.9464	35.0379	31.3198	27.9241	22.3022	1.98802	33.7196	11.4415	13.0361	10.3015	12.9315	11.4209
ENSG00000174021	2787	GNG5	231.141	15.5967	23.0276	21.0627	28.3353	6.33244	13.0378	187.601	34.0271	23.6896	198.56	144.948	146.482	121.253	12.5284	183.545	52.5647	61.9506	47.563	52.8964	50.4371
ENSG00000117151	1486	CTBS	23.9102	0.628518	0.963888	0.894495	1.08584	0.189404	0.536533	18.7989	1.13938	0.845926	21.1439	7.63002	6.7914	5.03087	0.707878	15.9853	2.07642	2.02805	1.43639	2.1972	2.99409
ENSG00000117155	117178	SSX2IP	35.9874	2.62965	3.94304	3.72202	4.02887	0.598317	1.9163	30.686	8.17344	6.45716	26.524	30.6932	26.2065	21.8415	1.48514	28.465	10.3751	11.9745	11.8884	10.8245	9.07956
ENSG00000171517	23566	LPAR3	1.91583	0.830127	0.947345	0.717975	0.514659	0.234813	0.336076	3.12732	1.19168	1.16304	2.35982	2.51775	2.60524	1.46867	0.171471	2.63917	1.44019	1.92409	1.63801	1.38906	1.92081
ENSG00000153898	255231	MCOLN2	5.25018	0.660314	0.893642	1.06129	0.630328	0.0720542	0.390774	7.28507	1.04781	1.74121	6.68672	6.42184	6.47495	3.93604	0.143156	5.54153	2.008	2.20415	2.35969	2.38871	2.77511
ENSG00000055732	55283	MCOLN3	15.2242	1.24438	1.72588	1.15093	1.82176	0.345191	1.03673	17.9099	2.13815	2.79302	14.1998	7.22325	6.29304	4.24779	0.153873	14.4093	1.73417	1.95167	2.00905	2.68972	3.4145
ENSG00000097096	84144	SYDE2	10.6974	0.665541	0.933573	0.69226	1.13706	0.313899	0.709458	12.1857	1.55535	1.44993	10.6057	5.33647	4.90482	3.56343	0.235128	9.91404	1.82381	2.27528	2.091	2.28145	2.44911
ENSG00000162642	148423	C1orf52	46.6715	3.47804	4.8795	4.02662	4.82405	1.26254	2.89051	49.2186	6.69009	6.60391	48.6947	25.4732	23.0177	18.5087	2.29341	40.1758	10.4255	9.53452	10.0912	11.7991	12.9186
ENSG00000142867	8915	BCL10	32.5986	2.49851	3.25072	3.7975	3.806	0.596933	1.57723	27.9501	3.92409	3.19426	29.1862	16.7627	16.4459	12.4722	1.50636	28.9074	5.9168	5.98455	5.58232	6.38811	7.49499
ENSG00000153904	23576	DDAH1	70.8221	3.81432	6.01524	4.70929	7.41793	1.29923	3.7511	67.8415	9.43389	7.16088	70.218	32.7863	30.2715	24.9088	2.34815	52.4028	12.0994	12.2754	11.0208	12.8367	11.1283
ENSG00000142871	3491	CYR61	58.9092	2.80395	3.24694	2.79823	1.70181	0.198385	0.683523	42.5373	5.6847	5.46828	36.0436	10.3477	12.2809	10.1145	0.942915	39.4627	7.33185	8.08821	6.91547	7.05377	6.37534
ENSG00000117174	54680	ZNHIT6	23.272	2.48189	3.01426	2.60391	2.83748	0.494483	1.58812	25.5442	4.4364	4.47051	25.2966	21.2917	18.4399	13.3712	0.860547	21.7633	7.79611	8.47527	8.60662	8.04105	9.16264
ENSG00000122417	57489	ODF2L	67.8332	7.4498	10.4238	7.70486	9.42556	1.69594	5.26179	84.4932	11.6327	12.4634	68.4859	43.6787	39.5947	28.6484	1.56842	75.1659	16.9455	16.924	15.6741	19.4715	23.1358
ENSG00000097033	51100	SH3GLB1	91.8421	4.56645	6.19508	7.30817	8.6884	1.44685	3.97611	81.9596	8.60068	7.01754	83.5722	45.825	43.4128	33.7688	3.92145	71.6894	16.1049	19.3577	15.8611	16.8327	17.5166
ENSG00000183291	9403	SELENOF	182.216	11.401	17.0817	16.0031	19.0458	3.48085	11.139	147.711	20.8062	18.4338	157.423	111.791	105.723	82.6469	6.45289	132.402	34.8738	42.899	39.4081	40.9092	37.1617
ENSG00000153936	9653	HS2ST1	31.5333	3.38754	4.04153	5.08678	4.30848	0.805693	2.27899	28.548	2.86591	3.97144	32.1442	15.7878	15.4174	10.2851	0.742555	31.6319	6.01318	8.44157	3.85979	6.61418	6.65402
ENSG00000143013	8543	LMO4	76.5168	2.92035	4.46336	5.54566	6.64812	2.00872	3.47248	74.2461	6.91549	6.14537	77.8416	29.6893	27.1251	20.4757	1.27745	77.8998	22.2479	21.2329	15.7958	17.7797	20.0703
ENSG00000065243	5586	PKN2	62.1147	6.6226	9.25705	7.5809	8.34605	2.53101	4.63634	67.5382	10.0772	10.2782	60.1044	36.4469	30.5296	22.8397	2.03542	53.1371	12.5455	14.9551	16.0242	13.8202	18.6801
ENSG00000137947	2959	GTF2B	34.8514	2.31989	4.00049	4.547	4.39951	1.23512	2.1965	33.7019	3.78009	3.15151	32.15	16.7536	17.4027	14.1806	1.53589	34.2669	6.90757	8.58525	5.68041	8.19229	8.94743
ENSG00000137944	56267	KYAT3	30.9757	2.16894	3.06029	2.81121	4.01325	0.877356	1.78979	28.3823	2.49667	1.98292	24.8131	13.9243	11.9772	9.19596	1.00975	22.6782	4.64341	4.48632	3.72215	4.62843	5.61748
ENSG00000213516	494115	RBMXL1	7.20921	0.676938	1.00296	0.833829	0.98168	0.0907469	0.436783	7.70831	1.24238	0.781942	6.83575	3.89278	3.15882	2.51994	0.310391	6.23461	1.52791	1.67628	1.63206	1.57621	2.1691
ENSG00000162654	115361	GBP4	6.83411	1.65539	1.98485	1.68367	1.38681	0.367727	0.800618	12.3791	3.06199	5.24444	8.35234	7.19568	6.79241	5.12443	1.62885	8.91433	3.79564	2.95934	3.30441	3.64464	4.46909
ENSG00000154451	115362	GBP5	2.81029	0.36055	0.453849	0.455282	0.456253	0.0768476	0.346307	4.25561	0.607119	0.656269	3.52617	1.91069	2.14397	1.70983	0.123898	3.4739	0.697862	0.809123	0.789834	0.974459	1.47257
ENSG00000197147	23507	LRRC8B	20.5165	1.63891	2.6352	3.04471	2.96634	0.858168	1.29339	23.8966	4.46056	3.84927	19.78	14.1752	13.9446	12.59	1.08457	21.3798	5.90631	7.69085	6.24474	6.05503	6.70666
ENSG00000171488	84230	LRRC8C	11.6465	0.447537	0.39543	0.802318	0.920816	0.32675	0.455042	13.2369	1.81211	1.82927	10.8972	3.25291	3.02797	2.39016	0.0693683	12.01	2.30711	2.73567	2.91242	2.21199	2.28828
ENSG00000171492	55144	LRRC8D	40.7013	4.08466	4.55767	4.03774	6.74007	0.921292	2.85505	42.7335	7.66585	7.97924	43.9314	18.8289	16.9036	15.9658	1.19968	41.1877	11.9723	12.6158	12.2453	12.2187	13.2258
ENSG00000162664	284695	ZNF326	32.2728	4.32782	6.83218	5.65137	6.2975	1.36495	3.08334	45.1977	8.04591	7.13205	36.898	27.3403	23.833	18.2123	1.1864	37.4512	12.9681	14.5679	11.394	12.2586	13.9386
ENSG00000122482	84146	ZNF644	37.6084	3.45405	4.95833	4.42521	5.70256	1.13188	2.50986	40.4271	6.54756	6.06209	39.3491	27.863	23.2526	18.3214	1.30698	35.6092	10.7495	10.7735	10.0449	11.2326	12.1493
ENSG00000097046	8317	CDC7	10.9672	1.28033	2.09652	1.44742	2.4137	0.242677	1.47044	10.8783	3.69217	2.80743	7.95816	11.1914	10.104	7.50602	0.362406	8.51729	4.2058	5.22443	4.10559	4.33257	5.29551
ENSG00000069702	7049	TGFBR3	4.86947	1.00438	1.33983	1.07216	1.63334	0.486935	0.856943	5.39985	0.836496	0.924423	4.43054	1.49241	1.48423	0.937261	0.357072	3.29943	0.842486	0.932888	1.12619	1.04808	1.26211
ENSG00000069712	23285	KIAA1107	3.58157	0.16434	0.362668	0.188939	0.31183	0.129585	0.123564	4.94605	0.21361	0.204766	5.03589	0.774735	0.675752	0.665625	0.0597651	3.41037	0.314897	0.25662	0.168381	0.304438	0.610134
ENSG00000174842	11146	GLMN	8.17638	1.00098	1.67688	1.71151	1.30863	0.23172	0.811411	9.57754	1.67481	1.0301	9.10979	10.2842	8.48194	6.03177	0.383144	8.49828	3.15024	3.51093	2.60227	3.57246	4.31067
ENSG00000122484	79871	RPAP2	29.0092	4.73105	6.00777	5.04853	4.67738	0.985869	2.28947	45.4618	6.93501	8.82297	37.2506	25.2637	22.142	16.4343	0.909103	36.0947	8.43921	8.59857	9.25947	10.3977	14.6835
ENSG00000067208	7813	EVI5	16.539	1.32569	1.55738	1.24418	1.54607	0.257302	0.957166	17.891	1.87582	1.33338	18.3193	6.46558	6.14012	4.94754	0.563258	12.8781	2.50944	2.30294	2.51147	2.40293	3.74325
ENSG00000122406	6125	RPL5	1128.96	76.3381	100.322	97.5178	145.065	27.259	67.5176	1076.87	152.936	116.052	973.632	627.411	588.424	450.033	31.0661	1117.54	333.685	334.475	276.924	301.197	322.974
ENSG00000143033	22823	MTF2	17.2991	1.51342	2.13519	2.69984	2.55196	0.398978	1.25989	18.8703	3.24843	3.57636	16.6524	13.5496	10.8046	9.37323	0.674758	18.2732	5.20671	7.25556	5.30595	5.52656	6.27892
ENSG00000117500	50999	TMED5	65.3211	5.97272	7.54034	5.49802	9.27426	1.71745	4.47179	59.1152	12.377	12.2858	63.1521	51.6389	49.0713	39.3192	3.24576	52.5553	20.3442	24.8711	20.8314	24.8724	19.3258
ENSG00000122483	343099	CCDC18	16.0949	1.53038	1.4373	2.37181	2.10749	0.71598	0.918796	16.8941	5.48672	6.70422	13.3962	19.9772	14.1688	11.6846	0.723208	14.7633	7.39122	8.02771	7.97114	6.58963	7.49894
ENSG00000117505	1810	DR1	41.924	4.21705	4.19884	4.77678	5.52452	0.921207	2.92394	38.3079	7.76174	5.83034	36.3726	31.563	29.496	22.6082	1.82508	36.9154	12.3317	14.8523	11.5229	14.2926	12.9711
ENSG00000137942	54874	FNBP1L	72.4628	3.9297	4.09421	4.29035	7.11728	1.33803	3.54763	75.4433	6.8218	6.18077	89.6894	32.6302	28.1444	22.7761	2.00995	69.4019	10.6648	10.8009	9.93584	10.9606	12.7286
ENSG00000137936	8412	BCAR3	10.4467	1.76022	1.63752	2.17729	1.36088	0.238289	0.63506	15.4334	0.569853	0.670534	15.7324	8.3059	6.98843	6.47753	0.886881	14.4827	2.06058	1.384	1.78157	1.77197	3.22179
ENSG00000067334	30836	DNTTIP2	47.7656	5.17979	6.54197	6.74501	6.60755	1.30251	3.49924	46.9291	10.1353	7.90851	45.1621	44.5331	40.6745	30.2609	1.87143	42.2933	14.4953	18.1366	16.3335	17.9514	15.5455
ENSG00000023909	2730	GCLM	15.2444	1.55699	1.87172	2.02545	1.74946	0.288135	1.02172	14.7474	3.00189	2.30747	17.5173	12.3428	12.1937	8.58533	0.643868	12.1712	3.87665	5.32057	4.56947	4.99407	4.71172
ENSG00000137962	9411	ARHGAP29	29.9579	4.02736	6.37487	5.83075	9.32072	2.93849	3.98611	36.2168	3.46014	2.90381	25.0256	10.469	9.58518	7.01057	0.856521	53.0781	7.48252	7.87509	4.93967	6.52451	8.18568
ENSG00000117528	5825	ABCD3	38.743	3.52929	5.35779	3.76062	6.71262	1.08717	2.38841	35.4691	6.88897	5.0373	34.5083	18.7289	18.8263	12.4722	1.18825	39.902	13.9575	11.7918	9.39374	10.6888	12.4493
ENSG00000117525	2152	F3	4.30772	1.34047	2.58375	1.82471	0.754323	0.236115	0.451011	5.36551	0.821463	0.35018	4.69298	5.3692	5.37747	4.50429	0.953943	5.00475	0.886601	1.5538	1.60167	1.6636	1.25842
ENSG00000143036	126969	SLC44A3	8.02887	0.635226	1.01058	0.354088	0.488146	0.321567	0.339335	9.7583	1.15184	0.402507	12.7043	6.12663	4.78379	3.54056	0.684072	8.23264	1.16732	1.03459	0.676648	1.36609	2.06296
ENSG00000117519	1266	CNN3	265.855	17.7506	22.5629	24.5796	27.2765	4.38445	13.575	254.178	39.5431	27.1683	243.391	166.252	155.691	121.103	12.8314	264.729	65.7452	81.2474	72.8051	75.5455	64.6239
ENSG00000172339	199857	ALG14	3.33942	0.530874	0.633495	0.754558	0.438817	0.146912	0.268919	4.19516	0.820871	0.955358	3.59975	2.75101	2.60683	2.03293	0.124156	3.55707	0.941108	1.24005	1.15661	1.36103	1.51911
ENSG00000152078	148534	TMEM56	15.3342	0.883519	1.50144	1.33894	2.37565	0.679043	0.799454	14.3444	2.13571	1.97812	15.0038	10.6073	10.5763	8.59653	0.736636	15.8335	5.07125	5.03678	4.84975	4.59882	4.16494
ENSG00000122481	25950	RWDD3	17.1128	1.94426	1.92263	2.57881	2.20367	0.471762	0.921027	17.2008	2.51099	2.01246	19.1959	10.2252	7.41471	6.78979	0.688289	14.8497	3.0217	4.13672	3.07395	3.66062	5.21191
ENSG00000117569	58155	PTBP2	16.0773	1.96632	2.37754	2.13663	2.35961	0.448957	1.31444	17.9535	3.42323	3.63048	14.8674	11.4006	10.0124	7.41428	0.48178	17.1247	4.33653	3.9873	5.33403	4.79171	5.39956
ENSG00000188641	1806	DPYD	1.69581	1.58922	1.98542	1.24773	0.73788	0.820778	0.745547	1.80977	1.58369	1.54458	2.36406	1.50134	1.3082	1.16487	0.842097	2.12168	1.00728	1.56037	1.24638	1.09174	1.49443
ENSG00000162627	51375	SNX7	48.6929	2.25413	4.09678	4.48611	7.75308	1.35908	3.70063	38.5452	4.7946	5.07839	36.7596	18.0837	15.3009	12.543	1.8266	38.7899	9.84842	9.15575	8.34348	9.49944	10.3214
ENSG00000156869	391059	FRRS1	5.64083	0.20681	0.343754	0.406875	0.434064	0.0893298	0.215734	6.29866	0.555618	0.841379	6.74003	3.24145	2.15602	2.37253	0.354113	4.76065	0.994035	1.29682	1.12399	1.11724	1.23975
ENSG00000162688	178	AGL	16.9383	1.24831	1.71264	1.38191	2.1845	0.452974	0.996322	17.1945	2.0687	1.76689	18.0541	8.67009	8.38197	6.21498	0.633831	15.7073	4.17016	4.05039	3.68535	3.81351	3.92555
ENSG00000117620	23443	SLC35A3	62.9345	4.3843	5.83286	5.68905	7.06143	1.15621	3.40177	61.662	5.86517	5.98883	63.6346	38.7539	31.9757	25.3058	2.48409	62.1039	11.8966	10.9326	11.2839	13.3209	13.9391
ENSG00000156875	64645	MFSD14A	50.1775	4.81804	4.97152	5.5483	6.77767	1.54309	3.1182	48.7904	7.30425	4.90414	47.037	32.1034	30.5835	22.696	2.2461	50.1559	13.3001	13.7753	12.2498	12.9041	13.8016
ENSG00000156876	163786	SASS6	14.8697	1.54253	2.20698	1.74283	2.13381	0.314946	1.18052	13.7888	2.99383	2.80388	11.5044	14.0344	11.4871	10.2643	0.398847	14.7337	4.72546	5.97524	5.22032	4.87572	4.9773
ENSG00000122435	54482	TRMT13	19.9169	2.2048	3.27911	3.12894	3.21739	0.542497	1.29204	27.343	4.4825	3.33137	25.5863	15.1475	12.218	12.4066	0.669877	23.1995	5.62338	6.49327	5.96856	4.75544	8.38853
ENSG00000137992	1629	DBT	15.8856	1.01354	1.96872	1.34671	1.89644	0.276349	0.756103	17.0504	2.09031	1.34213	16.2949	8.16234	7.10856	4.88931	0.719489	14.8201	3.10153	3.00194	3.0301	3.26679	4.43731
ENSG00000137996	8634	RTCA	46.2699	4.77748	4.64682	5.03702	5.173	1.10789	2.74578	48.2986	7.07657	8.15522	44.545	32.1008	27.2276	20.8179	2.40817	47.7326	11.6967	11.5911	11.6958	13.9483	12.2786
ENSG00000079335	8556	CDC14A	3.8332	0.682922	0.934652	0.671045	0.692246	0.131792	0.448931	4.20088	0.86626	1.15707	3.78435	2.35304	2.37126	2.18528	0.158743	4.29034	2.19747	1.80553	1.92365	2.00915	2.63278
ENSG00000162694	2135	EXTL2	12.138	0.443408	0.599739	0.549057	1.00037	0.165036	0.641874	10.9789	0.958471	0.983488	13.9657	3.41821	3.42389	2.32106	0.216267	10.2261	2.03755	2.04791	1.48066	1.83452	2.37549
ENSG00000162695	148867	SLC30A7	36.8596	2.45926	4.55363	4.56802	5.3659	1.09609	2.42769	32.9329	4.88924	4.39997	38.8615	22.2021	20.9522	17.1638	1.19281	40.2549	8.79302	8.60774	7.64105	10.9713	8.50002
ENSG00000117543	51611	DPH5	19.6734	2.42144	3.72168	2.13308	3.34015	1.31202	2.0042	32.0995	2.51029	4.69107	26.2273	15.3386	15.5466	9.75445	0.681026	25.6232	4.9646	8.97286	5.99975	6.72634	7.89083
ENSG00000060718	1301	COL11A1	353.22	4.9051	4.35143	5.53006	6.57635	0.924456	3.43531	342.293	22.7611	20.1747	362.864	43.0432	38.5526	32.411	1.87769	202.195	19.0647	24.9343	23.3284	22.2552	17.4883
ENSG00000185946	55599	RNPC3	31.998	2.40524	3.0667	2.18249	3.7014	0.873944	1.68718	35.2614	3.28436	4.00806	42.5482	13.2514	12.2143	8.5102	0.432048	32.7418	4.81842	3.50158	4.90255	4.42884	8.60786
ENSG00000240038	280	AMY2B	14.9625	0.8945	2.25222	1.29961	1.68497	0.48432	0.634714	19.4024	0.987033	1.3672	19.3847	5.8884	4.95424	4.20429	0.607118	18.5393	3.30425	1.59951	1.94689	2.55979	5.27023
ENSG00000198890	55170	PRMT6	11.1978	2.09788	1.68656	2.07178	2.30666	0.492121	1.07941	12.8764	2.37636	1.83412	10.9815	8.83131	10.1171	7.64835	0.47412	11.4394	5.62593	5.1224	4.69322	5.37409	5.50232
ENSG00000085491	29957	SLC25A24	40.2136	3.21802	3.78918	3.98903	4.70893	0.903376	2.48074	37.9303	5.75226	4.71875	35.2276	27.5897	29.2368	19.8286	1.67295	34.5019	10.1777	10.4021	8.73167	10.0271	9.87629
ENSG00000162636	284611	FAM102B	41.5474	4.92962	6.56004	6.13886	8.41822	1.63231	4.09749	47.5849	7.81143	7.19944	38.3337	30.6293	26.1967	21.9592	1.39945	45.5618	12.8225	12.5714	12.5122	13.3507	16.4277
ENSG00000162639	113802	HENMT1	24.2753	3.49237	2.92783	2.79678	3.78271	0.817448	1.94837	22.9246	2.9832	3.47311	25.8639	21.2364	19.9973	14.9712	1.47873	21.7156	7.47042	8.48793	7.05112	8.29025	7.71049
ENSG00000134186	55119	PRPF38B	39.4145	4.81611	5.68967	5.21958	6.26506	1.40084	2.82155	50.2195	9.09903	8.82279	47.9856	38.1324	34.0485	25.1404	1.80845	45.4014	15.1684	16.2851	14.3731	15.5633	17.1118
ENSG00000116266	6814	STXBP3	40.3558	2.39803	3.94843	3.57145	3.97114	0.829118	2.02659	40.5841	4.02931	3.65462	39.8426	20.8157	18.9284	13.7466	1.42343	35.284	7.54507	7.7179	7.23893	8.4027	9.72316
ENSG00000121957	29899	GPSM2	94.9841	8.74004	6.79078	6.42634	10.7285	1.87681	4.55804	90.3301	17.4693	18.4147	76.8404	66.4387	62.8263	47.5699	3.8488	88.976	28.1862	33.5442	28.7242	31.2031	31.6651
ENSG00000121940	23155	CLCC1	39.4197	3.05731	2.27881	2.64057	4.23865	0.64508	2.08209	41.2822	6.54531	6.23631	37.6224	23.1683	20.6492	17.4531	1.3185	35.9077	7.70162	8.68685	8.04439	8.36469	9.72543
ENSG00000085433	22911	WDR47	19.5695	1.4502	2.63159	2.26632	3.18239	0.338849	1.6513	21.213	4.0701	2.71264	20.8297	13.6303	13.7921	12.2528	0.969826	19.7214	5.50205	5.92852	5.28609	5.24516	6.72811
ENSG00000197780	6884	TAF13	87.4947	11.5252	11.5536	11.5214	10.3837	1.79941	4.96895	73.8247	14.5523	12.4295	78.85	59.5463	66.1937	42.2409	3.79541	62.6634	25.7379	28.3216	25.1075	28.4099	28.3091
ENSG00000215717	56900	TMEM167B	37.2294	2.57843	3.45366	3.48079	3.45832	0.980513	1.91856	28.3398	3.40676	3.15377	33.0536	14.9886	14.2192	10.5302	0.869024	28.7804	5.54749	6.55319	5.84868	6.89067	6.90522
ENSG00000116299	57535	KIAA1324	41.0006	0.693659	1.85733	0.921082	2.83612	0.730394	1.4872	51.1336	2.35745	1.61756	53.48	6.12014	5.80031	5.34068	0.441255	46.9188	6.19318	3.8512	2.59865	3.24678	8.70873
ENSG00000031698	6301	SARS	111.195	7.74191	10.4385	9.98235	10.1656	2.2984	5.43343	92.4433	16.8575	12.7022	107.798	71.8298	71.5851	59.4057	4.13943	104.089	29.4698	33.4761	29.295	28.3544	28.5633
ENSG00000143126	1952	CELSR2	14.3479	1.47119	1.59613	1.77011	2.11185	0.350714	0.852925	19.6093	2.46467	2.55192	21.2432	13.5222	13.0809	12.2207	1.13531	21.2352	5.09682	4.58238	4.07579	4.10079	5.57175
ENSG00000134222	84722	PSRC1	34.4618	4.3843	4.24353	6.17949	6.53462	1.42963	3.23034	32.6484	8.30667	8.86046	30.737	32.051	32.9827	24.7445	1.35966	38.2803	15.3144	15.5195	12.7015	14.5162	12.9568
ENSG00000134243	6272	SORT1	111.102	6.60147	8.08846	7.47928	9.09638	2.02588	4.88353	96.4324	12.4455	10.2119	113.085	63.155	59.4692	46.9868	5.04245	87.1418	17.4913	20.0392	15.5696	17.4915	19.5501
ENSG00000143106	5686	PSMA5	93.373	10.0584	9.96149	12.3033	13.1979	2.22931	5.41177	80.6128	17.1223	12.4985	74.1876	67.8336	69.5297	51.5866	2.79263	78.8642	25.4963	35.4254	28.0109	31.852	26.1449
ENSG00000162650	127002	ATXN7L2	2.78473	0.189611	0.315381	0.327394	0.207458	0.0978563	0.150114	3.06154	0.480929	0.512231	2.12601	2.30365	2.2779	1.80306	0.19136	3.76824	1.85657	1.67776	1.30212	1.16829	1.16442
ENSG00000174151	284613	CYB561D1	7.81797	0.984898	1.25555	1.25575	1.18435	0.197698	0.609999	9.79922	1.92252	1.25165	11.6376	6.14994	6.14132	4.2895	0.496928	9.12002	2.47788	2.10087	2.40782	1.96334	2.94055
ENSG00000181754	57463	AMIGO1	2.81074	0.264877	0.252583	0.290594	0.268137	0.0629272	0.269785	3.12242	0.569252	0.354594	4.16171	1.98206	2.12978	2.2041	0.194034	2.93289	0.872438	0.726467	0.655167	0.778648	0.955077
ENSG00000065135	2773	GNAI3	117.274	8.58926	10.5244	11.0553	13.701	2.34835	6.58964	90.4804	15.7403	10.6775	98.2912	79.1451	74.4753	57.0438	5.34472	87.7629	24.4168	28.465	25.2145	26.4615	25.9524
ENSG00000116337	271	AMPD2	19.8895	4.30113	3.00263	4.33256	3.57467	0.708061	1.78586	28.5386	4.82813	5.77701	25.6558	14.2181	15.8079	14.3218	1.4219	30.1257	9.08122	9.4303	8.41828	11.4543	10.3315
ENSG00000168765	2948	GSTM4	20.2961	0.917584	0.592353	1.14069	1.47305	0.438182	0.979582	18.6441	1.07063	0.787972	22.5692	4.48301	3.65889	4.40055	0.42753	14.953	1.88043	1.4407	1.17284	1.51936	2.79612
ENSG00000213366	2946	GSTM2	51.7988	4.14275	5.44127	5.37405	4.32795	1.15441	2.52393	61.6814	6.2755	6.00936	60.3618	20.9994	19.3297	13.7936	0.783735	44.1285	6.67121	6.40677	7.70926	7.81223	12.0831
ENSG00000134202	2947	GSTM3	45.7726	0.706864	1.17734	1.23602	2.38189	1.27358	1.42446	36.9662	2.07202	1.69812	47.1092	6.02201	5.5375	4.10171	0.51159	19.7508	1.73032	2.82519	1.94102	1.97877	2.98564
ENSG00000184371	1435	CSF1	6.60586	0.571337	0.466818	0.369514	0.334657	0.250142	0.405602	6.09158	0.593814	0.585647	5.4769	0.4873	0.539622	0.577007	0.198193	9.98994	2.20034	1.50592	0.899733	1.065	0.931093
ENSG00000168710	10768	AHCYL1	95.8147	3.93732	4.66255	4.36924	6.33232	1.41485	3.17848	75.4843	10.1349	7.21945	82.8285	32.3002	31.1867	24.4679	2.03689	65.2198	12.1241	14.6819	11.9945	12.0945	13.3251
ENSG00000143093	85369	STRIP1	19.7261	2.25188	2.73639	2.81621	2.60847	0.395465	1.09335	22.5297	3.60827	4.90498	23.8613	10.8153	9.97897	10.5418	1.1283	20.2159	5.06457	4.80787	4.49025	4.40803	5.76249
ENSG00000156150	257	ALX3	5.9625	0.384192	0.439796	0.616296	0.818481	0.125589	0.404892	6.21625	1.07233	1.11586	6.39951	4.03292	3.33896	2.55433	0.337339	4.92238	1.4578	1.10777	0.835164	0.958791	1.82961
ENSG00000197106	388662	SLC6A17	0.325591	0.895503	1.03657	0.799602	0.359571	0.344622	0.263869	0.62734	0.603166	0.665707	0.462079	0.793165	0.685516	0.677654	0.137116	0.365242	0.575387	0.45984	0.763633	0.602688	0.817979
ENSG00000116396	3749	KCNC4	6.81334	0.521278	0.594785	0.700267	0.827148	0.10376	0.336026	8.54429	1.52113	1.33983	8.95813	5.14561	5.1296	4.99826	0.528312	5.66782	0.963824	1.56296	1.36155	1.23088	1.40625
ENSG00000162775	64783	RBM15	37.4656	4.26163	4.79462	5.15301	5.14839	1.4051	3.0228	38.7822	9.64984	10.6823	36.2531	24.877	23.1432	18.5817	1.56196	35.963	10.8525	11.1771	9.80258	10.2938	11.2658
ENSG00000168679	9122	SLC16A4	11.7899	1.29641	1.64995	2.01868	1.55144	0.334882	0.693394	16.8926	3.29587	3.78603	13.1865	7.87803	7.05428	5.65864	0.297744	9.94941	2.84932	2.58267	3.47625	3.2986	5.05706
ENSG00000134248	10542	LAMTOR5	258.176	16.2283	23.9859	21.0996	25.3902	5.0622	14.0788	191.473	28.2482	18.8493	207.432	134.684	129.895	98.2629	11.4409	154.255	42.8913	41.5646	38.5881	42.3305	43.8312
ENSG00000121931	55791	LRIF1	22.9407	1.71894	2.49257	3.23487	2.6758	0.665295	1.39864	21.1573	2.81619	1.78799	24.1474	14.3478	11.6268	10.454	0.834221	22.1833	4.94186	4.82051	5.12438	5.50859	4.68503
ENSG00000156171	128338	DRAM2	45.0819	2.50823	2.6703	2.77465	4.13698	0.669936	2.10136	38.8143	3.33327	3.04241	43.1047	17.5014	17.1936	14.0094	1.23237	38.3293	7.07982	8.30697	6.6957	7.47506	8.78351
ENSG00000134255	10390	CEPT1	39.248	3.16418	3.90476	4.24528	5.24355	0.964977	2.55815	38.6257	6.43984	5.36891	41.1307	23.0675	21.2118	16.0775	1.2918	32.538	9.67932	10.9052	9.68311	10.7081	10.9157
ENSG00000162777	79961	DENND2D	21.111	1.4589	2.08334	1.66696	3.05641	0.44629	1.26293	25.3475	3.41021	2.47662	23.5884	14.0277	14.0405	10.8435	1.22098	18.0851	5.79148	5.46388	5.73126	5.37908	6.47101
ENSG00000064886	1117	CHI3L2	128.813	2.53428	2.3792	2.10497	3.73451	0.306941	1.91262	105.713	11.6996	10.0019	119.31	50.9096	48.7234	40.2932	4.91389	110.21	21.1742	23.2805	19.2769	20.1924	18.9714
ENSG00000173947	128344	PIFO	8.92892	0.466466	0.692821	0.217098	0.690282	0.250338	0.362221	5.34551	0.750857	0.378071	12.1151	1.32024	1.56603	1.76004	0.170448	7.06607	0.719709	0.367129	0.659602	1.2948	0.91831
ENSG00000116455	79084	WDR77	56.1212	4.29548	5.44551	4.78528	5.71604	0.876488	2.87607	52.5893	11.8219	11.1972	57.6262	36.8156	43.1077	32.6704	2.16539	44.5574	20.8933	23.9412	22.5803	23.5565	17.1531
ENSG00000116459	515	ATP5F1	203.086	14.0518	16.4681	20.1196	25.2155	4.7954	12.2115	144.542	26.697	21.1262	172.734	127.997	118.938	93.3185	6.90688	143.325	43.0937	52.7106	47.118	47.4567	41.5967
ENSG00000116473	5906	RAP1A	62.5256	5.90944	9.47244	6.33853	8.24015	1.49346	5.24597	61.5953	7.96714	8.56376	64.4656	44.3291	40.8145	27.9764	2.83834	62.4053	13.0117	18.6157	17.9418	15.214	14.5108
ENSG00000197852	55924	FAM212B	1.98526	0.477527	0.29343	0.1814	0.157322	0.0337403	0.190208	2.10186	0.260125	0.441193	2.40787	0.891688	0.858828	0.664958	0.0686524	1.49817	0.557026	0.438361	0.407417	0.403749	0.597348
ENSG00000064703	11218	DDX20	11.163	1.44105	1.75911	1.89153	1.80962	0.267345	0.967124	9.97168	1.93677	1.91378	8.52221	8.60213	8.38209	6.94033	0.527049	11.0114	3.49931	4.26199	3.9376	4.30484	3.60801
ENSG00000171385	3752	KCND3	0.875815	0.228232	0.201717	0.213039	0.142235	0.0300736	0.062991	1.56259	0.115201	0.164032	2.29584	0.456081	0.636447	0.352144	0.0761814	1.6121	0.139386	0.203845	0.161956	0.196169	0.387469
ENSG00000143079	55917	CTTNBP2NL	32.6396	2.16309	3.24892	3.07879	3.04806	0.640768	1.62414	27.6993	2.99461	3.34444	34.7517	17.991	14.2221	12.776	1.28422	31.3835	5.12675	6.77957	4.84063	6.47945	7.41417
ENSG00000134245	7482	WNT2B	3.85688	0.953932	1.21528	1.0383	0.716171	0.331346	0.448237	6.55181	1.34455	1.45042	4.41386	3.96504	4.01648	3.31615	0.627019	5.60348	2.11284	1.70642	1.76079	1.66078	2.82088
ENSG00000007341	54879	ST7L	18.7733	1.4016	2.34962	2.52417	2.16008	0.402816	1.14526	18.553	2.70685	2.36992	19.7874	10.0868	8.36518	6.4522	0.888988	15.5099	4.61589	3.52912	4.10906	5.12535	5.59064
ENSG00000116489	829	CAPZA1	153.4	12.6095	16.0145	16.3966	21.1966	3.72158	11.4384	138.398	20.1869	14.1559	143.838	102.2	90.9049	70.3142	6.76526	127.544	33.6824	41.8872	34.8743	37.6047	36.7046
ENSG00000155363	4343	MOV10	17.2952	2.13351	1.78592	1.7563	2.88699	0.647578	0.885565	20.5859	2.67842	2.32222	25.2523	11.7505	17.5574	14.5932	1.01091	31.1889	8.32864	7.95795	5.87384	5.06494	5.15654
ENSG00000155366	389	RHOC	141.631	11.2844	8.45572	10.2269	13.5444	2.34683	6.76099	109.871	13.2247	12.3021	143.207	55.1959	57.5676	48.1187	5.47863	114.899	30.4616	29.8773	26.3872	29.8085	31.528
ENSG00000155380	6566	SLC16A1	22.3769	3.44189	4.39528	3.61448	6.90867	0.785112	2.73495	26.9547	8.10229	10.7166	21.6539	14.3609	14.0153	10.4359	0.398973	31.8873	16.1308	17.1293	11.4017	15.8852	16.8563
ENSG00000198799	9860	LRIG2	9.21048	1.1982	1.38478	1.37841	1.40932	0.368067	0.688732	11.9936	1.84863	1.91147	11.0629	6.54284	5.79954	4.66624	0.291053	10.2707	2.68318	2.53662	2.57927	2.81781	3.39696
ENSG00000081026	260425	MAGI3	30.758	3.19639	3.30601	3.68088	4.28	0.867924	2.06298	31.3447	4.69974	4.6644	31.4641	20.0696	18.1557	14.3663	1.24562	24.9119	6.05787	6.36736	6.28905	6.53001	7.76319
ENSG00000116793	10745	PHTF1	16.3339	1.76224	2.55479	2.43151	2.63931	0.451218	1.66731	20.7351	2.66437	2.53117	18.6571	13.0887	11.3763	9.7264	0.638472	17.8548	5.34661	5.8477	4.56783	5.58956	4.70108
ENSG00000081019	54665	RSBN1	15.596	1.26003	1.77347	1.44134	1.77333	0.390887	0.923096	15.3065	2.4405	2.24043	15.1557	8.98395	7.89897	6.56292	0.565718	17.5105	4.14661	4.99784	4.05171	4.38524	4.70348
ENSG00000134262	10717	AP4B1	10.8562	1.17653	1.30737	1.17489	1.16685	0.245078	0.604262	10.708	1.40331	1.86664	10.5712	5.79775	4.73097	4.3728	0.500313	10.3236	2.01257	1.98116	2.19766	2.65943	3.60006
ENSG00000118655	64858	DCLRE1B	8.73706	0.946861	1.20962	1.36203	1.3579	0.247345	0.548438	7.34952	2.24972	1.41908	6.86948	9.78562	9.20051	7.79844	0.557519	9.80344	3.87431	4.38294	3.69137	3.8088	3.48416
ENSG00000163349	204851	HIPK1	38.7625	3.60455	3.48473	3.44692	4.52988	0.677128	1.87474	40.9888	6.58776	5.33232	42.4104	24.1382	23.0322	17.9684	2.42924	39.8066	8.64496	10.388	8.52081	9.31852	9.31216
ENSG00000197323	51592	TRIM33	38.2218	3.06216	3.78104	3.49996	4.72999	0.841307	2.2353	41.8815	5.69	5.30327	39.5585	22.3963	20.1901	16.9039	1.11527	40.4521	9.90691	9.76796	8.71452	9.63706	10.2339
ENSG00000116752	10286	BCAS2	57.2502	5.45142	8.03887	6.64824	7.30124	1.4637	4.24256	57.1037	8.7146	6.56244	55.8212	46.1627	41.4474	31.3531	2.99417	48.0758	15.5353	20.223	13.1875	16.5315	16.9447
ENSG00000175984	163259	DENND2C	2.78404	0.485555	0.665471	0.617068	0.595686	0.0864714	0.265783	3.13649	0.330162	0.504361	3.04969	5.30411	4.54329	3.76723	0.25058	2.84318	0.72499	0.645309	0.759986	0.818342	1.24884
ENSG00000213281	4893	NRAS	72.7143	5.97932	7.81106	7.30901	8.67178	1.54018	4.18067	63.0972	10.2479	7.44791	59.721	55.0716	51.6262	37.6626	3.54132	59.8267	16.243	18.9248	16.8639	18.7619	17.3586
ENSG00000009307	7812	CSDE1	529.071	35.3973	42.1514	40.451	57.0736	11.1804	26.3789	461.163	62.928	49.4612	498.555	291.804	256.654	207.222	17.6049	462.431	109.633	115.963	97.6502	106.111	108.105
ENSG00000052723	80143	SIKE1	50.644	4.2186	4.8351	5.43764	6.23272	1.31559	2.83959	48.2019	6.63938	5.64797	54.2044	30.7214	28.2214	20.055	1.86922	48.1374	10.7427	12.4959	10.4938	12.2271	12.5155
ENSG00000173218	81839	VANGL1	28.3633	3.1006	3.67709	4.0004	3.99162	0.571954	2.07754	28.9337	6.37447	5.01623	28.3732	29.1462	27.1582	21.9767	2.07744	29.0837	10.4802	12.4041	10.4222	8.84182	9.84371
ENSG00000173212	126868	MAB21L3	10.4692	1.58306	2.03444	1.61802	1.54087	0.350867	0.679415	16.5756	3.12682	3.39401	14.4765	9.48629	9.44344	6.64812	0.257783	13.0372	3.82814	3.8371	4.28009	4.60181	4.61883
ENSG00000163399	476	ATP1A1	309.414	17.8961	22.1512	21.9564	26.9958	5.85067	13.1889	277.031	43.1771	35.3575	334.432	210.113	205.55	168.732	16.1713	263.022	66.4585	73.5661	65.0853	67.8873	66.6571
ENSG00000116815	965	CD58	19.9542	2.05931	2.66981	2.29691	2.28135	0.401436	1.41088	18.9789	2.41052	1.92434	20.078	18.369	15.2853	13.6692	0.904885	18.9311	3.183	4.07845	3.93017	4.81109	3.97955
ENSG00000143061	3321	IGSF3	20.35	0.879179	0.980481	0.884373	1.18258	0.170395	0.630229	19.6598	2.68184	2.52103	20.8247	7.58546	8.6127	7.12163	0.84197	20.3377	4.28911	3.12888	2.73063	2.74266	4.3115
ENSG00000134247	5738	PTGFRN	20.7749	1.80391	1.79555	2.10467	2.37951	0.492365	1.30721	20.1246	3.81818	3.36835	22.8548	13.6236	13.0163	10.3305	1.09751	19.8588	6.01576	6.40608	5.24913	5.24971	5.09337
ENSG00000116830	8458	TTF2	15.5499	1.5452	1.71264	1.72665	2.11165	0.645359	1.21912	18.3479	3.92925	3.91322	12.5874	15.1678	11.9355	8.15051	0.471678	14.5341	5.13337	5.84133	5.83956	7.01955	8.54455
ENSG00000134253	80263	TRIM45	5.26272	0.709829	0.759743	0.759918	0.888231	0.12458	0.328646	7.05989	1.05213	0.829783	5.93827	3.54689	2.57679	2.56358	0.108396	6.15303	1.28773	1.57338	1.23284	1.56299	2.22362
ENSG00000134258	79679	VTCN1	80.777	4.41989	6.34479	7.0593	11.0774	2.24956	4.61446	73.6783	6.81056	7.39158	63.6056	26.5959	23.6477	19.6145	0.966962	67.8579	15.8877	12.7339	10.4236	12.7157	17.9066
ENSG00000198162	10905	MAN1A2	31.4217	2.56584	4.39124	3.37001	4.9998	0.977338	2.04701	34.1761	4.33658	3.38416	31.6286	13.2216	12.6751	11.4007	0.894549	27.7191	8.51923	7.8206	5.70087	6.59043	8.41982
ENSG00000196505	54834	GDAP2	18.7761	1.83098	1.94387	1.9951	2.15454	0.414187	1.059	20.8812	2.59314	2.65683	18.8848	10.9746	8.64242	7.16156	0.738577	18.0988	3.88382	3.66545	4.0168	3.80614	5.06976
ENSG00000065183	10885	WDR3	24.5941	1.8554	1.7423	3.37651	4.82411	0.703051	1.49503	22.9358	5.97722	4.18226	24.0305	26.6763	20.7021	17.2832	0.621953	23.5236	8.8368	12.2021	10.6175	9.14588	9.2442
ENSG00000116874	10352	WARS2	10.5338	0.555248	0.686031	0.90227	1.58118	0.160336	0.570667	9.39109	1.70003	0.920333	9.59687	6.37154	6.61183	4.82673	0.339353	10.3463	2.51257	3.08829	2.84404	2.78479	2.57127
ENSG00000092621	26227	PHGDH	88.5197	7.41309	7.87608	8.49816	11.7893	1.41638	5.40267	72.1714	17.8668	13.5942	66.0076	39.3372	39.1524	33.9468	1.55573	88.7335	30.3863	33.6585	26.2285	28.4023	27.5611
ENSG00000134250	4853	NOTCH2	124.809	7.42862	8.50651	8.23903	11.674	2.91694	5.84829	138.922	16.2748	14.4669	149.537	61.5904	56.9604	47.8991	4.52985	131.246	24.8437	25.7386	21.5756	22.6462	26.5037
ENSG00000188610	653820	FAM72B	6.85841	1.08829	1.07594	1.49376	1.70607	0.27483	0.821122	5.73553	1.86771	2.12783	4.02759	7.22152	5.40284	4.67345	0.464944	6.64477	3.13546	3.9664	3.42418	3.70712	3.55749
ENSG00000162825	100288142	NBPF20	561.969	45.8485	58.1724	51.406	53.471	15.5882	32.3963	756.903	100.495	138.264	650.992	389.207	349.153	238.392	16.9779	645.778	132.423	134.764	118.494	133.473	171.725
ENSG00000178104	9659	PDE4DIP	81.1142	5.44384	5.29194	6.34	9.59404	1.91355	4.07854	72.8181	6.20621	6.29915	80.4345	23.5085	19.7236	16.6424	1.88284	75.0391	11.9916	13.641	10.4281	11.2794	15.0996
ENSG00000131779	8799	PEX11B	23.5672	1.64267	1.2022	1.459	2.2846	0.593021	1.69903	20.406	2.65446	1.82134	21.9274	10.5253	10.3934	8.06123	0.749332	20.2136	3.0545	4.12268	3.43779	3.12717	4.13088
ENSG00000131788	10401	PIAS3	39.6966	2.56562	3.30071	3.44954	3.60618	0.99704	2.01354	38.2699	3.88502	3.07099	43.5963	14.8893	13.8427	11.8302	1.26891	35.5192	5.26807	5.01173	5.56428	5.92969	7.50884
ENSG00000186141	10623	POLR3C	47.675	5.4969	5.9919	5.56192	5.71784	0.918217	2.7679	38.8108	7.20643	6.3524	39.8859	35.1435	30.1687	25.8753	2.08308	46.2151	11.8422	13.3905	11.4853	12.1849	13.4715
ENSG00000117281	11126	CD160	4.74538	0.997968	0.86538	0.835378	0.408935	0.136353	0.257151	6.7753	0.999092	1.55828	6.14121	2.98181	2.12371	2.0256	0.10231	6.70466	1.40875	1.18537	0.97317	1.22024	2.90665
ENSG00000174827	5174	PDZK1	5.69248	0.923242	1.10879	0.73567	0.974107	0.110556	0.328844	8.64326	1.63439	1.41229	7.06662	4.93559	4.00435	3.24511	0.425596	7.71183	1.13978	1.81679	1.85439	2.0649	2.39368
ENSG00000117262	653519	GPR89A	48.0674	5.71179	6.44469	6.10084	7.15991	1.68037	2.85124	49.1376	7.35907	7.56536	45.8288	32.2304	31.4224	29.6411	1.68588	45.0954	12.6504	12.6525	11.8775	13.0237	15.5602
ENSG00000131791	5565	PRKAB2	21.6949	1.39292	2.35985	2.45238	2.59583	0.620262	1.54191	21.5824	2.6973	2.38996	24.6528	9.96711	9.66327	8.49074	0.868028	21.9703	6.20645	4.52166	4.47438	5.12906	6.00752
ENSG00000131781	2330	FMO5	10.8251	1.29609	1.93534	1.57664	1.64699	0.374726	0.779869	16.9555	1.60527	1.94234	12.3627	7.44214	6.13424	5.37788	0.281747	12.7357	2.48606	2.31664	2.40771	3.1284	4.36541
ENSG00000131778	9557	CHD1L	24.915	2.31957	2.91228	3.12846	3.71423	0.475402	2.01975	26.9335	4.52987	4.726	24.8673	15.8521	15.8588	10.5572	0.885654	23.2057	6.13866	7.1263	6.33614	6.45932	7.22987
ENSG00000116128	607	BCL9	11.8731	1.04109	1.20001	1.2465	2.0003	0.366613	0.796069	14.8055	1.42819	1.09996	14.5043	5.1912	4.52889	4.19263	0.477956	14.6729	2.88267	2.68753	2.10783	2.2735	3.07517
ENSG00000162836	51205	ACP6	15.7238	1.0296	1.06493	0.93599	2.40381	0.632966	1.01713	18.1459	1.80695	1.68428	16.5806	5.23244	5.98432	4.94306	0.399108	16.5856	2.08432	1.47784	2.31297	2.03164	4.67286
ENSG00000203814	440689	HIST2H2BF	496.96	48.1653	62.2803	65.3393	84.8292	9.47797	45.0674	481.235	210.721	147.633	471.758	665.515	632.552	615.529	63.8486	688.787	388.182	454.971	341.641	338.21	315.699
ENSG00000183598	653604	HIST2H3D	83.1554	26.9648	24.5833	30.3951	35.124	2.62425	15.7869	103.956	73.977	54.7459	124.307	116.434	169.31	159.858	18.262	142.265	122.693	144.771	129.103	132.044	113.753
ENSG00000203811	126961	HIST2H3C	203.65	28.1766	30.6481	33.7103	36.2469	4.86204	18.9384	240.625	101.626	63.3972	198.391	289.426	364.585	342.571	34.666	342.339	208.782	240.134	196.542	206.895	187.137
ENSG00000203812	8337	HIST2H2AA3	3160.53	372.998	431.18	459.001	569.12	83.1258	291.259	3161.94	1041.12	591.744	2677.17	3383.79	3681.97	3299.13	384.728	4210.78	1841.95	2178.16	1764.12	1853.24	1863.37
ENSG00000203852	333932	HIST2H3A	203.65	28.1766	30.6481	33.7103	36.2469	4.86204	18.9384	240.625	101.626	63.3972	198.391	289.426	364.585	342.571	34.666	342.339	208.782	240.134	196.542	206.895	187.137
ENSG00000184678	8349	HIST2H2BE	174.4	20.6719	25.8973	27.7534	33.7144	5.02561	17.5753	185.029	41.5673	25.2387	176.756	138.275	129.303	119.557	14.2841	205.934	67.0369	82.5683	62.6104	66.7458	63.1578
ENSG00000184260	8338	HIST2H2AC	846.637	81.2545	98.6993	106.825	141.308	22.348	81.628	805.439	234.421	132.07	699.293	637.729	660.575	627.32	71.5449	1074.24	454.566	510.863	382.326	424.723	463.329
ENSG00000184270	317772	HIST2H2AB	81.6658	12.3262	15.6094	19.1818	18.8975	3.25052	8.90217	69.4745	36.999	20.4151	66.5749	51.2939	62.8267	57.4708	4.18939	133.564	48.5129	68.0235	61.1804	58.3788	49.7075
ENSG00000178096	51027	BOLA1	34.807	3.58903	2.96097	3.72284	5.20162	1.08078	2.97945	31.2466	6.79565	4.13551	35.3105	18.599	20.4372	16.6487	1.86531	34.4752	10.2261	9.34153	8.69926	10.1235	12.9015
ENSG00000143368	10262	SF3B4	129.158	12.5837	12.1932	14.119	18.7144	2.24553	9.17726	122.903	26.7979	17.2676	118.63	92.4965	85.2818	74.9599	7.48773	120.175	36.7877	43.9883	36.4189	39.9257	40.5156
ENSG00000014914	10903	MTMR11	12.7886	0.329895	0.706924	0.79227	0.915505	0.205965	0.593073	10.7539	1.34699	1.54385	12.6249	7.43449	6.80487	4.98266	0.684534	10.8748	2.01486	1.70684	1.35377	1.85478	2.83361
ENSG00000136631	11311	VPS45	61.4175	5.56334	6.11494	5.61952	8.84654	1.36557	4.25401	61.4703	8.21999	7.29234	58.2273	32.4038	31.1623	24.1973	1.86437	51.5237	12.7217	15.0341	14.2273	13.0095	16.2545
ENSG00000023902	51177	PLEKHO1	18.635	3.14072	2.44924	2.82885	4.04494	0.639335	1.7562	16.813	4.17407	5.42496	13.4373	8.40699	8.63282	7.02285	0.195364	24.0983	11.3061	12.9139	8.57253	11.3339	11.8166
ENSG00000143401	81611	ANP32E	289.536	23.6003	26.238	26.4719	32.9223	6.06666	15.1194	233.016	63.1407	65.0157	199.943	234.303	216.029	136.882	9.563	266.889	82.9442	100.06	94.5975	91.6726	78.1813
ENSG00000117362	51107	APH1A	263.954	15.232	17.6088	21.8781	25.1689	4.56776	14.0582	243.189	35.9809	26.2946	260.88	149.119	154.081	128.976	14.3275	263.668	64.7054	71.2972	58.7893	64.4802	67.2859
ENSG00000159208	148523	CIART	55.4875	1.92483	2.403	2.40452	1.46571	1.09821	0.780125	47.9554	3.85307	2.2831	51.4749	23.4069	24.7223	18.0552	2.81413	49.6037	4.44383	6.3959	5.52805	5.42048	6.73761
ENSG00000117360	9129	PRPF3	107.141	14.4435	16.0938	16.8716	18.9425	2.9654	9.64491	126.182	19.5623	17.6632	106.778	80.1414	69.2051	57.3996	4.02305	110.014	30.1955	33.0197	29.0915	29.5988	37.6985
ENSG00000163125	23248	RPRD2	48.2527	3.47256	4.83743	4.02823	5.59465	1.03189	2.38895	52.438	6.06989	5.14387	54.3472	26.4377	22.9664	19.8427	1.73666	50.9586	10.9999	13.4028	10.7387	11.6829	13.3907
ENSG00000143374	80222	TARS2	35.4744	3.67788	3.90893	4.49533	4.94325	1.00574	2.29922	40.664	5.63158	5.67205	33.3992	20.4025	20.8534	14.0326	1.37734	36.2341	10.3948	10.2832	7.5721	9.62706	10.5777
ENSG00000143382	54507	ADAMTSL4	5.2606	0.438609	0.416472	0.351545	0.369482	0.118245	0.212788	8.49414	0.419072	0.387457	6.80347	4.61508	4.41234	3.37113	0.186146	9.29516	1.18697	1.10122	0.741323	0.879158	2.21911
ENSG00000143384	4170	MCL1	319.107	27.951	38.2695	37.4842	37.9356	8.96936	19.1405	372.554	62.6256	53.3297	320.581	247.608	237.711	182.026	13.5127	439.964	118.297	128.023	105.701	124.221	133.71
ENSG00000143420	2029	ENSA	464.601	35.29	48.4124	46.1353	52.5277	11.2082	27.7725	408.14	70.8083	57.6282	414.728	295.772	297.404	212.335	18.2825	400.69	104.787	123.157	104.802	118.422	121.128
ENSG00000143457	55204	GOLPH3L	134.552	6.78114	9.48081	8.30708	14.3928	3.03337	5.8878	132.155	10.9486	9.82575	153.417	40.6927	34.9903	26.4951	3.27375	120.291	18.2059	16.9644	14.9064	17.5532	23.8054
ENSG00000143452	84072	HORMAD1	137.401	10.4904	15.9746	13.5571	16.2808	3.22687	8.65875	131.194	17.6859	15.3628	113.911	93.7603	79.4789	60.8803	3.37716	122.529	31.617	33.2529	29.7789	34.3501	39.6258
ENSG00000163131	1520	CTSS	4.09324	2.89823	3.26849	3.65662	1.73834	1.99722	1.49107	6.12195	4.32372	4.09705	4.7535	4.69252	4.41141	2.60656	0.652782	5.37631	2.09258	2.72686	2.9952	2.61484	3.95694
ENSG00000143387	1513	CTSK	7.5223	0.47957	0.612682	0.73778	0.795112	0.476153	0.428401	8.81384	0.61953	0.638264	8.63988	3.75062	3.20696	2.09575	0.174664	5.83724	0.721228	1.34694	1.22538	1.43477	2.02843
ENSG00000143437	405	ARNT	69.4939	5.73821	6.84744	6.50597	8.74362	1.87168	3.75602	73.5255	7.94964	8.55937	72.3239	32.5077	26.5814	25.0575	2.80727	67.9672	12.7366	14.2807	12.1077	14.4279	17.3607
ENSG00000143379	9869	SETDB1	78.089	7.21785	8.90074	7.9912	10.8478	2.00644	5.40691	80.8914	10.9986	9.02351	75.8332	38.265	35.2826	29.8376	2.30743	86.6417	19.2225	20.7646	19.07	16.2993	23.1089
ENSG00000143418	29956	CERS2	220.974	20.8366	20.9333	22.0085	34.995	4.83761	16.1298	209.56	42.0695	33.3962	179.293	140.855	142.34	111.641	9.57984	230.718	83.5197	86.5822	68.7326	71.7992	73.3154
ENSG00000143412	8416	ANXA9	13.7919	0.211153	0.475378	0.442669	0.926248	0.160251	0.244219	13.6498	0.628325	0.369363	16.047	3.84995	2.86252	3.08507	0.729142	11.1143	1.48775	1.25271	0.852448	1.02626	1.71228
ENSG00000143409	55793	MINDY1	29.3527	0.575807	1.13351	1.30753	1.69337	0.505261	0.542269	32.9634	1.98858	1.87917	41.788	10.6387	9.80436	9.10139	1.78998	29.8686	3.85977	3.38296	2.65264	3.55858	5.71176
ENSG00000143363	58497	PRUNE1	56.9749	3.60677	4.10011	4.08347	6.4139	1.18814	2.07402	55.8272	7.23258	5.11155	59.7399	27.8794	25.6833	22.542	1.79685	57.1475	13.3703	13.2714	10.1258	12.1253	14.0344
ENSG00000163141	149428	BNIPL	44.5344	1.53733	2.87174	2.21222	2.52053	0.468365	0.946974	55.5741	1.84368	2.5198	74.6035	14.1762	14.192	12.0325	2.68372	34.7594	3.01308	3.51048	3.07939	3.93237	7.26794
ENSG00000143443	54964	C1orf56	11.648	0.472125	1.15265	0.83731	0.901466	0.252408	0.447112	11.3824	1.8633	1.44836	14.6144	9.30751	7.70127	6.12595	0.51041	12.2231	3.02792	3.5063	2.27701	3.22624	3.73231
ENSG00000197622	56882	CDC42SE1	167.249	12.8621	13.4147	15.6958	16.2355	3.27756	8.2093	157.79	22.5839	18.8527	170.801	106.31	106.212	83.0914	8.17974	140.092	37.0899	42.4742	36.4903	38.0271	41.3131
ENSG00000213190	10962	MLLT11	5.78796	0.526539	0.480264	0.367484	0.354337	0.119413	0.225845	6.92919	0.547516	0.691594	7.59302	4.42139	3.88237	4.25382	0.248638	6.23166	1.07462	1.09742	1.17592	1.09463	1.42128
ENSG00000143458	126626	GABPB2	15.5775	1.73675	2.4424	2.12505	2.51844	0.694594	1.2437	20.9896	2.84439	2.70522	21.0953	14.4894	11.3828	9.34154	0.723232	19.328	5.88961	6.08226	4.25549	5.40852	6.27698
ENSG00000143434	10500	SEMA6C	3.80603	0.423636	0.479424	0.355964	0.906161	0.149079	0.350847	5.70878	0.560271	0.620622	4.89666	2.27802	1.93681	2.00912	0.125201	5.69392	1.38761	1.18615	0.872824	1.11893	2.11746
ENSG00000163156	79005	SCNM1	131.43	13.1239	15.3719	19.0022	16.4922	2.73775	8.87351	113.973	19.3824	13.4399	110.541	104.988	98.1411	81.9888	7.43738	118.283	32.5882	38.8389	28.3288	35.8316	35.4361
ENSG00000163155	388695	LYSMD1	24.3253	1.73049	2.28984	1.90928	3.08217	0.554273	1.41488	24.5277	3.31297	3.59225	25.5026	13.1485	12.88	9.246	0.758726	29.3798	6.23263	5.8205	5.02131	6.4419	7.05452
ENSG00000163159	6944	VPS72	146.583	9.99201	13.1146	15.3166	18.7513	3.57407	8.20825	121.178	23.72	15.2357	121.519	84.7371	76.4803	65.2032	6.45778	144.8	38.6371	42.9476	33.3244	40.3988	39.0401
ENSG00000143398	8394	PIP5K1A	173.551	13.9332	22.6974	20.4454	18.5851	3.90637	9.07293	194.253	29.0383	36.7046	182.426	116.885	107.407	85.9775	6.79814	185.559	43.5671	50.1613	50.589	47.3444	57.2176
ENSG00000159352	5710	PSMD4	263.64	25.8751	32.7302	32.8465	35.821	5.17049	16.2947	239.457	44.6348	38.2521	238.844	183.256	182.46	143.491	12.1287	256.657	79.0439	89.9324	72.4563	77.0439	84.992
ENSG00000143373	57592	ZNF687	46.2927	3.90443	6.22435	4.84085	6.06035	0.9973	2.30476	51.2816	8.2947	7.04148	45.6243	26.9077	27.2038	22.0416	1.87747	53.5354	11.8466	15.1202	10.11	10.7674	13.393
ENSG00000143393	5298	PI4KB	95.2008	8.68145	11.3262	11.4085	13.8084	3.30606	7.2126	101.331	16.39	12.2619	100.146	57.2999	54.8152	46.2416	5.14239	101.695	29.5477	27.5931	24.6487	26.7228	29.9736
ENSG00000143390	5993	RFX5	95.6736	11.5062	10.7593	8.24505	12.0769	1.47727	4.87972	85.8792	16.5277	14.1814	82.4749	68.2801	64.5608	47.8215	4.71502	92.8478	26.3171	28.4899	24.8197	26.8154	30.7279
ENSG00000143416	8991	SELENBP1	34.8277	2.62582	2.28609	2.55422	7.98279	0.613697	2.89349	33.0309	1.14118	1.30785	34.9585	12.1486	10.5062	9.26353	2.57253	30.0634	5.16956	4.22767	2.36871	4.62671	6.10776
ENSG00000159377	5692	PSMB4	653.885	87.3231	99.4116	112.526	137.042	19.2282	65.2308	576.41	153.863	120.023	573.369	750.418	803.17	595.991	53.1754	640.08	275.148	323.293	288.234	304.525	273.022
ENSG00000143442	23126	POGZ	163.359	11.6458	18.8854	16.2077	15.2962	6.58348	10.1833	212.261	21.4515	29.9125	169.342	92.588	75.3661	60.7364	4.30711	183.231	31.2807	39.2242	35.7798	39.1173	44.8301
ENSG00000143375	57530	CGN	83.029	5.70689	6.73333	7.5711	9.66996	2.37869	3.99771	96.9673	8.77446	8.11246	95.82	33.9711	33.1372	27.9077	3.29548	99.5299	15.462	12.4214	9.24126	13.1595	20.9243
ENSG00000143367	7286	TUFT1	61.1555	4.87603	6.38612	6.09586	5.03256	1.06642	2.49742	56.868	8.0751	6.49208	55.0126	24.772	22.4104	18.8814	2.28048	62.6537	10.6706	10.9687	8.9939	9.36166	11.3861
ENSG00000143376	81609	SNX27	82.5808	7.63775	8.59139	9.9081	12.057	1.44002	4.9907	89.3515	14.3921	10.1712	87.7743	55.0037	49.7616	36.8281	2.65896	79.2006	25.3121	26.037	22.939	22.9954	25.683
ENSG00000143436	65005	MRPL9	173.696	17.4147	19.7696	20.1393	26.0695	4.12843	11.7775	155.174	34.7353	26.174	144.235	129.597	116.562	93.7752	8.06345	165.286	55.5694	61.3581	46.828	55.7995	55.5502
ENSG00000143450	51686	OAZ3	12.1061	2.02509	1.57317	1.54941	1.25733	0.365345	1.00889	16.9224	3.13165	4.88931	13.8467	7.692	7.50128	5.86846	1.19046	11.9401	4.11365	2.58695	2.74991	4.06331	3.91425
ENSG00000182134	11022	TDRKH	40.1311	3.58301	4.23074	3.68801	6.21103	0.88945	2.39864	40.7715	4.10296	2.85604	36.1797	13.3648	10.6587	9.50731	0.71823	36.7743	5.75974	6.20987	3.88376	5.24716	8.25385
ENSG00000225556	100191040	C2CD4D	8.54491	0.504463	0.745584	0.706227	1.08209	0.117276	0.31421	12.4559	1.65238	1.25451	10.6233	5.32444	5.49851	4.92736	0.232864	13.0577	3.47919	3.22428	2.32298	2.86807	3.97684
ENSG00000159445	117145	THEM4	21.4311	2.50187	2.68515	2.59716	2.96661	0.353502	0.925877	25.4726	3.59017	2.64044	19.9091	16.5768	15.049	11.2204	0.584103	28.037	6.24381	4.70569	4.61791	5.49669	8.49389
ENSG00000197747	6281	S100A10	1900.58	240.168	247.511	280.677	285.209	33.9558	139.932	1552.13	327.435	241.476	1584.53	2423.41	2170.18	1700.37	181.367	1463.3	485.86	691.865	613.881	651.863	606.584
ENSG00000163191	6282	S100A11	1451.87	168.036	191.175	210.624	187.702	28.5308	89.9807	1404.24	251.314	155.398	1553.76	1738.51	1789.9	1455.45	199.135	1347.58	515.741	638.246	560.223	585.516	633.49
ENSG00000197956	6277	S100A6	3217.23	362.525	387.443	462.945	602.472	75.5462	274.102	3109.88	335.202	247.419	3609.05	2752.38	3231.01	2290.44	389.579	3255.76	899.535	927.849	830.29	897.902	935.903
ENSG00000196154	6275	S100A4	351.877	108.348	109.92	139.251	100.972	6.99942	52.3938	396.663	28.9878	28.8022	488.372	625.681	666.804	492.064	103.399	404.655	120.917	131.131	93.5583	123.057	192.47
ENSG00000196754	6273	S100A2	181.029	18.9616	13.7102	20.4952	18.2497	1.1676	7.18251	205.085	59.7811	52.415	276.363	402.606	459.175	299.064	11.552	155.258	88.4905	121.642	108.245	107.506	83.4718
ENSG00000188643	140576	S100A16	432.658	72.0703	74.0098	89.7845	93.4289	14.0444	45.4289	413.172	118.502	90.7111	425.003	613.125	652.367	534.961	47.1306	443.607	216.454	254.383	199.614	231.542	239.095
ENSG00000189334	57402	S100A14	821.233	113.558	126.448	137.482	148.953	26.1661	69.8567	713.058	192.415	165.594	770.662	1489.55	1479.77	1098.43	122.912	956.924	364.511	445.718	375.799	409.661	367.62
ENSG00000189171	6284	S100A13	352.508	36.8878	36.8251	45.78	75.7547	10.0088	35.0599	304.621	27.7295	29.9543	330.241	153.113	164.365	120.709	13.0286	312.36	87.1202	82.5758	76.2285	92.8909	92.324
ENSG00000160678	6271	S100A1	2477.72	94.6413	105.205	116.838	254.607	48.4618	126.887	2179.82	183.361	137.98	2577.8	1022.65	1087.88	914.476	95.223	2137.26	508.512	526.211	388.934	413.091	448.512
ENSG00000160679	26097	CHTOP	112.346	14.9282	16.4181	15.384	16.2398	4.18527	8.51015	129.695	24.7537	23.8728	110.234	72.9924	70.6252	53.4904	3.98136	108.501	35.2144	36.6899	34.5844	37.0672	39.9332
ENSG00000143553	23557	SNAPIN	68.1234	5.48058	7.97256	6.88843	9.18529	1.06125	3.57304	67.2407	9.01622	7.71578	69.4661	37.1795	37.6739	32.567	3.072	66.6693	16.5269	18.2692	14.5904	17.5368	18.4356
ENSG00000143621	3608	ILF2	497.051	55.7943	69.4911	67.3379	84.4859	16.2807	40.973	371.309	81.6253	62.2861	422.369	388.247	383.648	293.766	20.8754	367.054	116.794	153.814	139.192	144.534	114.691
ENSG00000143624	65123	INTS3	76.5011	5.43823	5.79848	6.00048	9.29537	1.36075	4.33664	84.6976	12.043	11.7071	84.0479	42.4556	40.9203	32.7815	2.78267	84.7158	25.1998	24.5042	21.275	21.8898	24.7712
ENSG00000143554	11000	SLC27A3	14.2165	1.51358	1.12611	2.77569	0.612669	0.874464	0.604579	9.69242	2.79468	2.73047	11.6951	14.495	14.55	11.6237	1.13449	7.60149	2.56308	3.79474	4.05623	4.28697	5.09812
ENSG00000143614	57459	GATAD2B	66.6801	4.65826	6.57503	5.91612	8.21063	1.62132	3.78048	68.3931	7.76551	5.91942	72.0746	28.7104	24.6174	21.1986	2.19605	77.0825	13.5496	13.9856	11.0748	11.926	15.677
ENSG00000198837	9909	DENND4B	21.3931	3.04601	2.42299	2.57526	3.96628	0.362805	1.67773	25.1463	4.83558	5.47947	20.3441	14.1834	16.3418	13.6445	1.20294	25.1821	8.04828	8.34705	7.35925	8.07859	12.4427
ENSG00000160741	200186	CRTC2	46.8694	4.82461	5.50932	6.40575	6.91807	1.15298	3.41237	55.1371	8.12351	7.78982	52.7391	36.8534	36.6894	33.2004	3.32574	63.5675	16.7201	16.4435	15.2045	15.3005	17.0613
ENSG00000143570	27173	SLC39A1	166.536	13.3845	16.0696	16.576	20.2782	3.88416	10.4413	153.68	22.5431	18.3821	163.67	89.5322	98.9323	80.0338	10.5065	176.056	46.3965	45.1246	38.4355	44.8289	45.2851
ENSG00000143578	148327	CREB3L4	34.3759	1.56376	2.40046	1.77425	2.97421	0.684679	1.53114	36.234	2.62297	2.38999	34.1358	11.782	9.7419	9.49222	1.03534	31.9455	7.09057	4.55163	3.78065	5.11682	8.38537
ENSG00000143543	10899	JTB	242.637	21.5764	24.6134	26.8825	30.6733	4.00192	14.9061	211.73	43.0792	35.4038	214.867	152.921	174.985	125.666	11.2376	226.368	78.3492	86.7604	78.9577	91.4187	87.3433
ENSG00000143545	5872	RAB13	208.002	11.9659	15.5993	14.6752	19.177	4.12621	10.2622	187.723	17.2673	12.3874	203.452	113.278	102.652	80.5189	10.4929	186.608	39.0345	32.4589	26.1606	31.3882	36.011
ENSG00000177954	6232	RPS27	6746.43	355.164	513.584	531.281	794.614	138.937	389.295	5962.99	811.514	464.28	6403.21	2588.58	2631.98	2188.64	207.225	6338.59	1671.27	1708.36	1393.07	1477.49	1626.25
ENSG00000143549	7170	TPM3	806.818	82.3911	98.7576	101.743	117.791	20.2332	57.9686	688.761	150.329	124.812	676.658	716.858	638.307	524.007	47.124	696.484	226.089	281.666	220.721	228.094	214.276
ENSG00000143612	25912	C1orf43	377.181	27.685	34.3548	34.6304	45.8289	7.14905	21.5963	340.9	57.6147	43.9309	360.883	231.628	238.97	186.113	17.5517	356.529	97.3982	111.734	88.5782	105.468	104.412
ENSG00000143569	9898	UBAP2L	375.24	27.0919	38.9375	36.3839	51.3082	11.6024	25.3743	396.994	47.6807	41.4893	355.697	208.938	174.915	158.133	14.8215	417.392	97.4322	109.289	76.3501	87.7346	101.798
ENSG00000143575	10456	HAX1	177.029	15.3405	18.4469	18.97	19.5561	3.67986	10.2895	156.147	32.9406	24.0623	166.126	136.662	138.016	112.079	8.73526	172.886	55.1101	64.5548	49.3658	55.0707	58.0716
ENSG00000143515	57198	ATP8B2	16.0925	0.734708	1.52349	0.858812	0.816904	0.23885	0.452952	15.3767	2.26263	2.3727	17.0026	4.80182	3.95196	2.99814	0.21423	10.5118	1.85565	1.69832	1.76857	1.82489	2.60374
ENSG00000160712	3570	IL6R	4.46385	0.47701	0.581298	0.524243	0.184698	0.111007	0.140418	7.61743	1.69703	1.30433	8.76925	3.51188	3.30663	2.83929	0.213394	5.11581	1.18987	0.965478	1.10493	1.30387	1.23484
ENSG00000169291	126669	SHE	0.988615	0.213046	0.266268	0.204339	0.147958	0.0223344	0.071237	1.19006	0.251987	0.453342	0.999866	0.666778	0.606806	0.416315	0.0547419	1.14305	0.257533	0.153921	0.247072	0.370733	0.403489
ENSG00000160714	55585	UBE2Q1	68.2012	5.50394	7.6219	7.06658	8.55004	1.30844	4.02986	67.6108	10.1334	7.48752	65.8846	42.4511	38.7673	31.6669	3.2604	62.32	16.1526	19.3908	14.462	16.8289	17.7218
ENSG00000160710	103	ADAR	195.88	15.7001	20.9736	18.9252	26.5434	4.56003	11.7089	195.622	26.0004	19.563	195.788	94.4	85.5183	72.8503	7.80022	215.015	43.0418	43.5069	36.6944	39.4118	47.714
ENSG00000143603	3782	KCNN3	0.124207	0.101627	0.121366	0.0566344	0.0779348	0.0140031	0.0424786	0.202202	0.11305	0.118853	0.267485	0.233225	0.194764	0.125675	0.0304716	0.344488	0.186201	0.157007	0.178393	0.114052	0.276902
ENSG00000163344	10654	PMVK	79.1321	5.87127	7.33943	8.54072	9.36819	1.53929	5.12076	78.3503	14.4791	11.773	86.644	50.5606	56.7132	43.902	5.01905	75.7327	23.3628	25.0255	21.4361	26.0933	24.3377
ENSG00000163346	57326	PBXIP1	67.1286	1.08129	2.8808	2.30625	4.12739	0.752649	2.1071	72.0873	2.60221	2.20199	89.3198	10.7895	12.3534	10.3558	2.89549	60.9213	6.59977	4.42618	3.27149	5.24724	7.9432
ENSG00000163348	90780	PYGO2	43.2848	4.89705	5.67108	5.62007	7.06115	1.12843	3.36259	46.9397	9.2746	7.89529	50.7995	35.553	36.5451	28.7371	2.43934	46.0643	16.8492	17.871	15.5165	16.3941	18.918
ENSG00000160691	6464	SHC1	112.466	10.5281	13.7687	13.4966	14.4576	3.31424	6.62725	113.263	16.8145	13.538	119.944	64.6521	63.0782	50.4159	5.25966	128.22	25.8637	29.3946	25.4989	24.6853	30.6416
ENSG00000173207	1163	CKS1B	324.269	28.2733	35.8861	36.6169	45.7957	8.16068	23.7906	269.834	70.0911	51.2232	242.601	267.657	295.707	208.703	17.1353	286.458	96.6473	129.472	107.496	121.007	104.681
ENSG00000160688	80308	FLAD1	82.9252	8.66767	10.1583	9.89171	12.0053	1.98038	5.39956	79.7488	22.451	20.5555	75.7584	80.2802	79.8801	64.5651	4.41301	85.6305	34.9991	39.1244	34.6016	37.8899	34.5029
ENSG00000160685	51043	ZBTB7B	55.6206	5.52613	5.86725	6.59293	7.34666	1.26025	3.51801	59.2603	6.26231	5.17043	80.6058	35.0833	35.0301	31.2168	4.35865	69.9669	15.0848	13.1289	11.1742	12.7827	15.444
ENSG00000163354	127579	DCST2	3.9186	0.80239	0.719025	0.412628	0.566576	0.287776	0.25161	4.68005	0.104739	0.614511	4.95126	2.09895	3.15975	1.71188	0.32362	3.41696	0.410294	0.528124	0.321839	0.286406	0.965833
ENSG00000163357	149095	DCST1	5.50191	0.437716	0.272592	0.71654	0.485923	0.160667	0.313046	5.11101	0.603088	0.902612	5.53817	5.03464	4.92594	3.53272	0.542018	6.07617	1.39465	1.11435	1.02012	0.920938	1.24404
ENSG00000143537	8751	ADAM15	132.208	14.5936	13.2103	15.4964	24.1444	2.73178	10.9881	125.586	29.6068	28.7441	146.386	134.167	154.024	134.786	13.4429	145.123	56.3869	63.0323	57.6379	56.2842	45.7459
ENSG00000243364	1945	EFNA4	56.149	5.0255	5.78401	5.85266	7.2875	2.04345	3.60185	55.2763	9.71708	7.28476	56.3667	37.5233	41.8868	34.2703	3.07815	58.1927	20.2392	21.306	16.2423	19.9005	21.8434
ENSG00000143590	1944	EFNA3	111.544	10.1237	11.9098	12.9246	15.9018	2.94311	6.43505	101.101	12.7815	10.7916	127.631	89.8683	95.1973	80.8207	7.94793	130.918	34.5715	35.1364	32.2703	31.3292	39.0777
ENSG00000169242	1942	EFNA1	114.077	7.75217	9.37926	8.33842	8.63533	2.00324	5.20501	125.852	14.1343	10.9205	134.192	57.4346	65.3704	52.735	5.50475	143.193	27.8355	25.095	20.4811	26.9823	33.9072
ENSG00000169241	55974	SLC50A1	114.511	10.2415	12.3205	12.9746	13.8535	2.49766	6.86435	104.262	16.2318	12.3904	116.748	78.5042	84.5481	67.8804	7.22943	106.035	26.1133	29.6586	25.3267	29.1278	27.7827
ENSG00000179085	54344	DPM3	194.494	21.7646	29.4904	33.935	33.5201	6.48704	21.753	178.673	41.4763	24.3325	178.019	139.978	170.504	127.182	13.0938	198.849	66.0152	68.3038	63.3143	75.5816	76.4025
ENSG00000163463	200185	KRTCAP2	453.066	38.3866	45.2735	51.5643	65.8628	11.3374	31.9221	419.338	73.0297	47.1	404.054	281.621	285.248	261.193	28.4989	425.748	136.088	149.246	119.86	127.275	126.751
ENSG00000163462	80128	TRIM46	9.57842	0.978922	1.1499	0.598906	1.25279	0.325457	0.830405	14.1104	1.50807	2.32587	12.7683	7.11496	7.52705	5.85589	0.382612	12.6881	3.08254	2.76456	2.62202	2.95359	3.00245
ENSG00000185499	4582	MUC1	66.4618	6.97373	13.0347	11.1504	15.4508	1.9526	6.69845	116.216	4.76022	4.43793	141.865	51.2629	53.5256	52.2001	13.7851	100.699	12.8008	14.9959	13.131	12.7511	14.943
ENSG00000169231	7059	THBS3	39.3888	1.55244	2.11279	2.30766	4.32707	0.914556	2.09279	42.3887	3.21182	2.68867	40.9672	15.3849	13.2658	10.8278	1.25157	46.016	9.08472	7.33509	6.05659	6.72434	11.2698
ENSG00000173171	4580	MTX1	76.1399	9.30304	8.67169	9.60428	12.2852	1.51372	5.20542	69.3751	12.7972	10.037	68.9435	54.2561	57.2387	49.8032	5.42151	80.1383	26.1896	27.4367	22.4613	25.1146	26.6362
ENSG00000177628	2629	GBA	84.8785	7.73889	9.86189	9.47155	13.1302	2.11778	5.74472	82.9708	10.4231	8.90265	95.0404	54.4465	56.5633	47.2764	5.16928	87.9034	24.4201	27.0897	20.2439	21.3418	25.5757
ENSG00000160767	10712	FAM189B	28.7868	3.50958	3.51283	3.98511	5.6789	0.863911	2.96709	37.7561	7.88761	6.28841	34.9183	34.9222	39.4032	35.8461	3.16305	50.9549	21.0091	21.7281	16.5747	16.9547	18.0037
ENSG00000116521	10067	SCAMP3	93.9509	11.8204	10.6942	12.6341	13.5646	2.54899	8.32788	98.8002	19.3058	14.9994	93.1631	68.2011	70.5748	60.1418	6.45089	100.322	36.3106	39.5721	30.7053	35.4467	39.3512
ENSG00000176444	1196	CLK2	54.454	6.03708	7.60967	6.75272	8.12509	1.87051	3.03954	69.567	10.428	9.62364	61.3815	39.6499	35.4124	25.6664	2.19955	62.1414	15.3295	14.7471	14.4894	15.1113	20.9858
ENSG00000143630	57657	HCN3	4.97659	0.524269	0.457037	0.628511	0.556177	0.138874	0.214485	7.69818	0.593587	1.00149	7.57336	5.22435	4.96133	4.09742	0.315036	7.55013	1.33364	1.17927	1.05818	1.46245	2.74726
ENSG00000160752	2224	FDPS	225.587	19.6751	25.2032	28.9575	38.2863	5.65237	19.4044	219.461	32.9686	27.2763	200.067	150.329	155.372	118.244	9.97781	246.731	62.1974	70.4228	54.6178	69.4674	76.2387
ENSG00000160753	23623	RUSC1	42.4875	7.11002	7.00406	9.22689	8.59084	1.3061	3.8139	48.6247	11.6038	10.7997	44.9138	60.2765	62.4692	52.3064	5.13608	47.191	21.994	23.425	19.823	22.9504	23.4453
ENSG00000116539	55870	ASH1L	66.5922	7.568	9.84918	8.16231	9.36582	2.23051	5.19172	93.5139	12.7272	12.1926	80.618	48.1608	42.451	33.3843	2.67856	76.7694	18.7722	20.0103	19.8669	20.6189	24.4407
ENSG00000125459	55154	MSTO1	83.0813	7.34971	8.95754	8.76408	8.55919	1.26336	5.0805	82.9656	13.6264	13.8027	79.1891	51.1498	50.2699	42.6191	3.1254	82.7594	24.5399	22.8922	22.3252	23.3572	30.9294
ENSG00000163374	55249	YY1AP1	123.5	9.92739	9.37833	12.9992	13.974	2.48008	7.34129	125.825	17.758	16.2493	119.103	79.4377	73.3532	59.3244	5.30903	134.701	32.9318	35.1843	30.1221	33.127	31.4257
ENSG00000132676	7818	DAP3	233.038	19.7328	23.9834	25.7457	31.1559	6.30473	16.7369	227.174	46.929	43.9198	208.341	184.527	179.083	124.909	8.15854	228.532	62.1683	73.3602	67.6627	74.1511	73.9542
ENSG00000116580	54856	GON4L	47.1722	4.46447	5.26806	5.0198	5.82712	1.07104	2.44456	55.0171	7.11662	6.99884	51.1004	30.4702	26.9465	21.4705	1.98631	51.2439	11.7697	12.3569	10.8381	12.6264	14.4786
ENSG00000132718	23208	SYT11	8.67676	0.410704	0.850734	0.582658	0.46906	0.164621	0.271011	11.6515	1.27609	1.13928	10.0902	2.48978	2.67157	1.9487	0.22771	9.0232	1.17918	1.15642	1.56111	1.34361	1.97714
ENSG00000143622	6016	RIT1	59.9283	4.99098	6.31312	6.09735	5.94518	1.47401	2.71118	60.0428	6.03395	5.22428	64.3137	27.9637	24.7132	18.7861	2.00418	50.1993	6.64598	8.35087	8.86505	7.65129	13.6319
ENSG00000132680	22889	KIAA0907	80.6188	8.22335	10.7646	9.83086	9.29726	1.66718	4.93611	97.4697	14.8192	16.451	95.7353	52.5614	48.0165	37.2223	2.53345	88.852	20.1325	20.1754	20.2525	22.0518	28.5363
ENSG00000116584	9181	ARHGEF2	173.2	11.7417	17.161	18.5935	15.3592	3.83011	8.11145	182.751	26.391	27.2314	208.114	116.541	103.127	91.6511	6.06556	182.042	45.4615	46.8685	42.8857	47.2117	59.8871
ENSG00000163479	6746	SSR2	770.099	51.1231	58.5041	64.4709	85.6043	15.3993	38.9197	640.114	102.186	79.9622	711.17	391.594	378.989	307.656	25.8349	659.891	192.244	206.594	176.328	194.705	186.436
ENSG00000160803	56893	UBQLN4	69.7202	7.63654	8.67433	9.30209	11.2543	1.88287	5.13776	76.0809	14.0864	12.1538	73.7486	70.6829	65.727	55.7431	4.80094	73.684	24.2986	30.9534	23.7955	24.3271	23.9635
ENSG00000116586	28956	LAMTOR2	155.036	12.0612	11.9804	11.6514	16.3483	3.11932	8.94655	121.445	20.9691	15.8833	143.13	82.2251	90.1126	73.9195	10.3981	131.191	41.5697	44.8204	38.0141	40.4763	39.6541
ENSG00000132698	57111	RAB25	143.835	8.58286	9.61455	11.767	16.3864	2.6589	8.26105	130.652	14.4998	9.57687	164.581	102.53	104.632	84.5549	12.0048	144.32	21.8059	24.6728	23.7547	24.2937	27.9308
ENSG00000254726	92312	MEX3A	32.887	2.18235	2.57977	2.52612	4.65764	1.31046	2.13589	38.9288	5.08386	4.53758	33.991	14.6523	13.6677	12.0847	0.651187	43.2188	13.6133	12.9151	8.75151	10.119	11.5451
ENSG00000160789	4000	LMNA	501.586	62.5562	62.3225	74.109	88.3006	11.8442	39.003	474.365	122.595	111.426	508.094	537.036	568.208	492.833	55.1051	501.076	192.913	225.623	190.567	193.267	179.487
ENSG00000196189	64218	SEMA4A	15.2545	1.03813	1.02777	1.30415	1.46605	0.458683	1.04705	15.9338	0.9613	0.738418	18.5204	4.93105	4.83123	4.0728	0.338109	16.7356	2.01095	1.67131	1.23369	1.94722	3.20949
ENSG00000160785	9673	SLC25A44	31.8174	4.67687	5.06489	5.41811	5.73785	0.931395	2.48378	31.4631	6.50209	6.07613	33.7933	29.4337	25.704	22.2265	2.04455	34.8327	11.8076	13.0117	11.2108	11.6356	13.2526
ENSG00000160783	11243	PMF1	88.0662	6.84583	11.6968	10.2662	13.8041	2.93914	6.92426	81.1857	15.4233	11.5915	77.6964	59.9835	56.2215	50.4985	3.77402	81.6596	23.5799	27.7522	19.8619	24.9759	29.6667
ENSG00000160781	79957	PAQR6	12.0933	1.2493	1.24304	1.84117	1.46411	0.355292	0.613208	16.207	0.814711	1.64695	18.2428	9.23678	9.12856	7.01509	0.659166	16.1094	3.46352	2.46005	2.44596	3.19511	6.52043
ENSG00000198952	23381	SMG5	82.3159	10.1074	11.6917	12.0857	14.5137	2.00921	6.24019	90.5988	20.786	18.7613	90.6856	68.2515	67.2115	58.3433	4.91309	96.8807	32.9574	33.9639	28.8656	30.5714	34.4816
ENSG00000163472	84283	TMEM79	44.3792	2.74462	3.81138	3.57537	5.65604	1.02	2.31942	49.5079	5.00325	4.56933	63.2621	34.8545	36.0395	30.1044	4.48774	45.7171	8.86357	8.51139	7.33521	7.1913	12.3369
ENSG00000198715	112770	GLMP	98.04	7.47348	8.8535	7.0431	8.58928	1.7815	3.30203	94.0993	8.25264	8.48807	104.986	23.4847	23.1318	21.5873	3.35442	100.548	15.3713	14.5508	9.98773	12.6794	18.5335
ENSG00000163468	7203	CCT3	294.975	31.0682	36.6119	35.9211	50.5291	7.9287	22.0187	302.299	68.1713	56.5685	281.736	240.302	236.834	187.177	12.9777	305.425	121.041	133.125	111.728	121.967	114.763
ENSG00000116604	4209	MEF2D	20.4177	1.49817	2.25337	2.75637	3.24584	0.400384	1.0394	25.3511	2.86544	2.60857	28.239	11.6958	11.416	10.6203	1.19889	30.802	5.71768	5.28914	4.85369	5.27284	6.18551
ENSG00000183856	128239	IQGAP3	35.4696	5.68843	5.86017	5.75389	6.38268	1.14112	3.04833	36.9235	10.3005	13.6927	25.1604	35.0016	35.1542	29.2426	1.9251	40.6675	15.8596	16.6975	14.1475	15.3661	16.6053
ENSG00000163382	128240	NAXE	103.388	8.53967	11.3118	11.0612	12.9149	2.37142	6.49884	84.3571	16.663	11.463	97.7796	73.7658	77.4676	58.329	6.215	104.791	32.4906	37.2848	29.6039	34.4879	33.9799
ENSG00000160818	54865	GPATCH4	32.9397	8.18945	8.31352	8.01517	8.30479	1.33892	3.7563	37.5602	10.4511	11.0399	30.8394	44.7109	39.1589	29.8494	1.88404	41.3013	18.2214	21.6297	15.6159	19.6567	21.7525
ENSG00000143320	1382	CRABP2	140.807	7.92504	8.90021	7.67277	35.4668	9.33149	14.4997	134.121	26.8775	21.2647	196.657	382.398	369.721	300.285	34.8842	196.828	75.3681	103.187	103.383	95.5209	72.4892
ENSG00000143319	81875	ISG20L2	30.9929	5.01837	5.92018	5.87347	6.37673	0.941911	3.26849	35.0154	7.5782	5.86598	33.2564	35.2004	33.4944	27.7522	2.00147	37.113	15.6083	17.143	14.2554	14.9686	16.0301
ENSG00000143303	51093	RRNAD1	30.788	2.25343	4.95463	3.15552	4.57577	0.809035	1.40592	37.5447	3.72576	5.83263	38.6243	21.4852	20.7682	16.6848	1.82866	38.5273	10.008	6.92043	9.6276	7.7642	10.8296
ENSG00000143314	79590	MRPL24	116.182	14.0333	17.6401	17.4332	19.8377	3.65161	8.97354	116.291	31.5175	24.2999	111.237	99.2961	100.762	76.1974	6.44724	122.72	46.2662	50.1605	48.3602	51.5228	53.8925
ENSG00000143321	3068	HDGF	585.835	58.038	67.4346	68.8248	93.7459	14.3979	47.2637	496.094	103.622	87.1308	473.624	466.898	446.103	358.903	29.9446	584.615	179.8	211.963	166.812	183.779	169.858
ENSG00000143294	5546	PRCC	80.9932	10.4354	9.70614	12.7272	12.8551	2.44501	6.76754	80.2741	18.1601	13.4522	75.1047	62.087	59.0146	49.5696	4.37961	96.5071	31.5359	37.1956	28.1228	30.9835	32.015
ENSG00000027869	9047	SH2D2A	4.77972	0.386883	0.555008	0.787864	1.12255	0.124147	0.262968	3.73305	1.48862	0.932554	2.69222	4.33253	4.03414	3.62711	0.259751	5.34036	1.54011	1.84991	1.24244	1.72376	0.935375
ENSG00000132694	9826	ARHGEF11	28.2965	2.62305	2.86769	3.06413	4.20639	0.681617	1.89431	33.9055	3.69771	3.54654	30.1303	16.0891	14.9968	12.8839	1.4081	34.0478	7.06062	7.26441	6.59294	6.95961	9.45126
ENSG00000117036	2117	ETV3	50.6399	5.56265	6.06052	6.54727	7.53666	1.42191	3.51721	58.5608	9.34988	8.47887	44.7427	31.0654	28.654	22.954	1.73339	74.4554	21.3503	22.3475	16.8441	17.4092	24.1583
ENSG00000183853	55243	KIRREL1	13.6028	1.99195	1.98032	2.27092	2.2387	0.314213	1.34133	16.5849	2.90982	2.02884	13.3267	3.07853	3.17188	3.01396	0.230874	13.5838	3.97067	3.92222	2.84069	3.58912	3.58751
ENSG00000162706	57863	CADM3	0.57141	0.479168	0.405774	0.507401	0.172984	0.217586	0.195808	0.583197	0.423364	0.573887	0.552148	0.295498	0.21082	0.157907	0.137919	0.65612	0.494939	0.404012	0.414494	0.347646	0.681596
ENSG00000158716	54935	DUSP23	116.632	13.7469	16.6658	23.4609	16.992	2.93117	9.64445	98.5865	19.6705	12.9979	112.099	54.4346	54.0338	47.233	6.67924	107.171	29.5662	30.5924	28.2154	33.6425	33.7929
ENSG00000158710	8407	TAGLN2	446.716	72.7155	69.5161	83.0402	107.609	13.5166	51.0961	437.315	129.259	158.348	345.745	390.729	421.197	349.53	32.7423	672.229	319.649	333.083	240.732	269.183	253.766
ENSG00000085552	57549	IGSF9	10.5006	2.42899	2.96026	3.27878	3.47272	0.829784	1.66449	17.015	4.19991	5.39122	12.418	5.90492	6.05124	5.51207	1.14431	24.5383	11.6295	9.67059	7.25467	8.64529	11.0696
ENSG00000143315	93183	PIGM	21.1483	2.26261	3.31876	2.90257	3.50179	0.553024	1.64116	25.3084	4.54679	5.19673	19.333	13.5112	12.1178	9.58253	1.00313	25.2726	7.3582	6.74167	5.18068	6.43798	7.59471
ENSG00000162729	93185	IGSF8	36.6368	3.23184	3.2403	3.36703	4.42775	0.735894	1.95447	33.587	6.28872	5.63012	37.9718	19.7925	24.989	20.7893	2.29296	37.6696	9.48124	10.4967	7.78828	9.01672	9.75965
ENSG00000162734	8682	PEA15	131.271	17.3887	19.5369	20.341	21.9495	3.59304	12.1816	117.763	23.6458	22.8748	131.41	116.606	107.866	88.0281	8.43978	137.182	45.4265	54.115	41.1126	44.8765	43.209
ENSG00000132716	50717	DCAF8	145.11	14.9124	17.5474	17.5441	20.9532	4.65609	9.37433	175.699	16.1224	20.4877	150.364	73.4675	66.0951	52.6168	5.01518	174.978	33.3006	32.5653	30.696	32.9031	47.1575
ENSG00000162735	5824	PEX19	56.3909	4.19642	6.75264	5.76015	6.35009	1.60658	2.77326	50.6523	5.68041	4.64271	52.4904	23.5089	22.2384	18.2358	1.70764	48.8343	11.2079	11.3754	9.13784	12.3595	12.5624
ENSG00000122218	1314	COPA	291.34	19.9836	23.4174	23.8547	35.6044	6.06723	16.0224	250.59	31.0192	27.9825	261.298	108.037	101.801	83.121	9.00724	284.849	59.627	61.7989	49.4837	55.5946	60.4843
ENSG00000162736	23385	NCSTN	125.155	6.18118	8.71848	8.75413	12.5951	3.15817	5.58062	126.515	13.3626	12.9754	126.98	40.8684	41.7149	34.2576	4.04974	125.298	20.8805	21.2029	15.5813	19.303	22.0355
ENSG00000162738	57216	VANGL2	31.1312	2.17437	2.68457	2.56481	3.86651	0.98364	2.05996	34.4037	3.13817	3.44874	35.3489	12.0231	10.8908	10.1047	1.01439	42.4372	7.12871	7.54785	5.66676	6.28423	7.99334
ENSG00000162739	114836	SLAMF6	1.56728	0.458077	0.682118	0.300699	0.186265	0.132744	0.178784	2.09866	0.286316	0.47251	1.59603	1.05569	1.21446	1.01888	0.128986	1.79299	0.371435	0.493973	0.371749	0.564378	0.721837
ENSG00000066294	8832	CD84	0.566176	0.254279	0.254154	0.195194	0.151797	0.167247	0.165764	0.943287	0.432825	0.965477	0.660586	0.67423	0.578253	0.484143	0.381968	0.714511	0.494109	0.524058	0.500884	0.531265	0.414899
ENSG00000158769	50848	F11R	203.869	13.6193	18.2796	20.8656	26.2262	5.42785	12.03	186.52	25.3318	27.8284	190.926	96.2829	81.3089	71.1687	6.67374	196.408	46.5512	44.1456	40.3949	49.4963	45.4057
ENSG00000215845	100131187	TSTD1	128.514	10.9414	13.4835	12.572	18.4315	3.77462	8.75276	154.491	18.515	17.6624	142.063	68.6717	70.0573	58.8257	6.20389	152.228	36.2543	32.7831	28.8115	35.7861	40.3854
ENSG00000158773	7391	USF1	48.8988	6.98063	11.1852	8.41114	9.49646	2.22493	5.17506	51.984	8.74146	10.1767	52.9215	30.4305	27.8981	21.5792	2.42289	65.39	22.9184	25.2126	16.2754	20.8454	25.8525
ENSG00000186517	257106	ARHGAP30	19.5308	2.79286	3.02353	3.50191	2.70834	0.865534	1.25387	22.9124	2.40683	3.3597	21.243	19.2946	20.303	14.3106	0.661173	32.0227	5.55003	6.9312	5.53687	6.10927	10.4623
ENSG00000143217	81607	NECTIN4	136.718	12.1434	15.472	14.7522	17.0908	3.81322	8.28535	154.412	16.4458	20.5388	154.455	103.191	106.304	83.1974	8.13243	208.959	52.813	46.9258	38.2386	44.6471	58.7475
ENSG00000143256	5202	PFDN2	178.325	19.996	29.0762	31.909	31.0648	6.75999	15.2263	163.814	45.1229	35.2512	164.882	171.87	184.229	132.132	9.66208	228.569	98.165	111.91	83.4445	94.5651	88.306
ENSG00000158793	4817	NIT1	32.5118	2.88513	3.49326	3.55555	3.67374	0.691718	1.73346	36.7939	5.51277	4.54325	37.8173	17.963	16.8163	13.6792	1.59625	38.5138	10.1803	8.20837	7.77845	8.06152	12.1552
ENSG00000158796	9191	DEDD	60.0306	6.66079	8.30615	8.49534	9.06922	1.31785	4.511	62.1129	10.2059	9.20881	65.1432	36.4548	38.0284	30.9971	3.13209	75.0424	23.1912	23.2607	16.7293	21.1697	23.3693
ENSG00000143222	51506	UFC1	162.787	13.6238	14.4059	16.3807	18.8519	3.83729	9.21783	135.172	23.8203	25.0065	141.481	85.1548	77.0669	64.9514	7.16921	164.678	58.582	59.5398	39.4399	49.4985	56.5382
ENSG00000143258	27005	USP21	33.1793	4.02621	3.96908	3.99624	5.94628	0.900038	3.10329	42.1093	5.86508	6.06691	36.764	19.9936	19.5245	15.8566	1.52633	48.0545	15.4673	16.1672	11.6243	13.9397	18.2472
ENSG00000143224	5498	PPOX	23.3981	2.76736	3.25612	3.22983	3.07091	0.707955	1.6616	30.6793	3.53089	4.8167	22.0186	12.3299	12.3725	9.94714	0.998016	33.3517	11.1256	7.77151	8.42893	9.177	11.5961
ENSG00000158850	8703	B4GALT3	63.4543	6.22273	7.74179	8.71495	8.91476	1.75672	3.91739	63.2973	10.8023	11.5126	65.0458	36.8131	35.4612	28.1447	2.79342	84.5429	28.103	26.4962	21.3105	23.064	24.3564
ENSG00000158859	9507	ADAMTS4	2.14016	0.577362	0.707764	0.619446	0.434822	0.195346	0.186522	3.08474	0.766688	1.02177	2.54761	2.1365	2.08845	1.409	0.0991329	2.92907	0.872664	0.809202	0.805449	1.03863	1.29727
ENSG00000158864	4720	NDUFS2	123.828	12.0713	13.1279	14.5781	18.6664	3.94189	9.44148	115.796	18.725	19.7211	115.515	69.3987	71.7574	55.6224	5.79174	140.998	37.3513	35.3096	29.4776	35.4977	40.4017
ENSG00000158882	84134	TOMM40L	18.3555	2.101	2.13909	2.72104	2.95988	0.455158	1.24092	16.0672	3.12034	3.35374	17.1812	12.1136	11.9152	8.34648	0.89946	19.6536	7.37108	7.56129	5.84626	5.7892	7.12006
ENSG00000143252	6391	SDHC	212.908	20.7843	25.2588	26.54	34.5198	4.51029	17.226	179.541	35.5419	29.6497	196.222	127.477	135.653	91.7111	9.26176	202.333	61.0215	60.166	59.7924	64.0804	59.8133
ENSG00000188931	257177	CFAP126	70.182	4.60347	5.9009	5.47574	5.6664	1.51942	2.60448	77.7471	9.85851	10.6787	71.017	43.7997	33.8972	26.8343	2.67232	80.1528	20.1679	21.3582	18.2388	19.0692	28.2958
ENSG00000143226	2212	FCGR2A	3.26861	4.5111	4.01472	4.1089	2.21765	2.25388	2.03942	6.4645	6.04058	4.62556	4.76873	9.95437	11.3853	10.2085	1.53392	5.66158	8.454	9.7126	8.42283	9.40108	7.2431
ENSG00000081721	11266	DUSP12	44.4622	6.39265	6.45333	7.41162	6.58031	0.879056	5.37767	44.0419	11.8642	12.382	43.1706	38.5739	39.7311	30.9283	2.27606	53.8572	17.7026	20.3655	19.9566	24.0128	23.1835
ENSG00000118217	22926	ATF6	28.9927	1.75433	2.42358	2.20067	2.85016	0.61453	1.42631	26.9854	3.23698	3.49962	26.1146	12.9464	11.6982	9.75734	0.740322	33.0603	7.75254	7.04358	5.00843	6.30998	8.01693
ENSG00000198929	9722	NOS1AP	4.58746	1.08456	0.981469	1.03257	0.850311	0.904294	0.682822	6.41163	1.43686	0.843473	5.21062	1.91278	1.82524	1.23628	0.683407	7.1307	1.35924	1.25731	1.26335	1.08386	2.81324
ENSG00000239887	400793	C1orf226	4.89771	0.408431	1.07362	0.943434	1.02966	0.203217	0.327163	6.61368	0.549162	0.673712	5.52174	2.16307	1.44305	1.14346	0.216122	5.58445	1.90391	0.959327	0.781556	1.42475	1.96832
ENSG00000152332	127933	UHMK1	89.9092	7.94276	11.1196	10.402	13.8989	2.20267	6.06087	94.9316	14.678	11.768	93.5243	48.1595	45.5288	34.5727	3.83371	84.703	18.8598	21.9036	19.339	21.0284	20.8518
ENSG00000117143	6675	UAP1	208.185	12.9451	13.5018	13.2551	22.4274	3.7483	10.1337	179.827	21.2276	21.0825	178.539	99.7197	94.4632	66.5692	6.40339	203.535	49.9996	53.0085	43.9814	47.591	45.4958
ENSG00000162733	4921	DDR2	52.0936	1.12432	0.700639	0.337962	1.27993	0.326813	0.382143	50.8892	1.70415	1.62514	66.5004	5.42258	6.88173	4.0461	0.434108	39.9159	2.50021	3.25014	4.0694	3.04112	2.55917
ENSG00000132196	51478	HSD17B7	46.5899	4.32183	5.94383	5.53216	7.78175	1.17927	3.99533	62.3845	6.89198	5.0952	56.5867	25.6144	24.7056	16.8142	1.3336	58.3862	11.0035	10.581	8.51771	8.90397	17.6861
ENSG00000143228	83540	NUF2	52.0198	6.81994	8.40254	8.1718	9.21672	1.52477	4.94183	44.0245	13.9763	12.3109	32.8259	52.0815	44.3708	36.5856	1.87228	52.5316	19.8324	23.1469	21.0444	25.0287	22.2793
ENSG00000185630	5087	PBX1	94.8849	6.2904	8.05937	7.8363	18.6788	3.30739	9.36862	107.398	12.8598	12.4764	76.7386	16.5231	14.1953	12.4296	2.45008	121.534	31.0773	23.3127	18.6892	21.1661	34.4004
ENSG00000143198	4259	MGST3	394.226	25.8238	36.6972	35.062	48.0085	9.10956	24.6293	377.328	44.2461	37.0823	399.525	200.866	197.977	149.604	20.5926	326.817	67.4187	71.8947	65.1907	75.2981	97.4372
ENSG00000143149	223	ALDH9A1	73.1044	3.18131	4.01756	3.78592	5.47361	1.07639	3.15723	61.9431	4.96536	3.74113	78.0982	24.1217	24.4684	17.4981	1.54709	55.541	8.31757	8.66223	7.73444	8.34407	9.28104
ENSG00000143183	54499	TMCO1	185.647	16.4736	22.3385	19.0952	25.5895	3.26914	12.7109	165.601	25.4965	22.3922	171.819	114.178	102.913	78.12	8.59151	157.804	45.3764	52.9662	43.7488	46.0794	46.6812
ENSG00000143179	7371	UCK2	76.9312	6.12666	8.17782	9.55062	11.1797	2.19321	5.51098	74.0902	17.0932	14.1449	66.4942	59.6038	60.0168	50.5742	3.57248	92.7846	35.4052	36.7994	30.5099	33.4126	29.6108
ENSG00000188859	149297	FAM78B	1.29889	0.662106	0.685574	0.487439	0.651871	0.136558	0.151402	1.47526	0.502678	0.404789	2.19033	3.5477	4.04895	2.93235	0.845277	2.06089	1.1133	1.49166	1.2598	0.918263	1.12543
ENSG00000143157	57645	POGK	78.9023	7.35954	7.91055	8.69358	10.8189	1.9751	4.8483	85.321	13.7964	12.5748	78.9973	49.3185	44.9815	37.1418	3.74741	89.3155	26.0394	26.4647	21.23	24.6739	28.285
ENSG00000152382	117143	TADA1	27.1087	2.71999	3.20723	2.67879	3.46991	0.66226	1.67762	26.3162	3.55523	3.032	22.0092	14.182	12.5032	9.81595	0.971877	26.6495	6.14175	7.3914	5.13773	6.97602	6.93859
ENSG00000143195	387597	ILDR2	0.544782	0.140497	0.191538	0.143593	0.231621	0.0419749	0.0496882	0.777159	0.155339	0.253777	0.629259	0.318311	0.311768	0.258874	0.0481951	0.670982	0.160114	0.240809	0.168385	0.112985	0.211757
ENSG00000143190	5451	POU2F1	10.3647	2.15771	3.38075	1.87095	1.80392	0.421308	1.27581	14.7626	2.40237	2.63393	12.5322	6.76518	6.75033	6.18808	0.320647	13.765	2.58985	3.8088	2.68066	3.11868	3.9374
ENSG00000143162	8804	CREG1	124.896	4.74773	7.19693	6.822	9.18955	1.84688	4.19355	103.133	9.23725	5.60679	117.934	27.7745	28.5493	20.3409	2.53924	89.3688	13.3844	13.57	10.2242	12.6509	15.9162
ENSG00000197965	9019	MPZL1	163.808	12.0604	13.2848	14.3815	21.4474	4.30618	12.0469	160.314	20.9963	19.6596	160.254	74.9058	72.3858	53.7624	7.21676	159.192	42.6804	39.3742	34.5413	37.6707	37.2112
ENSG00000143158	25874	MPC2	64.166	7.37806	9.78949	7.73811	12.9266	2.04585	5.14738	51.6499	8.93227	6.83238	59.0627	32.3255	29.1099	27.4346	2.10506	52.8156	14.8118	17.2251	12.4922	14.6308	15.5879
ENSG00000143164	55827	DCAF6	75.7918	5.19593	6.44522	6.37093	10.5942	2.25725	5.3387	71.9682	7.37449	7.13138	72.6175	35.946	32.9897	26.5083	2.8903	72.5923	15.7029	16.0678	15.7475	15.4291	16.4937
ENSG00000143147	23432	GPR161	14.8527	1.26674	1.06908	1.76354	2.27654	0.303169	0.836299	14.2077	1.8845	1.58889	15.9465	7.49632	8.62626	7.20531	0.788474	18.5375	4.7192	4.53952	3.09135	4.19483	5.16522
ENSG00000143155	261726	TIPRL	58.8638	6.70349	8.49312	8.97921	12.2767	2.09668	5.63967	61.4421	8.77807	6.92964	55.7286	33.2926	29.0426	24.4509	2.56298	61.346	17.9961	17.4366	12.8428	17.1638	18.0431
ENSG00000213064	375035	SFT2D2	137.515	11.3015	16.9037	13.7772	18.1981	3.91111	8.64838	159.91	16.6458	16.1182	156.651	69.1221	64.4688	48.8543	4.77151	161.037	32.4308	31.0951	26.4401	30.1436	40.0994
ENSG00000143178	9095	TBX19	7.20069	0.839686	0.91663	1.0218	1.08037	0.318226	0.366349	10.218	0.764713	0.79597	11.5745	2.99063	2.77501	2.0327	0.261859	7.36917	1.06199	0.834788	0.618867	1.07425	1.62416
ENSG00000143153	481	ATP1B1	53.0014	7.9802	10.7568	10.9649	10.8279	1.53538	4.58695	42.2167	7.80942	5.70909	57.2258	30.5521	29.3069	21.8579	3.05897	40.7723	6.09063	8.27226	7.75764	8.81556	11.5763
ENSG00000143156	29922	NME7	12.3531	0.789702	1.64916	1.27601	2.25747	0.257831	0.823748	15.0349	1.40541	1.29372	13.0849	4.76842	4.91972	3.69285	0.264116	12.9374	2.78328	3.00433	2.50105	2.47909	4.24303
ENSG00000117475	8548	BLZF1	26.9513	4.52758	5.72726	5.35672	5.49085	0.961618	2.86024	36.2077	5.49894	4.26487	31.4296	19.9567	19.6021	13.4991	1.10088	29.2132	7.70128	8.10971	6.09234	9.46243	11.1332
ENSG00000117479	10560	SLC19A2	9.67642	1.37476	1.59993	1.23101	1.47954	0.325183	0.826196	8.91549	1.66444	1.58209	8.80408	5.73324	5.7786	4.67925	0.347517	11.0756	3.23825	3.34861	2.55996	3.36935	3.37272
ENSG00000000460	55732	C1orf112	18.0286	3.05019	3.69586	3.2992	2.99778	0.462299	2.34587	21.2944	6.66786	5.72064	16.3445	23.5273	20.2629	15.6977	1.01229	21.885	8.21083	10.1388	8.82198	10.0091	9.52442
ENSG00000171806	92342	METTL18	11.7833	0.773172	1.84568	1.78241	2.01273	0.420941	0.999483	11.3283	1.82234	1.12024	9.50175	7.85515	7.4825	5.23185	0.48656	12.8436	3.63309	3.06749	4.10334	3.05417	3.30038
ENSG00000000457	57147	SCYL3	9.45441	1.12121	1.8287	1.28824	1.29661	0.45471	0.636	11.0893	1.83181	1.48917	9.05653	6.50964	5.26519	4.25364	0.294881	10.8627	2.61053	2.15459	2.62784	2.7498	3.18543
ENSG00000075945	22920	KIFAP3	67.4684	3.6366	4.54592	4.55027	6.3292	1.60538	3.0926	67.7444	5.46288	4.68462	72.2436	19.8665	16.4724	12.9669	1.46525	59.3825	10.4972	8.04461	7.41282	9.7031	14.8294
ENSG00000120370	92344	GORAB	42.4492	3.45971	6.39384	5.00291	5.34157	0.983177	2.24127	48.3746	6.67136	4.51392	45.6822	24.8952	22.6345	17.0229	1.50507	44.7157	11.6814	12.1479	10.7988	12.6341	17.3276
ENSG00000116132	5396	PRRX1	0.34949	1.20102	1.30931	0.814747	0.427461	0.432552	0.18655	0.472205	1.09953	1.24472	0.543884	0.670445	0.637213	0.530029	0.156354	0.419686	0.666905	0.839721	0.855753	0.701169	1.14325
ENSG00000094963	2327	FMO2	78.8013	0.252502	1.9345	0.5032	3.43827	2.68482	1.51289	78.8908	0.275508	0.149468	69.3272	1.29753	1.54096	0.919718	0.0913845	62.3861	2.22488	1.16315	0.482827	1.42378	2.93796
ENSG00000076258	2329	FMO4	8.7985	0.547529	0.707454	0.441229	0.917074	0.265296	0.56305	10.8842	0.383969	0.364646	11.033	1.84587	1.59349	1.44073	0.207813	8.32129	0.877235	1.01454	0.67272	0.697689	1.50525
ENSG00000117523	23215	PRRC2C	340.086	33.6962	43.3266	41.4104	48.9183	9.08274	22.9486	415.108	59.5697	51.5548	371.767	254.966	208.298	182.82	13.5539	412.147	113.888	119.551	92.3406	97.9111	111.801
ENSG00000117533	8674	VAMP4	74.0849	4.28022	6.26969	5.97252	6.24846	1.78009	3.20742	66.1368	7.62325	5.47242	65.842	28.8465	27.8886	18.5821	2.78099	63.3335	13.2585	12.92	9.77027	14.3748	16.3134
ENSG00000010165	51603	METTL13	82.9462	8.23326	9.96018	9.63576	11.2242	1.60626	4.89725	91.984	19.5152	16.7841	84.601	64.2313	63.6702	49.0732	3.9409	89.3076	32.8365	34.9227	28.5244	33.1332	33.5772
ENSG00000135845	5279	PIGC	19.854	1.42559	1.70173	1.90986	2.32539	0.63163	1.13658	23.0163	2.3939	1.81857	19.9258	10.287	9.57702	7.6507	1.00945	18.7579	5.00195	4.59805	4.05401	3.9525	4.90998
ENSG00000094975	51430	SUCO	26.493	1.76929	2.57567	2.15631	2.14489	0.501341	1.11602	23.0742	2.65941	2.20978	24.9256	11.0603	9.32975	7.42421	0.83212	19.5801	3.95656	4.32671	4.34922	5.08355	5.12561
ENSG00000117586	7292	TNFSF4	0.240285	0.994606	0.720146	0.702996	0.291573	0.128607	0.130982	0.386268	1.01293	0.961427	0.450481	0.578089	0.560316	0.383144	0.111157	0.47657	0.571458	0.352142	0.611809	0.590862	0.665223
ENSG00000117592	9588	PRDX6	89.0433	6.71053	6.76469	9.16832	12.7125	2.13616	5.55987	77.3151	11.591	10.2371	82.5413	51.124	54.4004	42.4009	3.1667	78.1545	23.4589	28.2988	22.2672	23.0096	24.2134
ENSG00000076321	27252	KLHL20	6.43811	0.642174	0.811057	1.0364	1.04602	0.239855	0.574633	6.58371	1.05659	0.739991	7.65891	4.84553	4.63868	3.37312	0.552557	6.45518	1.69413	1.80479	1.30752	1.48677	2.20219
ENSG00000120334	91687	CENPL	10.7215	1.41775	1.71412	1.69357	2.14385	0.351095	0.929475	9.66808	3.32298	2.75579	8.46518	11.7923	10.5472	8.17038	0.564261	11.5351	3.95149	4.94806	4.45118	4.51433	4.69259
ENSG00000117593	55157	DARS2	11.7951	1.39552	1.54988	1.5199	1.84733	0.262942	0.730846	11.6686	2.45887	2.08737	11.0289	10.3483	9.2865	6.86161	0.483409	11.3284	3.76272	4.4832	3.76346	4.31225	4.6481
ENSG00000185278	84614	ZBTB37	5.68375	0.528047	1.08385	0.547881	1.0035	0.18514	0.403833	7.12918	0.71013	0.69193	7.27261	3.50837	2.93837	2.70767	0.181285	7.14786	1.2015	1.2148	1.16898	1.03575	1.5148
ENSG00000135870	149041	RC3H1	17.7285	2.09793	2.73321	2.41896	2.86107	0.484389	1.30571	21.8716	3.25438	2.87782	20.9181	12.7213	10.2368	8.93368	0.833183	19.7702	5.26818	5.16223	4.75449	5.03939	6.19497
ENSG00000152061	9910	RABGAP1L	27.3031	3.6148	3.76584	4.25603	4.20236	1.14105	2.0342	34.7545	4.5648	5.74997	33.9264	27.795	24.7377	19.6947	2.27341	29.055	7.93325	8.95037	8.29218	11.9928	13.1678
ENSG00000203737	9293	GPR52	0.978997	0.891738	0.646422	0.449259	0.467033	0.268155	0.57996	1.97417	1.745	1.65992	1.64101	2.36085	2.34493	1.89799	0.754854	2.12885	1.4237	1.33202	1.99575	1.86836	2.00799
ENSG00000116161	27101	CACYBP	57.9677	4.91301	5.39183	5.5924	8.15116	1.27938	3.84342	52.4418	13.3073	16.1117	61.9113	51.9462	51.904	35.41	1.88739	45.6932	17.6633	29.174	20.7555	26.1135	22.4311
ENSG00000120333	63931	MRPS14	17.8561	2.25381	1.94425	1.97505	1.88045	0.459877	0.974456	16.78	2.32115	1.87167	15.5132	8.56298	9.71898	6.05802	0.665741	14.4493	3.90162	5.60325	3.86289	4.08658	5.13115
ENSG00000235750	9674	KIAA0040	5.62729	0.597646	0.627456	0.60998	0.423937	0.135869	0.318774	4.2642	1.14836	0.901338	5.25455	4.07577	3.16005	2.4572	0.231162	4.45601	0.845621	0.866938	0.689451	0.940826	1.0051
ENSG00000116147	7143	TNR	0.830301	0.395976	0.466172	0.319158	0.149858	0.116246	0.104796	1.17089	0.672865	0.795648	0.69962	1.45979	1.25314	0.983363	0.0804055	1.10565	0.74582	0.53546	0.892573	0.804284	1.29095
ENSG00000143207	64326	RFWD2	41.9227	3.23167	4.53445	5.07733	4.3582	0.916443	2.54066	38.5372	6.6666	6.26671	34.7637	25.6156	25.038	16.6606	1.35118	39.1793	10.3388	13.9015	9.97934	10.2448	11.9125
ENSG00000075391	9462	RASAL2	16.6185	1.40303	1.76604	1.90721	2.43196	0.527915	0.846559	20.2437	2.78771	2.70504	18.8895	12.0086	11.0965	9.53937	1.12052	19.3418	5.43598	4.60729	4.02078	4.59374	5.09343
ENSG00000240021	84066	TEX35	42.6227	7.41083	8.28078	6.62692	6.70271	1.13279	4.0977	57.9335	8.38155	8.64986	46.5033	36.8575	30.0297	22.3273	0.810414	51.8714	12.122	10.0548	13.6018	16.1995	20.0983
ENSG00000116191	55103	RALGPS2	18.9747	1.87134	2.00944	1.70048	2.84529	0.372761	2.53616	14.7941	3.28833	4.11667	16.9625	15.1722	10.733	8.19531	0.834194	13.3968	2.3719	4.30602	5.13639	3.56671	4.0024
ENSG00000116199	9917	FAM20B	39.7189	3.09677	4.02893	3.86748	5.57236	0.882014	2.42877	35.5	6.07258	4.89389	35.7797	24.2953	23.0328	18.6602	1.71299	31.4541	9.46105	10.947	8.98741	10.1198	9.71247
ENSG00000186283	64222	TOR3A	26.4195	3.67121	3.20674	3.33679	4.62877	0.797229	1.30082	28.7981	4.93041	4.93102	24.4216	20.776	19.8186	15.9009	1.75271	28.4999	9.69804	9.13425	9.25103	10.6424	10.9128
ENSG00000143322	27	ABL2	13.9439	1.8088	2.07838	1.74641	1.89903	0.361746	0.828329	18.1694	2.61834	2.38845	20.4624	17.1871	15.3266	13.1427	1.45948	18.8694	3.83479	4.53326	4.27655	4.59371	4.68827
ENSG00000057252	6646	SOAT1	12.688	1.63622	1.53453	1.83847	2.40329	0.482153	1.05041	10.9935	2.71961	1.72634	11.0491	11.248	10.2555	8.42133	0.356065	14.4795	5.53764	5.63863	4.22115	5.03575	5.6143
ENSG00000162782	163589	TDRD5	7.72827	0.254618	0.51347	0.654455	0.818688	0.229556	0.47502	7.87837	0.790005	0.828474	7.65963	2.42096	2.82659	1.76877	0.225765	5.34169	0.783824	0.877228	0.923316	0.917168	1.06826
ENSG00000169905	163590	TOR1AIP2	26.8635	2.52267	2.97014	2.76399	3.54712	0.611157	1.55254	29.8401	4.78031	4.32885	31.1219	20.9394	18.2739	15.4127	1.30552	25.8923	7.78714	9.28582	8.00356	8.62533	8.90458
ENSG00000143337	26092	TOR1AIP1	24.6677	2.03565	2.05526	2.33431	2.34913	0.51626	1.32871	23.1955	3.25963	2.22147	26.8917	12.1206	12.6492	9.53037	0.827496	21.1545	4.77048	4.67751	4.58228	5.02075	5.56592
ENSG00000135837	9857	CEP350	44.7521	2.70161	5.57138	5.53873	5.75665	1.22179	2.02818	50.1437	6.22481	7.39468	48.8025	31.8485	24.7228	22.3333	1.74036	45.48	13.0945	14.6278	12.9531	10.4836	13.4635
ENSG00000116260	5768	QSOX1	32.3655	2.80455	2.23344	3.3557	4.18152	0.613443	1.85385	33.6848	3.27407	3.36235	37.9532	11.4618	12.7581	10.4474	2.27339	34.858	6.28481	6.50817	4.99982	5.10824	6.82165
ENSG00000121454	89884	LHX4	2.36028	0.749414	0.448469	0.358149	0.301606	0.275875	0.167638	3.35945	0.53273	0.777364	3.23128	1.76677	2.08489	1.30388	0.0859546	2.56587	0.682305	0.705691	0.565656	0.658197	1.18057
ENSG00000143324	9213	XPR1	21.9887	1.50746	1.49624	1.81664	2.69985	0.360055	1.42842	18.7084	3.72871	3.47072	18.9402	13.4834	12.6905	10.417	0.929073	16.1743	5.14453	6.58574	6.08525	5.43418	4.83263
ENSG00000135835	57710	KIAA1614	2.79795	0.194201	0.354279	0.247185	0.405928	0.0573453	0.207838	3.98659	0.392984	0.390386	3.28177	1.10717	0.98018	0.935664	0.085358	2.90966	0.54142	0.400715	0.413159	0.508974	0.626523
ENSG00000135823	10228	STX6	25.4699	2.49959	2.63923	2.32393	3.61459	0.832527	1.37881	27.6532	3.15232	2.49218	28.6105	13.3393	11.7639	11.3494	0.777157	26.2172	5.74564	5.87396	4.78543	5.9666	5.9689
ENSG00000153029	3140	MR1	10.3861	1.17877	1.34686	1.02086	1.12933	0.251281	0.714421	11.2152	1.37161	1.26842	12.0616	3.56547	2.95734	3.15397	0.233985	8.82474	1.37194	0.989919	1.48737	1.35581	1.80107
ENSG00000162783	51278	IER5	8.71023	1.34592	1.47511	2.18451	1.5653	0.314702	0.667282	11.7416	4.26216	4.21693	8.99389	20.5312	21.0094	16.101	0.750617	15.1139	8.39035	7.64089	6.14714	7.21104	7.71212
ENSG00000135821	2752	GLUL	77.9801	4.72185	5.44126	5.9988	9.76026	1.23125	4.06728	67.8646	10.4665	8.01769	69.9839	48.394	47.1604	37.3969	5.48394	70.6428	17.7886	19.1006	14.3131	16.7386	16.7525
ENSG00000135828	6041	RNASEL	3.36747	0.558022	0.953992	0.559245	0.608474	0.133751	0.313683	5.53295	0.938067	0.829016	4.35984	2.56233	2.30238	1.53686	0.101472	4.45389	0.970531	0.991065	1.44706	1.28007	1.74176
ENSG00000135829	1660	DHX9	82.1992	8.00841	9.8895	8.78446	12.183	2.15491	5.91049	81.0952	15.6165	12.5681	81.3207	58.3202	54.485	42.0282	3.1996	80.8948	26.9391	30.9787	25.2776	28.1759	27.3696
ENSG00000135862	3915	LAMC1	20.363	1.4594	1.40639	1.12514	2.03916	0.423234	0.866627	23.4277	2.96594	2.95861	22.4602	11.9381	10.1455	8.27227	0.767925	20.1674	4.15169	4.10094	4.78867	4.61116	4.4468
ENSG00000058085	3918	LAMC2	6.32413	0.708608	0.62545	0.799399	0.544717	0.0705324	0.186217	7.31632	0.362113	0.519772	9.61661	2.14863	2.55034	1.81465	0.382043	7.90157	0.645881	0.704027	0.672186	0.799209	1.21454
ENSG00000157064	23057	NMNAT2	0.127879	0.398098	0.280943	0.259173	0.0557126	0.122937	0.071145	0.342483	0.164599	0.186663	0.155438	0.15097	0.133043	0.0575155	0.0476289	0.0995169	0.0956935	0.0598155	0.141108	0.126715	0.113224
ENSG00000116698	9887	SMG7	35.2811	4.79789	9.67297	6.52198	6.68572	1.40535	3.06854	43.4678	8.49994	7.41217	43.1526	28.4584	24.7185	22.5648	2.62657	46.024	11.4775	13.2676	12.3975	11.6392	13.7422
ENSG00000162704	10092	ARPC5	111.792	11.0468	12.9688	13.553	15.161	3.07714	8.39518	94.3345	13.6415	10.3266	104.327	70.5922	65.4696	50.1634	6.11382	90.2148	25.7555	29.2039	25.0886	28.5922	29.6238
ENSG00000198860	116461	TSEN15	29.7865	2.38648	3.41023	3.15228	3.59241	0.679222	1.95999	25.8197	5.05446	3.99573	22.8741	21.7472	21.7199	15.1418	1.11758	25.3761	8.25572	10.0217	9.09139	8.12769	8.74079
ENSG00000116667	81563	C1orf21	2.71298	0.206374	0.275564	0.21853	0.421007	0.0735465	0.194347	2.536	0.312877	0.26036	2.02728	1.89221	1.95666	1.3589	0.18045	2.42775	0.597609	0.646335	0.420925	0.61542	0.594981
ENSG00000116406	80267	EDEM3	17.6199	1.75856	2.27317	1.89288	2.26367	0.496403	1.13154	18.6605	2.75989	2.46096	19.6208	10.9646	9.68169	8.04113	0.97729	15.0373	4.49555	5.0706	4.50762	4.98707	4.96691
ENSG00000135842	116496	FAM129A	5.66122	0.497023	0.563009	0.358384	0.360264	0.111946	0.194513	6.31899	1.03593	0.81091	5.08176	5.25128	4.69553	3.93929	0.282943	6.36319	1.47394	1.03013	0.987524	1.29016	1.4448
ENSG00000121481	6045	RNF2	15.6636	1.1313	1.13707	1.51225	2.36035	0.347602	1.09183	14.3913	2.10686	1.51253	13.0375	8.67724	6.10456	6.58668	0.569095	13.7226	3.4239	2.90235	3.48331	2.83815	3.32978
ENSG00000121486	81627	TRMT1L	7.84242	0.659013	1.03836	0.633796	1.30966	0.183685	0.393154	7.60057	1.01048	0.856985	9.51309	4.74099	3.9616	3.45783	0.279542	7.07061	2.25198	2.07437	1.54657	2.33739	2.73789
ENSG00000116679	10625	IVNS1ABP	45.505	8.34659	15.0813	8.71266	8.28084	4.0786	3.97682	46.8597	9.72913	9.34049	47.0061	25.5733	26.8278	18.3206	2.09787	42.9124	13.4786	14.8666	15.1576	14.6255	17.1239
ENSG00000047410	7175	TPR	27.203	2.25438	2.97315	2.93639	4.01795	0.872222	2.09108	28.4508	4.38416	3.78934	25.4773	16.8845	15.1123	11.6568	0.93677	27.8932	7.64144	7.03961	6.28616	7.06679	7.66685
ENSG00000157181	54953	C1orf27	11.7573	1.53044	1.03996	1.6093	1.33372	0.31894	0.951354	14.2857	1.92778	2.04543	13.0238	7.65912	8.06185	5.06589	0.457702	11.2311	2.87144	4.08187	2.8465	3.63542	3.826
ENSG00000116750	51377	UCHL5	50.3569	7.64255	5.59206	5.98143	8.06157	1.19919	3.5935	43.9106	10.7704	7.92484	45.684	40.9578	39.7562	28.9721	2.51043	47.3339	15.9564	18.341	14.8675	16.2657	14.2762
ENSG00000116747	6738	TROVE2	69.344	5.14891	6.0401	5.46499	7.02754	1.62535	4.09098	67.3947	8.65029	6.78537	66.5331	36.1851	32.4892	25.8027	2.69088	64.9052	17.9906	15.3736	13.9598	17.2767	16.4257
ENSG00000023572	51022	GLRX2	33.2667	2.85944	3.74125	2.52641	3.64109	0.658311	3.13507	25.0025	5.37792	3.51555	27.4195	24.8088	27.4365	17.5806	2.12271	23.909	8.64153	11.396	8.87312	10.01	9.1068
ENSG00000134371	79577	CDC73	24.1255	1.50359	2.0791	2.1323	2.585	0.505332	1.24976	25.6198	2.82618	2.3471	24.2183	13.1574	12.4869	9.61231	0.68877	22.173	5.2551	5.76079	5.14389	5.40176	5.88642
ENSG00000066279	259266	ASPM	24.8427	2.55169	3.00677	3.38618	4.28984	0.780989	2.21932	20.4121	5.83828	5.6574	17.4406	22.6628	18.1261	15.2111	0.90347	23.2358	9.21458	10.8794	9.27481	10.2386	8.31692
ENSG00000177888	360023	ZBTB41	11.6484	0.839982	1.29493	1.15309	1.56484	0.376682	0.761201	12.0416	1.59699	1.19389	11.7363	5.43765	5.3951	4.07219	0.333033	9.85001	2.44342	2.51643	2.06621	2.30514	2.72013
ENSG00000213047	163486	DENND1B	16.4548	1.41975	1.81543	1.69521	2.72481	0.603809	1.17127	16.9422	2.00341	2.67478	16.6742	7.29591	7.97313	6.25674	1.06146	17.576	2.50091	2.57908	3.71416	3.99046	3.56322
ENSG00000151414	140609	NEK7	34.6482	5.65193	5.40541	6.47015	6.02877	1.003	2.22906	39.1435	3.50819	2.72343	42.2021	28.0421	26.9542	20.5816	1.88022	33.658	6.43119	8.03588	7.16588	8.67901	10.3879
ENSG00000081237	5788	PTPRC	13.0441	2.21674	3.52411	2.1827	2.72314	0.555438	1.18825	22.7558	2.58776	2.96692	15.8307	11.1439	8.41817	6.63203	0.29179	16.3754	3.4261	2.71951	3.60968	3.53378	6.99223
ENSG00000116833	2494	NR5A2	1.82189	0.252974	0.274537	0.249573	0.37081	0.112479	0.173398	2.01601	0.461666	0.565153	1.8618	1.07122	1.16257	1.1843	0.126852	2.20695	0.604001	0.624074	0.430516	0.609257	0.689367
ENSG00000162702	23528	ZNF281	6.9906	0.849712	1.11235	1.07671	1.14668	0.180219	0.509159	7.7104	1.68118	1.21305	7.48971	5.33329	4.66524	3.96675	0.424207	8.70859	2.80186	2.74838	2.22176	2.84166	2.66718
ENSG00000118193	9928	KIF14	8.93178	1.16118	1.11718	1.08063	1.26561	0.181574	0.658571	8.04858	2.25999	2.31547	6.27568	8.50445	6.91915	5.8134	0.293895	7.49458	3.19619	3.30404	2.98735	3.17139	2.99105
ENSG00000118197	83479	DDX59	17.5784	1.23955	2.46954	1.24284	1.95647	0.462181	1.37207	18.6463	2.58888	3.46719	16.5191	10.6669	10.1461	6.01027	0.437878	15.2668	3.83118	2.82199	2.7219	4.85094	5.73197
ENSG00000118200	23271	CAMSAP2	19.4705	1.59201	2.01353	1.97141	2.22955	0.388521	0.984849	21.7439	2.92603	2.11217	20.2105	13.7502	11.7874	9.43037	0.757218	19.1255	5.15117	5.26659	4.1418	4.74141	6.27059
ENSG00000163362	55765	INAVA	9.07378	1.22959	1.01075	1.23637	0.786846	0.184797	0.447987	11.6238	0.781448	0.574975	17.283	8.20144	7.96026	7.20273	0.84921	12.6492	1.81744	2.11807	1.3282	1.59437	2.41953
ENSG00000116857	252839	TMEM9	45.9947	3.19618	3.26871	4.56379	6.36198	1.16884	3.42353	43.0724	5.16888	4.21771	47.336	21.8167	23.7638	17.7846	2.56101	38.7937	9.51605	10.5425	8.43298	9.47171	10.2469
ENSG00000081277	5317	PKP1	39.8287	6.12133	6.13556	7.45485	9.11642	1.58151	3.63031	53.595	9.06593	8.79468	47.7382	94.7849	92.5257	77.5011	4.47075	81.0066	31.651	32.4166	27.5246	28.5857	33.5419
ENSG00000159166	3898	LAD1	21.361	3.77116	3.75475	5.20689	5.04057	0.666986	2.10523	23.4361	3.96304	3.54653	29.5349	43.9943	41.2031	36.7469	2.93144	28.101	10.5678	13.2692	9.11137	10.7384	9.87035
ENSG00000159176	1465	CSRP1	46.6437	4.36826	6.0713	5.20039	3.63535	0.861073	2.36735	43.0331	6.0114	5.6725	39.301	20.3625	20.0772	16.0779	1.69855	34.723	9.54719	11.2888	8.95345	10.5992	9.10036
ENSG00000134369	89796	NAV1	1.23413	0.337912	0.280106	0.351047	0.18934	0.114451	0.111626	1.63986	0.419553	0.394867	1.43673	0.464508	0.628912	0.506695	0.0747537	1.94746	0.806286	0.3937	0.399723	0.968196	1.37415
ENSG00000198700	55705	IPO9	14.406	1.11808	1.58729	2.14677	2.44427	0.310044	1.10841	11.5725	2.72377	2.0416	13.7201	7.44021	7.4292	5.57485	0.608515	14.6196	4.16249	3.69524	3.12062	3.1926	3.54371
ENSG00000134375	10440	TIMM17A	42.6621	5.72783	5.4624	5.64749	7.62865	1.27162	3.25348	40.9924	10.0282	7.69802	38.1984	42.5459	42.3063	31.5897	2.23956	38.6096	15.3916	20.0133	17.0371	17.9296	14.0794
ENSG00000176393	6051	RNPEP	23.3748	2.06735	2.35116	2.81483	4.04972	0.550636	1.68246	21.4676	3.2034	3.05272	23.0258	11.1898	11.8654	9.24442	0.87265	22.3616	5.76508	5.1913	3.69891	5.13418	6.10736
ENSG00000163435	1999	ELF3	63.3326	8.08446	10.7927	10.9629	15.8331	2.68466	7.05464	71.0803	6.99993	4.38161	72.7475	20.8858	20.6904	18.9712	5.54219	89.5907	16.3175	14.0313	9.19	12.6693	19.916
ENSG00000170075	9283	GPR37L1	1.15761	0.316377	0.210607	0.336244	0.279439	0.0387854	0.101677	1.99452	0.296527	0.307399	1.34536	0.959301	0.786196	0.686163	0.0561062	1.72312	0.421705	0.354799	0.491197	0.484033	0.725326
ENSG00000143862	127829	ARL8A	28.7205	2.68552	2.56239	3.33405	3.42681	0.733157	1.55274	25.7375	3.8057	2.26661	26.8456	15.2468	16.9916	13.2246	1.67455	32.1513	6.80509	6.98294	5.96659	6.1877	6.41096
ENSG00000077152	29089	UBE2T	26.4396	3.89952	4.43609	4.73646	5.24937	1.15459	2.13265	25.7304	7.75778	4.66787	20.3835	27.3874	34.6758	24.7735	1.44856	24.9531	12.8554	16.6731	11.2471	12.7475	11.9021
ENSG00000077157	4660	PPP1R12B	8.3515	0.617057	0.663656	0.661001	0.92959	0.117547	0.399024	12.4331	1.0648	1.33409	11.8243	4.78749	4.16656	2.77908	0.317478	7.9367	1.96775	1.35446	1.46243	1.64338	3.54937
ENSG00000143858	127833	SYT2	0.551648	0.132427	0.124582	0.137167	0.0913848	0.0583755	0.0338492	1.0148	0.176638	0.179911	0.760681	0.247627	0.261562	0.170052	0.0335045	0.467118	0.185987	0.150026	0.135859	0.127238	0.232111
ENSG00000117139	10765	KDM5B	49.5838	1.94373	2.97444	2.87683	3.97437	1.0324	1.95942	43.3414	5.20322	4.48664	50.9555	18.5661	16.1331	12.9387	1.2293	48.1328	8.7074	9.06652	7.28174	7.71943	10.3954
ENSG00000183155	5877	RABIF	8.55394	1.0306	1.25538	1.55419	1.32211	0.181399	0.710115	9.75724	1.78566	1.50764	9.38425	8.22608	7.8265	6.48751	0.45834	7.85004	2.38169	3.38053	2.48905	2.64154	3.34066
ENSG00000117153	59349	KLHL12	18.8707	1.55339	2.29516	1.2654	2.49873	0.390657	1.2962	19.8409	2.48964	2.34795	19.3106	11.775	10.393	8.51859	0.845667	21.6692	3.95521	4.5052	4.09368	4.59951	5.49505
ENSG00000159346	51094	ADIPOR1	55.7192	3.78265	4.49875	5.62133	6.8696	1.08707	2.94987	51.3957	6.73265	5.52542	56.0495	33.5432	31.3332	26.5423	3.24141	45.9642	10.9017	13.4113	9.25967	11.3199	11.7943
ENSG00000159348	51706	CYB5R1	24.5838	1.47731	1.51441	1.94486	1.80606	0.541757	1.01323	22.2277	1.88404	1.38477	23.9571	10.8579	9.43891	7.38145	0.727977	20.3548	3.08627	3.117	2.76772	3.35383	4.87309
ENSG00000163444	92703	TMEM183A	35.4144	2.56026	2.98373	3.54569	4.13437	0.741776	2.16901	30.1948	6.26146	4.39557	32.2316	21.6732	22.294	16.4915	1.35832	32.9526	9.61071	11.222	10.21	10.4603	9.36294
ENSG00000133048	1116	CHI3L1	151.626	0.834222	0.971637	0.833218	1.35472	0.180136	0.441519	175.463	2.29606	2.17278	277.911	14.0697	13.2307	11.8107	0.786409	135.365	1.9648	1.73932	2.26566	1.93593	2.00008
ENSG00000159388	7832	BTG2	23.9237	0.717481	1.38439	1.14672	1.97349	0.408947	1.05407	25.1324	1.55449	1.45177	32.6183	20.4383	20.6505	17.9639	1.16761	25.547	4.95817	4.63289	3.95913	4.15388	5.49831
ENSG00000188783	5549	PRELP	30.4947	1.13265	1.37172	1.50986	1.24626	0.239797	0.672434	29.2307	2.17897	1.66391	37.6189	5.20602	4.30036	4.04989	0.172522	19.1417	4.65157	5.04627	3.74669	4.27079	6.43582
ENSG00000058668	493	ATP2B4	13.1826	1.45563	1.11903	1.09935	1.38437	0.241271	0.666128	17.8988	2.6163	2.69274	15.7517	11.6803	11.83	8.57439	0.733942	19.1689	3.50785	4.47127	3.88613	3.39482	5.22392
ENSG00000058673	9877	ZC3H11A	63.7603	4.60594	5.71667	5.65949	7.38996	1.61764	3.4494	64.7478	7.95993	7.17628	67.5705	31.2335	28.9466	23.239	2.06273	62.6475	13.3404	13.1455	11.1145	13.3452	15.7747
ENSG00000257315	100381270	ZBED6	11.2085	1.08911	1.06226	1.13543	1.27296	0.242047	0.459473	14.2758	1.66409	1.47255	14.9275	4.36078	4.00761	3.3376	0.278551	11.7181	2.07467	1.8564	1.72965	2.4176	2.52832
ENSG00000182004	6635	SNRPE	84.6187	6.35555	10.8578	11.8314	12.4742	2.50704	5.32999	76.0321	18.1264	13.3079	57.6174	73.564	69.1918	48.9462	4.38166	75.9656	27.2353	35.2584	30.5383	37.3052	30.2974
ENSG00000143842	9580	SOX13	19.2841	1.27979	1.36561	2.75288	2.69756	0.432963	0.958359	18.9777	2.2576	1.71966	24.816	10.3314	8.44383	7.73091	0.996889	21.8921	4.27853	3.64336	2.81349	3.71548	5.63745
ENSG00000143850	22874	PLEKHA6	3.16675	0.301206	0.448069	0.366439	0.238743	0.141602	0.125535	3.96586	0.278641	0.409369	3.56169	0.259043	0.211064	0.217706	0.0317789	3.44806	0.327663	0.456148	0.206668	0.282083	0.425212
ENSG00000158615	84919	PPP1R15B	23.4882	2.36947	3.00564	3.36724	3.19094	0.521086	1.76907	23.3789	4.51591	3.90982	22.1077	17.449	16.8152	12.6517	0.938162	25.4119	6.82075	7.63176	7.32011	8.09442	7.95266
ENSG00000133056	5287	PIK3C2B	5.26825	0.429073	0.650775	1.16606	1.35081	0.361122	0.335875	9.1052	0.903188	0.569267	7.99143	3.39467	1.9929	2.83591	0.419876	8.25852	1.3251	2.0569	1.25214	1.25103	1.83341
ENSG00000198625	4194	MDM4	63.6997	6.04516	7.79239	7.32023	7.30638	1.9324	4.13336	71.9428	10.5748	17.7388	63.2163	38.3645	31.7839	22.4689	1.90672	64.8798	12.5703	13.1144	14.0437	16.2196	22.2082
ENSG00000170382	10446	LRRN2	6.75157	0.261798	0.212025	0.343044	0.436592	0.0627254	0.212918	6.68521	0.522541	0.346519	8.18986	1.05929	1.37958	1.26248	0.123901	6.43941	0.38618	0.769225	0.517499	0.626403	0.932771
ENSG00000163531	23114	NFASC	0.513885	0.126044	0.140096	0.129216	0.152161	0.0291744	0.21345	0.710517	0.0842838	0.123151	0.35052	0.118011	0.113673	0.0993802	0.0369541	0.434106	0.0987098	0.148317	0.0924792	0.0557862	0.220455
ENSG00000117222	5929	RBBP5	12.881	1.65343	1.87575	2.17489	2.08031	0.524723	1.1214	15.079	2.69045	1.88294	14.6355	10.0038	9.26958	7.39207	0.644273	13.4215	4.14742	4.84135	4.27724	4.17442	4.69973
ENSG00000133059	25778	DSTYK	8.45705	0.668129	1.09168	0.986454	1.37475	0.220416	0.486744	9.99266	1.25297	0.97038	9.48185	3.92997	3.5666	2.9759	0.267128	8.91404	2.12729	1.93713	1.5272	1.84598	2.23133
ENSG00000162873	55220	KLHDC8A	2.42013	1.42428	1.24335	1.40517	6.11721	0.661977	1.9203	3.10778	1.71308	1.63974	2.70712	4.6798	4.35747	4.6645	0.10002	3.88301	4.28047	4.28087	5.2723	5.15295	4.06772
ENSG00000117266	5129	CDK18	18.9532	0.720018	0.758873	0.703305	1.64043	0.333264	0.655268	17.2897	1.1005	1.06815	20.4545	1.85834	1.95466	1.285	0.225621	20.035	1.17297	1.781	2.08851	1.91505	1.91652
ENSG00000174514	148808	MFSD4A	8.71939	0.834485	1.31064	1.29511	1.40418	0.254214	0.568974	10.5316	0.55238	0.5045	13.3502	3.38619	3.25482	2.9016	0.72674	10.5365	1.09164	0.991097	0.886241	1.20045	2.6297
ENSG00000158711	2005	ELK4	20.601	2.73228	3.90159	3.40458	3.48291	0.523298	1.46321	22.2219	4.28039	2.9869	22.3506	15.8913	15.0031	11.9285	1.00934	20.9011	5.84066	6.20127	6.08876	6.33559	7.14465
ENSG00000158715	85414	SLC45A3	1.47766	0.232037	0.256335	0.274725	0.297861	0.0491855	0.115452	1.28462	0.343157	0.237185	1.2126	0.789247	1.03666	0.970074	0.0831107	1.93675	0.789897	0.660806	0.437123	0.662656	0.861388
ENSG00000069275	64710	NUCKS1	129.746	8.45011	10.8192	10.933	16.1252	2.91013	7.54703	100.091	16.1099	12.81	98.9591	58.6303	52.2401	38.3761	3.53802	99.7588	26.3203	29.6967	24.6797	26.2532	25.4434
ENSG00000117280	8934	RAB29	12.0159	0.599427	0.676268	0.645855	1.33622	0.22132	0.487462	14.6838	0.941375	1.37407	14.1831	3.3901	3.43329	3.48052	0.419259	10.6981	1.98413	2.22364	1.63537	2.54525	2.53051
ENSG00000133065	254428	SLC41A1	7.90987	0.605635	0.704531	0.592288	0.990145	0.165671	0.483572	8.2819	1.03154	1.28023	7.77142	3.723	3.64084	2.91843	0.203473	6.63718	1.6841	1.62455	1.87433	1.57896	1.60128
ENSG00000196550	729533	FAM72A	8.16346	0.895763	1.22226	0.609853	1.57993	0.356655	0.829402	5.95141	3.18315	3.06072	6.18434	7.8804	6.74796	6.21397	0.200001	7.93788	3.13373	3.71489	3.60141	3.37557	3.38561
ENSG00000143486	1939	EIF2D	32.8875	1.83356	2.04022	2.61276	3.19365	0.575795	1.97746	28.8256	5.11963	3.90207	26.4055	15.083	17.4686	11.9177	1.07514	28.9211	7.00239	7.01889	6.02741	7.56227	9.18905
ENSG00000162889	9261	MAPKAPK2	64.9642	4.74699	5.33177	6.43523	7.10158	1.36846	3.06087	53.5308	8.66498	7.87619	60.0013	38.1815	40.3642	34.0932	2.72513	54.6343	13.4932	16.1443	12.9571	13.5854	13.8543
ENSG00000162896	5284	PIGR	1.34764	0.206419	0.296725	0.24701	0.167274	0.0521096	0.151546	2.21219	0.261001	0.440227	1.57353	1.11031	1.27516	0.816456	0.0831056	1.75542	0.459734	0.307914	0.467358	0.507016	0.678111
ENSG00000182795	79098	C1orf116	35.8713	4.41971	5.81334	6.27239	6.95652	1.36993	3.40228	36.5771	3.70253	2.47488	46.9709	27.7266	26.2745	22.8772	3.69358	37.1898	6.37236	6.16575	5.73494	6.80646	10.1674
ENSG00000180667	55432	YOD1	14.5133	1.74601	1.99092	2.00454	2.17309	0.392467	1.02573	11.3975	2.48047	2.16971	11.32	12.1952	10.8255	8.26649	0.513722	13.4937	3.46927	3.97172	4.07796	4.26778	3.9534
ENSG00000123836	5208	PFKFB2	17.8502	2.09201	3.44286	3.74446	3.30094	0.60563	1.39128	13.3066	2.27801	2.32606	17.9633	14.9324	13.8892	10.8459	0.912869	15.8267	2.79405	4.19025	3.55614	3.9708	4.66866
ENSG00000196352	1604	CD55	41.59	4.9668	6.99709	5.87237	6.28422	0.897363	2.68664	50.4106	6.57726	6.32886	46.7048	37.7969	35.0327	29.3575	3.22705	49.0345	9.34112	11.6502	12.5871	11.7268	14.5369
ENSG00000117335	4179	CD46	73.5834	4.1315	6.10369	6.63088	10.1144	1.65922	4.40427	68.1622	6.86433	5.88539	73.0155	30.9568	29.7234	22.5278	3.19181	65.6369	12.708	13.6844	11.1185	13.8146	13.9016
ENSG00000196878	3914	LAMB3	9.295	3.55493	2.94627	3.1441	2.2599	0.226563	1.126	15.6347	1.42529	1.54738	11.5539	8.82542	10.1819	9.29297	1.54063	18.9139	7.4721	7.01139	5.40163	5.5684	8.27804
ENSG00000009790	80342	TRAF3IP3	22.6359	1.08591	2.41168	1.71318	1.39203	0.268073	0.916304	21.7052	6.47602	5.54585	14.6831	22.8644	20.3448	15.9497	1.01265	16.1111	4.03506	4.58749	3.82446	3.64522	4.95788
ENSG00000162757	148304	C1orf74	12.4788	0.715454	0.784153	0.884247	1.01252	0.190224	0.40122	11.6174	2.71569	3.57487	11.111	11.171	11.0808	8.91196	0.480348	9.26941	2.1256	1.98976	1.66085	2.45994	2.40547
ENSG00000117595	3664	IRF6	120.368	5.67229	6.96562	7.68814	7.32844	1.20317	3.04758	119.581	17.2401	15.6078	131.949	128.632	120.502	101.336	8.29655	109.578	25.8711	33.6021	32.595	32.3564	28.7591
ENSG00000117597	27042	DIEXF	9.30312	0.915564	1.10122	1.37329	1.47856	0.247156	0.650008	11.7823	1.96973	1.96319	9.5018	8.72961	7.47348	6.66264	0.451921	10.6698	3.02574	3.17603	2.91335	3.19095	3.59648
ENSG00000082497	56256	SERTAD4	34.0796	2.19898	2.98153	2.91896	1.63037	0.556551	0.851329	32.2926	2.84668	2.19013	33.5409	9.60262	8.37408	6.3352	0.706073	21.7793	3.39901	4.00882	3.45528	3.76053	3.58111
ENSG00000117625	55758	RCOR3	48.8841	8.18976	9.04539	8.50234	4.82235	2.58763	4.0294	53.2777	8.31491	7.74374	53.5789	25.4273	21.1355	16.3664	3.12788	55.192	9.18412	11.7926	13.508	12.0705	20.3713
ENSG00000082512	7188	TRAF5	4.17749	0.625848	0.62986	0.53477	0.938465	0.204684	0.362442	5.48372	1.14942	1.03533	2.75369	2.14939	1.9761	1.57443	0.147661	5.54018	2.07506	1.79148	1.66072	2.42333	2.20132
ENSG00000198570	343035	RD3	0.421813	0.394644	0.404627	0.462341	0.115	0.225995	0.132096	0.690211	0.349564	0.750301	0.608232	0.464525	0.497295	0.266417	0.0502726	0.60533	0.20681	0.236003	0.436746	0.330131	0.498331
ENSG00000170385	7779	SLC30A1	17.213	1.08271	1.30224	1.37431	1.32474	0.301149	0.439164	16.78	2.45532	1.68951	17.1776	9.78341	8.94864	7.60845	0.597783	13.063	2.46163	3.64606	3.54648	3.6435	2.99054
ENSG00000117650	4751	NEK2	35.002	3.3249	4.67086	4.36713	6.04929	0.89585	2.45222	29.2624	9.75966	7.79912	23.8782	31.1793	30.7998	23.2812	1.57313	31.1445	12.3556	14.4172	12.897	14.6192	12.3101
ENSG00000123684	9926	LPGAT1	16.9597	2.34	2.67369	2.80164	4.1473	0.579072	2.0884	20.2859	3.22446	2.77283	16.1075	10.6657	9.09849	7.60683	0.79523	17.2981	5.4953	5.90793	5.36201	5.1085	5.56027
ENSG00000143493	25896	INTS7	11.5104	1.27704	1.66691	1.7325	2.42577	0.344159	0.971013	12.7438	2.59821	2.29883	11.843	9.96921	9.68908	7.33951	0.510951	11.5333	4.21053	5.03002	3.73333	4.84854	4.12875
ENSG00000143476	51514	DTL	10.6448	1.13097	1.90678	1.46642	2.1613	0.388499	1.15722	11.0859	3.20998	2.42915	7.23333	12.6996	11.8894	9.7184	0.604276	11.9153	5.66285	6.311	5.78035	5.4465	4.86302
ENSG00000066027	5525	PPP2R5A	21.996	2.40203	2.93113	2.79587	4.08038	0.593109	1.89749	20.3867	3.70625	3.23523	19.1056	14.5219	12.9572	10.1259	0.8048	16.6004	6.08483	6.21101	5.42265	5.57598	6.19222
ENSG00000065600	55248	TMEM206	7.30407	0.493112	0.7662	0.794716	0.774233	0.102357	0.38194	5.93208	1.32046	1.2789	5.89059	4.25266	3.96492	3.47773	0.230357	6.0906	2.24392	2.29162	2.18076	2.7328	2.29917
ENSG00000117691	29937	NENF	42.8441	3.66168	4.7878	4.13251	7.75409	1.33887	4.22923	36.1643	5.85954	5.01884	39.6891	26.0197	27.3837	21.8916	1.86214	37.4959	9.71624	10.5148	10.9992	9.78748	9.12434
ENSG00000162772	467	ATF3	13.2564	1.71558	2.29641	2.02794	1.46429	0.0920877	0.629792	15.6487	3.47176	3.73974	13.0021	12.9492	13.8669	10.1047	0.575509	16.9114	4.33471	7.31754	5.11448	6.69465	4.62808
ENSG00000117697	25936	NSL1	13.2574	1.27773	1.66567	1.67346	1.90347	0.472663	0.885267	12.7798	3.57056	1.7212	11.636	9.66093	8.83731	6.92635	0.327979	11.5459	3.85639	4.72972	3.73839	3.97374	3.94142
ENSG00000203705	128387	TATDN3	10.6065	1.67006	0.763678	1.16765	1.09279	0.267413	0.586207	14.2905	1.95373	1.70647	11.3449	5.24791	6.81147	5.786	0.287736	12.9547	2.78166	2.21294	4.29707	2.42141	4.40059
ENSG00000162769	28982	FLVCR1	9.13314	1.31362	1.89177	1.75496	1.69556	0.472886	0.832459	12.7805	2.59921	2.08632	9.47825	7.16389	6.78855	5.22862	0.451733	10.487	3.82324	3.95959	3.08775	3.69826	4.24518
ENSG00000174606	90806	ANGEL2	13.3342	1.43903	1.74061	1.46274	2.04928	0.250515	0.824924	13.972	2.38849	1.64761	14.0394	8.55364	8.5452	6.28998	0.530151	13.1609	4.09442	4.34099	3.61683	3.18441	4.83583
ENSG00000136643	26750	RPS6KC1	14.2427	1.45527	1.46561	1.89623	1.49611	0.332504	0.697777	14.0709	2.30906	2.02718	13.8483	8.68219	7.78474	7.09195	0.646051	12.7812	3.77781	4.15892	3.76987	3.95322	3.73988
ENSG00000117707	5629	PROX1	0.222886	0.268445	0.153714	0.112158	0.0948297	0.0854103	0.0377372	0.279317	0.163757	0.156227	0.58009	0.0785578	0.0903118	0.0851239	0.0581463	0.743772	0.111422	0.153136	0.162052	0.141112	0.317417
ENSG00000143499	56950	SMYD2	40.6703	2.69345	2.86145	3.30345	4.85834	0.745923	1.95659	36.2734	6.77117	5.10453	38.2636	27.8517	27.0009	18.3192	1.57034	32.331	9.53116	10.0136	9.89902	9.81334	9.18038
ENSG00000152104	5784	PTPN14	31.4097	2.01882	2.56342	2.46416	3.0542	0.649827	1.58213	41.5105	4.55936	4.15804	41.3423	17.2345	15.2985	13.6411	1.3155	37.2073	8.56134	8.03994	6.66284	6.82798	7.50921
ENSG00000117724	1063	CENPF	50.107	4.92325	5.55985	5.89724	7.23353	1.18194	3.36697	46.9039	12.6684	11.0972	35.653	45.9429	38.4418	31.7788	1.70284	48.5666	19.6504	22.5166	18.8241	19.7133	17.7403
ENSG00000082482	3776	KCNK2	0.988738	1.80169	3.05053	2.11959	0.8763	0.886114	0.750447	1.51542	1.83234	2.57828	1.23768	1.05247	1.2891	0.714578	0.332906	1.42512	1.37276	1.29387	1.832	1.24941	1.71812
ENSG00000136636	51133	KCTD3	43.8108	3.0914	4.2443	4.19148	5.31962	0.995382	3.03223	46.2855	6.6876	4.68833	38.848	26.0284	27.1827	18.0765	1.19634	43.362	7.73467	9.1932	8.80129	10.3601	10.2077
ENSG00000196482	2104	ESRRG	3.00704	0.34394	0.391656	0.421751	0.773828	0.464351	0.191186	3.813	0.519837	0.587715	5.98077	2.30751	2.23662	2.42179	0.27012	3.53274	0.958644	0.816174	0.746544	1.23394	1.55523
ENSG00000092978	55105	GPATCH2	12.1024	2.23927	2.15156	2.26188	1.74321	0.660739	1.00328	13.5366	2.68311	2.44395	11.9815	8.15245	7.70652	5.27756	0.567463	13.005	3.68275	4.1132	4.23243	4.04281	4.77819
ENSG00000162814	128153	SPATA17	2.85723	0.455207	0.559294	0.804968	0.551526	0.134716	0.287396	4.77665	0.63103	0.591452	3.17519	2.56424	2.12755	1.55074	0.0875155	2.8876	0.690214	0.661076	1.0438	1.22838	1.52527
ENSG00000067533	51018	RRP15	7.00376	0.82847	0.96191	0.939471	1.06829	0.189358	0.51638	7.32696	1.93641	1.22358	5.94093	6.1873	6.06741	4.37517	0.279147	6.49938	2.35222	2.49916	2.70435	2.50523	2.6528
ENSG00000092969	7042	TGFB2	4.02344	0.903667	0.783713	0.830969	0.537533	0.156559	0.239853	4.45322	0.778224	0.951363	4.39063	1.0259	1.10422	0.891352	0.14321	4.58836	2.93201	3.03825	2.36479	2.00178	2.254
ENSG00000143353	127018	LYPLAL1	10.257	0.490649	1.01042	0.704153	1.20527	0.183953	0.5212	10.386	1.07696	0.652352	11.045	4.85783	4.81614	3.5208	0.193794	9.34142	1.95496	1.93582	1.58718	2.12982	2.19032
ENSG00000136628	2058	EPRS	93.5546	6.43351	8.65449	7.94416	11.1938	1.77329	4.82067	81.625	13.0175	10.7857	85.4677	55.8532	52.1294	39.6744	2.89129	82.7231	22.4155	27.225	24.1076	24.6357	22.5893
ENSG00000162813	10380	BPNT1	28.7362	1.999	4.29679	3.01796	3.34579	0.903114	1.84686	30.1153	3.88857	5.57139	28.3019	17.9476	15.6494	12.2845	0.900968	23.8529	8.33091	9.54949	9.13079	10.5342	10.3199
ENSG00000067704	55699	IARS2	50.3876	4.35418	5.70051	5.9432	7.30204	0.996303	3.47371	46.269	8.22777	6.89593	45.528	37.9813	37.3112	28.0519	2.46007	46.5043	13.2076	14.4803	12.8605	13.5324	13.147
ENSG00000118873	25782	RAB3GAP2	21.1294	1.02704	2.05811	1.29795	1.91924	0.688962	0.944633	22.8904	3.50414	1.83181	20.9425	10.2752	13.0956	9.43646	0.538069	19.9751	3.39829	4.27875	3.06549	3.7188	4.059
ENSG00000116141	4139	MARK1	4.38961	0.159479	0.371122	0.369443	0.51831	0.114702	0.193834	5.01735	0.501919	0.400778	5.21501	1.81817	1.95834	1.39079	0.1428	4.02252	0.715664	0.735445	0.590148	0.95759	0.889747
ENSG00000162817	79762	C1orf115	3.82506	0.211667	0.421913	0.28018	0.609525	0.144209	0.300895	3.76686	0.294741	0.154552	4.47011	0.741708	0.766781	0.566704	0.121846	2.47106	0.403861	0.199926	0.213616	0.263878	0.664558
ENSG00000186205	64757	2017-03-01	1.70654	0.566407	0.455559	0.594037	0.952258	0.117633	0.451405	2.89795	0.634284	1.40513	1.00643	3.63445	2.61057	4.05503	0.166615	1.76012	2.39602	2.75141	2.31779	1.89137	1.70368
ENSG00000143498	9015	TAF1A	5.34719	0.33548	0.972634	0.728006	0.93086	0.127687	0.276386	6.62323	1.52315	1.56325	5.06504	5.87419	3.7298	3.29871	0.262459	5.52009	1.96676	2.04255	2.76612	2.2573	2.70056
ENSG00000154305	375056	MIA3	41.4456	3.23145	4.45335	3.8127	5.0628	0.745184	2.86488	47.4729	6.01032	5.00633	43.6728	21.6142	19.446	13.8563	1.44167	44.6172	8.15076	9.17091	10.7672	8.98447	11.3548
ENSG00000186063	64853	AIDA	38.2169	2.91048	3.51169	3.38945	5.78419	0.717507	2.11597	34.7384	6.06107	5.06745	32.4011	21.5688	20.3547	15.8003	1.60898	28.8086	9.53763	10.0236	8.16799	9.58823	9.85407
ENSG00000162819	148362	BROX	60.5648	5.84139	6.30927	5.63749	7.37278	1.65631	3.73989	55.0741	6.16116	5.27799	59.6824	27.4712	28.8168	20.4516	2.68048	51.9106	10.6649	10.5243	9.27372	9.54271	12.1854
ENSG00000154309	84976	DISP1	7.98848	1.66104	1.18791	2.52255	2.13781	0.178378	0.986433	14.623	1.91216	2.63496	11.2232	7.22248	7.70847	5.23542	0.338489	10.9426	3.01853	3.96955	4.07365	6.05685	4.49016
ENSG00000187554	7100	TLR5	7.85548	0.200333	0.115708	0.464123	0.285523	0.162746	0.258625	8.05873	0.349978	0.404053	9.04284	1.29108	2.37796	1.03967	0.189854	5.62677	0.568175	0.891217	0.612915	0.670175	0.656717
ENSG00000162909	824	CAPN2	145.045	9.29273	11.6032	12.3364	17.5184	2.65417	8.06457	134.76	16.8969	15.6096	152.624	109.645	101.17	79.3983	8.33359	115.148	20.2023	25.2621	24.4024	24.8751	24.9707
ENSG00000143514	7159	TP53BP2	106.995	2.22737	3.5981	2.7202	4.34363	1.07588	2.16687	105.744	8.52709	6.75833	105.418	36.515	32.1075	25.3577	2.45989	99.5971	12.8602	13.8642	11.4087	13.1304	13.8568
ENSG00000143756	23219	FBXO28	18.4249	2.12168	2.17636	1.87572	2.68886	0.34805	0.935992	19.2267	2.99717	2.38731	17.5851	12.4933	12.0972	9.39867	0.810872	19.2344	5.22851	6.16526	5.31071	5.85438	6.09926
ENSG00000143753	8560	DEGS1	16.5889	1.68972	1.77049	2.0303	2.80235	0.413941	1.03917	15.6307	3.25715	3.53756	14.8132	10.1248	9.87916	7.84293	0.695899	13.7253	5.02246	5.66475	5.12902	6.14494	6.23217
ENSG00000143748	4931	NVL	24.0738	3.42199	2.73925	3.84231	3.73245	0.790812	2.14049	21.6097	4.50252	4.55043	24.9113	18.812	14.6595	12.8262	0.623736	28.9329	5.68329	5.26809	7.65277	7.5277	10.2907
ENSG00000143771	29097	CNIH4	31.9142	3.78682	3.49545	3.69126	4.3933	0.848851	3.10212	34.0599	7.90393	5.19095	31.5188	28.5637	31.8302	24.0085	1.5098	26.1811	13.0083	12.7837	15.9884	12.2268	10.2631
ENSG00000162923	80232	WDR26	33.5582	3.61285	2.97723	3.36239	3.39855	0.967762	1.50376	35.4008	4.64757	3.77091	37.9843	14.8209	14.1599	11.192	1.36194	32.3903	5.61214	6.05243	5.32106	6.36904	7.79703
ENSG00000185842	127602	DNAH14	37.2122	2.58901	3.51625	3.51652	3.14737	0.869162	2.48977	45.2571	5.46972	6.26379	38.5452	18.6724	19.134	12.7327	0.53437	31.979	8.67983	8.00334	5.86699	7.40047	15.8772
ENSG00000143815	3930	LBR	45.8065	5.21039	6.98236	5.38977	8.69288	1.08102	4.29049	48.3365	12.3266	12.7728	35.026	52.4417	51.1989	37.9176	1.94796	43.4295	18.2677	20.9137	19.7523	19.3093	18.2794
ENSG00000154380	55740	ENAH	114.656	9.1777	9.83481	9.7796	11.3736	2.40091	5.85765	112.013	17.8869	16.3799	114.345	69.1355	62.2729	51.2534	3.91342	130.759	39.0383	43.182	34.0722	35.7748	33.4196
ENSG00000143742	6726	SRP9	304.818	28.8105	34.1811	35.1275	40.4182	7.20107	20.536	243.035	48.0469	41.199	255.469	233.021	233.35	164.082	12.5471	248.356	94.9934	107.261	102.248	117.079	98.8102
ENSG00000143819	2052	EPHX1	101.021	4.87953	4.34548	4.91781	5.73544	0.82329	3.31169	86.7681	13.0393	10.8755	106.243	58.8848	55.3504	49.6655	5.10411	72.4729	14.1736	18.5232	15.006	14.0036	14.4379
ENSG00000196187	9725	TMEM63A	46.8473	3.97922	4.79826	6.86738	6.25571	1.54924	2.94707	61.1829	5.23674	7.79851	63.1096	39.6692	38.4402	33.9725	2.9756	83.2829	19.696	14.9754	13.7899	16.5355	30.7139
ENSG00000143811	29920	PYCR2	23.2266	2.38945	2.71186	3.63428	4.09374	1.01095	2.64138	23.4541	3.68422	3.33197	26.2609	17.4896	17.7191	13.4902	1.15667	25.222	8.14037	8.76905	8.28774	7.53615	8.5128
ENSG00000143751	163859	SDE2	20.6379	2.39662	3.06976	2.95703	3.0057	0.62896	1.34489	15.7842	3.48248	3.08409	19.1285	15.1768	13.6395	10.4758	0.911231	18.6699	5.28309	6.70519	5.52595	5.70986	6.39448
ENSG00000163041	3020	H3F3A	699.16	43.4919	52.4142	55.2953	77.5149	15.6026	39.2956	558.308	72.2976	59.1408	619.896	350.441	342	262.103	23.5361	589.463	168.835	178.289	142.719	170.246	168.055
ENSG00000182827	64746	ACBD3	79.3247	5.21106	6.27556	7.53602	8.53163	1.86101	4.25404	67.6914	7.40296	6.72542	75.1712	33.967	32.061	24.1779	2.44594	68.5315	14.8293	16.4324	12.8424	14.3913	17.0261
ENSG00000183814	286826	LIN9	11.5285	2.33881	3.10673	2.33811	2.12067	0.566109	1.04541	11.2157	2.73758	3.16355	8.3412	8.51962	8.26867	5.69788	0.332549	11.3776	4.24185	5.40012	3.87453	4.23334	3.80615
ENSG00000143799	142	PARP1	74.0807	7.21935	8.46537	9.36586	11.0607	2.07883	6.05517	70.4478	13.6119	12.4671	66.4141	40.7738	39.6126	32.9877	3.06718	73.2275	22.5551	26.4152	19.7872	20.276	23.06
ENSG00000143772	3707	ITPKB	64.3151	1.04338	1.43314	1.69904	2.37628	0.575348	1.22894	61.4975	5.34719	5.71517	72.7685	15.707	14.3963	12.9258	1.17329	46.025	6.94621	7.96739	8.02281	7.07582	7.37898
ENSG00000143801	5664	PSEN2	13.9412	1.08307	1.65709	2.11169	1.69042	0.567351	0.948354	18.3446	2.03006	4.34794	16.2445	8.22416	9.1657	5.63207	0.829623	11.0532	2.6626	4.18677	2.79513	2.73664	4.23731
ENSG00000163050	56997	COQ8A	18.5867	1.15396	1.31067	1.58394	2.2479	0.294512	1.06259	19.5001	1.56557	1.88348	18.0153	4.86651	4.84974	4.48384	0.436567	17.864	3.50312	3.18574	2.30138	2.96974	3.84941
ENSG00000143776	8476	CDC42BPA	49.418	4.32729	4.87962	5.06653	7.0231	1.31204	3.0657	52.982	7.29387	7.76579	48.9165	25.0636	20.6694	16.9146	1.47544	48.8425	13.2364	13.3977	10.8182	11.1808	14.4843
ENSG00000181450	339500	ZNF678	10.1858	1.95103	1.03371	1.74091	1.47335	0.376402	0.941512	10.9804	2.39854	2.44364	11.6896	5.45838	5.22856	3.81587	0.496862	10.4833	3.1952	2.2163	3.17719	2.79429	4.55077
ENSG00000143740	116841	SNAP47	24.2338	2.27849	2.35982	2.826	3.88818	0.502822	1.59849	22.1921	3.48953	2.95771	20.9676	9.27581	7.89367	7.33778	0.5425	24.1804	4.89505	6.46347	4.08206	5.60696	6.37171
ENSG00000081692	65094	JMJD4	20.1665	1.89514	2.27234	2.36655	2.35107	0.44254	1.24871	18.8207	3.01382	2.90772	18.306	9.80213	9.90851	8.96889	0.719289	23.0508	6.37437	6.13523	5.07407	5.79181	5.94884
ENSG00000143816	7483	WNT9A	2.19996	0.755619	0.71827	0.613235	0.372952	0.19416	0.170417	3.19901	0.708251	0.58684	3.05552	2.28444	2.2987	2.21323	0.353632	2.52763	0.539243	0.651486	0.920812	0.620389	1.08563
ENSG00000143761	375	ARF1	381.783	29.3382	34.9013	36.3586	49.717	9.18323	20.6897	299.581	49.5723	40.8982	347.434	150.512	149.3	129.066	12.1496	356.828	91.8046	100.961	72.4378	84.3263	89.8129
ENSG00000143793	79169	C1orf35	18.6795	2.69543	3.03719	3.85375	3.73171	0.578041	1.95607	19.1146	4.70214	5.57629	18.9929	13.7508	13.9426	12.1341	0.783246	22.7094	8.6407	8.98032	6.37504	7.1172	7.8628
ENSG00000162910	128308	MRPL55	24.6057	3.35258	1.26242	4.86636	3.95458	0.47235	2.3443	20.1169	5.04319	4.12386	24.9592	12.188	11.8659	13.2343	1.80416	26.3539	9.10513	8.01463	6.3286	8.5796	10.9424
ENSG00000143774	2987	GUK1	141.731	15.6046	17.6201	19.5275	21.4414	3.65404	10.4535	127.964	20.3025	19.2826	148.984	69.5777	84.1547	68.3808	6.61748	151.554	37.2505	37.0826	32.5185	38.716	41.1612
ENSG00000181873	200205	IBA57	4.97157	0.808148	0.891402	0.871326	0.763399	0.221463	0.46604	5.96966	1.23347	1.78027	5.41054	3.21426	2.91116	2.8748	0.259472	4.81031	1.60516	1.51846	1.39092	1.47078	2.21165
ENSG00000154358	84033	OBSCN	9.88179	0.662613	0.641128	0.793044	0.892971	0.22301	0.590898	14.568	0.833106	1.04504	14.1949	1.83672	1.65962	1.33425	0.124321	10.7542	0.817248	0.402895	0.678454	0.825821	1.55919
ENSG00000154370	81559	TRIM11	13.3709	1.93966	2.27109	2.85757	2.66673	0.429352	1.47571	14.9841	3.62324	3.45905	15.493	9.13769	9.189	7.14867	0.788456	18.2645	5.20932	6.38266	4.10234	3.79736	6.13224
ENSG00000162931	51127	TRIM17	3.23528	0.381318	0.574675	0.636265	1.31236	0.304781	0.497508	6.22773	0.560608	0.305658	6.34592	1.14029	1.34343	0.82829	0.186104	5.66526	0.699274	0.579487	0.436029	0.653289	1.59475
ENSG00000181218	92815	HIST3H2A	41.5558	5.10064	4.90204	5.8343	7.57807	1.22708	3.96587	29.2864	9.40076	8.14805	44.5526	6.73409	7.3128	7.14542	1.64808	17.0769	2.14088	5.00353	3.57586	2.87517	5.34683
ENSG00000196890	128312	HIST3H2BB	72.4925	3.29801	5.01797	10.498	10.2532	0.662587	3.35234	45.353	18.4346	15.3441	52.155	11.2708	15.6124	15.8084	3.30072	26.6561	4.37294	5.84045	6.09448	4.64452	5.18061
ENSG00000168159	149603	RNF187	38.9403	3.29824	3.20939	3.82693	5.29967	0.668227	2.04093	33.7821	5.44392	5.54136	40.3602	15.8599	15.7438	13.0184	1.22926	38.5052	9.35633	9.51454	6.57014	8.33979	9.11647
ENSG00000177800	677790	TMEM78	1.85746	0.817199	1.16062	0.918881	0.649976	0.472994	0.220976	2.70767	0.893429	1.22722	2.3951	1.66356	1.66804	1.09248	0.200183	2.15248	0.720055	1.01536	0.959794	1.00327	1.64084
ENSG00000168118	5867	RAB4A	33.5698	1.95253	2.91647	2.96109	4.93282	0.951432	2.56052	27.5583	4.4103	3.09188	28.2597	14.2918	12.565	9.19981	0.850539	23.4201	6.74013	7.5097	6.62937	7.50446	7.41728
ENSG00000154429	126731	CCSAP	20.9371	1.65019	2.58829	2.71777	2.78772	0.471856	1.37159	19.1002	3.78645	3.68875	15.2725	12.2934	10.6368	8.8608	0.71471	17.2307	5.72086	5.70142	5.22877	5.54864	6.97712
ENSG00000069248	55746	NUP133	30.147	2.73494	3.30006	2.67879	4.9055	0.89781	2.16477	28.0636	3.92577	3.64987	26.1063	12.5118	11.2297	9.4857	0.697402	29.5394	7.18405	6.87739	5.49258	6.48709	8.27109
ENSG00000135776	23456	ABCB10	9.7507	1.31349	1.22585	1.10638	1.95577	0.309246	0.858012	11.1066	1.71252	1.45151	9.92	9.29384	9.42276	7.35514	0.748492	11.1118	3.82716	4.09132	3.81605	3.94843	3.90428
ENSG00000135801	27097	TAF5L	22.5242	2.69894	3.04775	3.25371	4.16909	0.57081	1.6472	22.5144	4.17898	4.18233	22.5039	13.8237	12.2017	10.1656	1.2506	25.2327	8.20349	7.88002	5.88595	6.8925	7.52133
ENSG00000135763	9816	URB2	10.1676	1.56382	1.6983	2.1988	2.12773	0.269701	1.17569	9.79189	3.26715	4.50285	9.89334	10.3384	9.56704	7.55988	0.360214	12.2362	6.51254	5.66519	5.67499	5.6343	6.16438
ENSG00000143641	2590	GALNT2	38.6272	3.73772	4.29332	4.13502	7.12776	1.00144	2.8037	37.2959	6.52139	6.279	41.0398	20.6412	20.8841	16.8137	1.67326	37.318	10.3316	11.2074	7.86111	9.508	10.1297
ENSG00000177614	79605	PGBD5	3.38802	1.84115	1.94704	1.95652	1.42247	0.133858	0.685676	5.50379	0.707833	1.32849	3.15918	1.80048	2.08687	1.75017	0.26519	12.2513	3.41823	3.09796	1.90012	2.10101	3.55793
ENSG00000135775	22796	COG2	18.1107	1.50415	1.84217	2.01128	2.48167	0.330681	0.906525	15.2881	2.10369	1.93447	15.984	5.56455	4.81253	3.94949	0.372329	16.8552	2.98428	3.29652	2.35208	2.62634	3.47212
ENSG00000119280	84886	C1orf198	119.125	6.52638	7.45402	7.4192	10.1301	1.90761	4.85797	100.966	9.38471	9.80273	112.784	25.4803	24.7265	20.3808	2.47647	92.4357	15.5957	16.0757	12.4093	13.5883	15.0122
ENSG00000143643	79573	TTC13	16.6716	2.6569	3.95489	4.21162	3.18372	1.35668	1.3879	19.7254	5.14924	4.92951	16.6682	10.915	8.52151	9.11876	0.736436	14.7579	4.98365	5.22471	5.90588	5.75992	7.19298
ENSG00000173409	64801	ARV1	34.1671	2.9012	3.64381	3.41098	3.77946	0.622569	1.8787	31.6457	4.12397	4.96011	29.9059	15.4523	14.5069	10.0516	0.760722	23.9582	6.79782	5.83805	6.44578	7.05726	7.25671
ENSG00000182118	375061	FAM89A	6.38261	0.418721	0.93511	0.715675	1.07752	0.121497	0.687986	5.89612	0.818282	0.776117	6.07809	1.6449	1.58081	1.47985	0.153336	5.62475	1.2493	1.11568	0.806821	1.23308	2.11163
ENSG00000143633	128061	C1orf131	16.2599	1.65316	3.0461	2.85781	2.26512	0.279924	1.22797	16.3215	3.11279	3.33262	13.7059	12.6648	10.306	7.49213	0.59568	12.7158	6.59622	5.69958	5.22961	5.06233	5.40519
ENSG00000116906	8443	GNPAT	36.059	2.8523	2.95787	3.81674	4.32654	0.687577	1.93604	36.2863	4.98744	4.3498	33.451	15.1792	13.8801	11.0165	1.37891	26.7599	8.78997	8.70397	6.72654	7.35179	8.81949
ENSG00000116903	149371	EXOC8	15.2944	1.85753	2.22231	2.31725	2.28212	0.360606	1.27947	14.6693	3.33098	2.90358	14.3354	8.73924	8.1128	5.60686	0.448168	14.8453	3.36303	3.82807	3.44888	4.19906	5.20212
ENSG00000010072	83932	SPRTN	15.3575	2.45979	2.40178	2.42298	2.40643	0.564755	1.28011	10.365	2.4965	1.85287	12.0445	9.08676	8.19632	6.13175	0.517211	13.3633	4.27644	4.61545	4.07484	4.3911	4.66196
ENSG00000135766	54583	EGLN1	18.0147	1.10602	1.33676	1.55877	1.92186	0.339436	0.832321	17.1145	1.46555	1.22908	19.1062	5.38062	5.1959	3.65926	0.445353	19.4891	3.55286	3.70428	2.77036	3.05736	3.80342
ENSG00000116918	7257	TSNAX	31.1719	2.69194	3.14632	3.19406	3.92664	0.658894	2.25768	27.1993	3.34806	3.23054	27.3798	13.1129	15.7003	8.65577	1.15998	25.2555	7.23618	6.57214	5.86298	6.56054	8.17657
ENSG00000116991	57568	SIPA1L2	6.19411	0.630238	0.901612	0.783596	0.743411	0.134015	0.227083	7.25428	1.35935	1.45814	7.33676	2.5106	2.24518	2.29308	0.150077	7.04004	1.83487	1.69223	1.43683	1.49454	2.12603
ENSG00000212916	54627	MAP10	3.79252	0.387145	0.337092	0.40565	0.493517	0.156148	0.326592	3.73291	0.322271	0.301736	2.8462	0.75951	0.685092	0.505131	0.0742926	2.9097	0.311835	0.272361	0.213954	0.402626	0.505215
ENSG00000135778	84284	NTPCR	8.29974	0.622715	0.976987	1.12724	1.00796	0.212445	0.893312	9.41967	0.849398	1.07155	9.0903	3.77137	3.71294	2.81702	0.360493	9.184	2.11648	2.54885	1.34878	1.77494	2.39601
ENSG00000135749	80003	PCNX2	15.5931	2.32532	2.17995	2.52231	2.02592	0.262243	1.27047	22.2947	2.68238	2.99429	17.5096	5.88411	8.79092	6.21574	0.362981	19.9284	4.017	3.43053	2.16111	3.58943	7.21845
ENSG00000143674	84451	MAP3K21	15.8875	1.97885	2.25702	2.42633	3.06051	0.460381	1.46918	15.4076	2.71998	2.59557	15.0899	7.89969	7.44474	5.86725	0.255627	16.6894	4.43886	3.85755	4.04773	4.38013	4.71225
ENSG00000135750	3775	KCNK1	20.5794	2.25776	2.30284	2.38631	3.35284	0.451918	1.53361	21.0434	2.69303	2.50954	22.1709	9.21445	8.04769	6.73814	1.2435	26.8524	4.58995	6.28935	4.31964	4.44102	6.40491
ENSG00000168275	388753	COA6	51.4349	7.22345	8.26735	7.8043	9.59777	1.1017	4.36567	44.7833	11.7968	8.71131	46.9519	32.933	38.1777	21.0655	2.13568	39.9412	19.7486	20.3684	19.4338	17.9394	20.4994
ENSG00000059588	6894	TARBP1	16.5487	1.581	1.97543	1.76652	3.19005	0.56668	1.45893	17.4333	2.3504	2.63166	15.3494	6.47315	6.73715	4.91379	0.441892	14.1341	4.38757	3.9514	3.30994	4.22642	4.42884
ENSG00000168264	359948	IRF2BP2	99.2236	3.87325	5.3297	5.2034	6.90246	1.46698	3.33217	97.9222	8.47265	6.55332	107.822	25.1359	24.837	20.6689	2.50467	80.4727	11.9408	12.7255	10.9863	11.846	13.4589
ENSG00000173726	9804	TOMM20	122.094	7.39408	10.0936	10.55	14.7584	2.74645	6.39178	99.5525	12.2044	10.1285	98.2844	42.8652	40.7356	30.8025	3.00981	99.409	20.3863	20.8234	17.0776	20.4801	21.7884
ENSG00000188739	23029	RBM34	59.3144	4.33172	6.46431	5.35066	6.9294	1.07423	2.89729	55.6715	7.06151	8.48885	49.5102	29.089	28.1459	22.4208	1.97169	56.3795	11.6174	13.9056	10.953	12.7499	16.7517
ENSG00000054267	51742	ARID4B	30.249	2.72586	3.10391	3.04421	3.95281	0.81587	1.84168	32.5241	3.79597	4.21107	34.3278	10.5258	8.80574	6.41145	0.562047	30.1044	6.21741	5.46453	4.45093	5.66084	6.70161
ENSG00000152904	9453	GGPS1	40.5624	3.02063	4.35158	4.82945	4.6723	1.25886	2.9625	31.4528	4.14957	4.00239	36.3047	19.0835	16.8062	13.9921	1.27502	32.2723	7.40532	7.81836	6.84846	8.22605	8.77762
ENSG00000116957	6905	TBCE	31.0084	1.91276	2.93771	3.21257	3.27349	0.70744	1.76132	26.1073	4.71511	4.41366	26.9352	13.12	12.3607	9.05079	0.688941	26.1626	6.49559	6.94407	5.31666	7.04792	7.63675
ENSG00000162885	148789	B3GALNT2	25.4769	2.86451	3.97775	3.93691	4.02262	0.72209	2.22601	29.1498	6.0044	5.39998	27.3533	17.9098	16.4602	13.8812	1.04086	28.7134	9.2529	9.77054	8.26883	8.98958	10.6568
ENSG00000168243	2786	GNG4	1.06138	0.491457	0.666481	0.823453	0.323324	0.307938	0.223324	2.34309	1.25125	0.832793	1.2727	2.06133	1.36368	1.23534	0.0972737	1.74419	0.568508	0.791204	0.447533	1.11996	0.990045
ENSG00000143669	1130	LYST	6.66014	7.95383	8.47604	7.47428	3.66326	3.0733	2.16342	7.47214	2.1722	2.74836	10.269	4.92058	5.26489	3.49336	1.10226	8.59467	4.45119	5.37556	4.79995	4.1687	4.94395
ENSG00000077585	7107	GPR137B	27.5305	1.89435	3.49822	3.78833	3.8378	1.12527	2.1663	30.0634	3.08296	2.4012	29.4508	10.8259	9.53925	8.83126	0.944073	22.8015	4.85829	4.50339	4.73246	5.29376	6.92293
ENSG00000086619	56605	ERO1B	8.95855	0.699368	1.83883	1.08282	1.04217	0.1372	0.607176	10.0714	1.09437	0.753456	9.5767	2.201	2.1213	1.82115	0.182558	7.69064	1.30567	1.47043	1.42235	1.91646	2.46061
ENSG00000116977	3964	LGALS8	27.5694	2.2583	3.75729	2.77547	4.23244	0.70088	1.85031	34.8999	2.5214	2.73765	30.5236	10.7975	9.60158	7.37868	0.505613	25.022	4.07262	4.2394	3.0976	2.67369	7.37418
ENSG00000119285	55127	HEATR1	23.2056	3.68815	4.02256	3.79247	4.90646	0.87548	2.2459	27.1094	5.61433	5.76466	22.6269	16.8102	14.435	11.2985	0.751653	28.6991	9.95019	10.0536	7.4492	8.28053	9.13099
ENSG00000116984	4548	MTR	32.3983	1.83482	2.18199	3.08738	3.07161	0.627122	1.76333	35.009	3.96398	3.5242	30.7074	11.803	10.3584	7.82107	0.755627	33.2355	5.78558	6.12631	5.62486	6.41495	7.67616
ENSG00000133019	1131	CHRM3	5.65162	0.949431	0.746627	0.929329	0.728454	0.161967	0.272334	6.45832	0.794589	0.950935	8.09098	4.8831	2.9002	3.20309	0.0760605	6.65589	1.68012	1.77272	1.61953	1.80988	3.00584
ENSG00000180875	64388	GREM2	4.36858	0.793864	1.01105	0.905276	0.659146	0.109967	0.470814	6.69838	1.12488	1.21144	5.2141	3.71432	2.85485	2.2576	0.0902291	5.75737	1.27705	1.0741	1.71325	1.59955	2.27879
ENSG00000091483	2271	FH	57.5647	5.86818	6.2415	7.26143	8.8053	1.94249	3.90354	47.1212	8.85611	6.77123	47.0607	32.155	30.1527	24.6059	1.91849	50.951	16.7864	17.9223	14.45	15.726	15.4505
ENSG00000117009	8564	KMO	1.83363	1.17095	1.18576	1.4948	0.658784	0.463046	0.582389	2.20162	1.57802	1.65794	1.54103	1.56459	1.80668	1.08952	0.169422	2.4105	1.33651	1.29126	1.47264	1.06859	1.62786
ENSG00000054277	23596	OPN3	18.0352	1.64092	1.52458	1.41216	2.43414	0.458182	1.14361	15.1975	1.83838	1.03027	16.8245	6.37122	6.80175	4.80874	0.840555	16.7842	3.84293	3.81125	3.03482	3.90328	4.90172
ENSG00000203668	1122	CHML	16.3877	2.75544	3.9556	3.40888	3.27136	0.569082	1.71065	17.4821	3.56435	3.42627	15.9698	11.7525	10.4618	8.18519	0.689526	17.3851	4.68688	4.76828	4.78275	4.94111	6.1482
ENSG00000174371	9156	EXO1	16.3544	3.13045	3.81539	3.96402	4.33376	0.786216	2.13386	17.0458	6.08566	7.10754	13.9033	18.4033	17.5768	13.7237	0.654949	19.7575	9.94866	10.7192	6.89105	7.93051	8.89481
ENSG00000180287	200150	PLD5	1.07814	1.6835	1.79304	1.37004	0.701073	0.974566	0.587603	0.567942	1.18424	1.40444	0.506605	0.595256	0.629599	0.505022	0.292595	0.730091	0.51131	0.757258	0.799571	0.696924	0.878902
ENSG00000143702	9859	CEP170	28.5057	4.11001	3.02193	2.89271	5.05961	0.649003	1.76993	35.4998	3.59178	5.98156	22.1576	8.8029	8.48141	7.27956	0.706021	26.0874	9.90785	9.59573	6.5357	6.28317	10.3169
ENSG00000054282	10806	SDCCAG8	24.0179	1.461	2.77318	1.71705	3.09981	0.506401	1.44593	24.7244	3.10302	3.7523	23.2604	8.04585	8.62249	5.82474	0.376076	23.7003	4.80046	4.06434	3.61714	4.14673	7.23633
ENSG00000117020	10000	AKT3	62.2407	5.68711	5.67986	6.39232	9.9464	1.90939	4.90262	65.6873	4.6079	4.9936	47.6468	20.8691	15.6226	13.0595	2.40797	103.896	20.9487	16.3489	13.5449	15.2472	21.2589
ENSG00000179456	10472	ZBTB18	29.4645	2.97785	3.63169	3.26429	3.48673	0.517373	1.60349	25.4132	4.52429	4.62473	27.9475	11.6953	11.5792	9.58423	1.01137	28.909	7.13978	7.96675	6.53747	6.789	7.44381
ENSG00000035687	159	ADSS	48.9201	5.24937	6.18306	6.61918	8.18187	1.40108	3.82799	45.9921	8.07246	6.71117	42.8296	29.3562	28.1208	19.6073	1.88856	44.1989	12.063	14.422	11.0288	12.7601	13.3883
ENSG00000121644	51029	DESI2	69.1796	7.09719	8.07824	8.42264	8.81239	1.87165	4.74513	56.7285	11.8614	10.0208	58.73	36.6777	32.9583	28.0258	2.42276	65.1324	21.5638	23.3648	16.7781	19.6846	23.2251
ENSG00000203667	116228	COX20	127.179	13.5496	17.0047	16.8302	14.6473	3.77881	8.55746	126.762	22.0668	20.0633	111.886	90.8575	76.0255	55.9208	6.09968	117.916	28.5408	33.9004	26.9947	27.0319	38.415
ENSG00000153187	3192	HNRNPU	305.846	32.8132	40.9148	42.9899	50.4361	8.81261	23.9836	294.897	62.1729	53.72	283.768	182.18	160.525	129.647	10.5719	284.786	88.7475	97.2823	82.1152	89.9798	92.2733
ENSG00000203666	84288	EFCAB2	10.6489	1.86138	0.734413	2.20816	1.90157	0.395993	0.900965	13.8474	1.77123	2.15881	8.00784	3.98397	4.10951	3.99149	0.180867	9.20316	1.8742	2.30892	1.77453	2.3282	3.40879
ENSG00000162849	55083	KIF26B	20.1823	0.62995	0.74885	0.779511	0.371532	0.0900238	0.171129	19.679	1.27846	1.36331	20.3497	7.13975	6.4922	5.50421	0.770145	17.0378	1.62152	1.65251	1.56551	1.57616	2.82088
ENSG00000185420	64754	SMYD3	23.0884	1.96276	3.0504	1.56812	3.90687	0.577373	0.962952	28.5189	4.57183	4.38095	21.9807	10.1737	9.95164	7.35401	0.512609	24.6553	5.32353	3.89137	5.52964	5.655	7.43382
ENSG00000162851	64216	TFB2M	20.4539	2.88617	2.88735	2.89435	3.62576	0.616431	1.75495	17.9532	3.46367	4.72432	19.3162	12.1074	12.0474	10.2576	0.719224	21.7661	6.76755	7.19269	5.34753	6.27165	8.24216
ENSG00000162852	163882	CNST	12.4283	1.71855	1.74169	2.49403	2.12454	0.19504	0.652274	12.6343	1.81416	0.952608	13.7689	6.26135	4.36046	5.52399	0.470163	13.764	3.45674	2.53398	1.84826	3.53793	3.67011
ENSG00000143653	51097	SCCPDH	15.1411	1.1223	1.20222	1.3082	1.69505	0.359435	1.00144	12.2985	1.85018	2.03327	11.6356	6.31761	5.76759	4.63865	0.455037	9.41397	2.52512	2.85986	1.64556	2.68495	2.79934
ENSG00000153207	25909	AHCTF1	47.7654	6.43896	6.10289	5.17348	8.62333	1.34949	4.4076	55.5085	11.0552	13.46	51.7732	33.3239	35.7657	25.4868	2.16793	58.3953	19.6409	18.6084	15.2057	20.5186	17.8079
ENSG00000197472	57116	ZNF695	20.7259	3.07803	3.10753	2.61386	5.12319	0.851263	1.73652	19.7599	6.2634	6.14336	14.5281	15.4207	14.2176	11.4398	0.511745	25.4459	9.75537	11.1294	7.7038	9.65512	10.0386
ENSG00000188295	79862	ZNF669	13.3742	1.56977	2.02627	1.7477	2.02114	0.321677	1.43834	13.3272	2.30641	3.49087	10.93	7.94738	7.6183	6.33432	0.612884	14.006	3.32665	3.69636	3.00471	3.53605	4.30495
ENSG00000196418	7678	ZNF124	72.0357	4.30976	7.23462	7.01278	8.52808	1.66093	3.94568	76.0269	11.154	10.0385	67.8654	30.3862	25.5227	20.2199	1.73463	63.5616	15.0315	14.9313	14.2231	16.3359	23.2618
ENSG00000162714	84838	ZNF496	16.7779	1.52251	1.35041	1.4983	2.51401	0.483199	1.21307	14.2002	3.08002	2.86597	12.9394	6.84405	6.06658	5.29568	0.315577	17.3726	4.76212	4.10754	3.51267	3.58252	4.85489
ENSG00000162711	114548	NLRP3	0.43119	0.25927	0.366289	0.328709	0.165659	0.148508	0.0909927	0.703464	0.36797	0.379315	0.595013	0.460571	0.282819	0.213799	0.144446	0.662923	0.301886	0.322598	0.382276	0.345811	0.509297
ENSG00000196242	81472	OR2C3	22.9754	1.36034	2.29149	1.89379	2.62897	0.375907	1.14435	21.1616	2.83319	1.70313	22.3949	10.7358	8.89656	7.12478	0.8492	20.8808	4.66191	4.47738	5.02747	4.78454	5.34268
ENSG00000175137	80851	SH3BP5L	12.5968	2.09269	1.23604	2.00853	2.59388	0.196576	0.809056	12.5131	2.67108	2.10035	13.497	7.15348	6.1748	5.63484	0.55185	13.8267	4.27744	4.28206	2.78198	3.56298	4.27516
ENSG00000171161	79894	ZNF672	12.771	0.969315	1.20001	1.43066	1.55248	0.417226	0.948451	13.4039	1.79969	2.44041	15.3214	5.52829	5.81607	4.43207	0.527154	12.9952	3.94297	4.91562	3.0941	3.79761	4.99878
ENSG00000171163	55657	ZNF692	12.6534	1.31188	2.5671	1.89869	1.80109	0.319037	1.1135	17.4864	2.97427	3.60069	17.754	6.60616	8.24707	6.88921	0.400054	15.6845	5.17863	4.30237	3.89888	4.92429	6.44061
ENSG00000185220	267002	PGBD2	13.3874	2.15823	3.02445	2.33184	2.53746	0.486459	1.71817	20.7134	3.27198	3.36094	17.8524	11.2588	9.50242	6.63355	0.339999	17.5592	3.72863	4.12831	4.83433	4.99046	6.92351
ENSG00000184731	642273	FAM110C	4.16338	0.372422	0.342616	0.24123	0.567559	0.247965	0.177336	4.98392	0.269755	0.338419	4.65873	1.74855	1.48121	0.928674	0.058344	4.45726	0.496778	0.333486	0.462592	0.597584	0.79854
ENSG00000035115	26751	SH3YL1	120.25	6.73621	12.0977	9.32563	16.0996	4.62118	6.75731	128.323	15.2119	13.3458	120.056	59.7283	56.7112	41.1361	3.22059	125.569	26.5806	24.6552	23.0016	25.1976	39.2243
ENSG00000143727	52	ACP1	148.278	10.5759	14.2394	13.6854	18.118	3.35841	9.13474	126.292	18.5914	15.3263	116.487	96.7648	93.1044	65.3143	5.46586	124.267	32.4403	34.1613	30.4512	39.8348	38.7759
ENSG00000151353	129787	TMEM18	40.0895	3.10249	4.5501	5.09556	5.38662	0.681669	2.85298	38.4326	7.79381	5.64478	33.5995	30.0853	31.8444	22.0546	1.95454	39.897	15.6286	16.9298	14.4265	11.7132	13.5345
ENSG00000130508	7837	PXDN	83.9226	3.5185	5.359	5.00065	4.43244	1.0045	1.77623	85.4408	8.40758	8.74229	74.7591	34.9956	26.0135	24.4601	2.11374	74.9689	16.4424	17.2797	15.132	14.682	13.6667
ENSG00000032389	7260	EIPR1	16.7752	1.49543	2.68709	1.75259	1.77101	0.378796	0.809981	12.9	3.66156	3.15367	13.1904	12.1713	13.1676	11.3366	0.399863	16.7683	5.83033	5.96579	3.91155	4.39864	6.85729
ENSG00000171853	51112	TRAPPC12	36.8339	4.07919	5.25004	3.49713	6.44192	1.13418	2.70558	51.4431	6.98692	7.18444	39.3175	23.3267	22.3516	21.126	0.865593	37.5959	11.4238	11.1543	9.46533	12.6194	17.5456
ENSG00000182551	55256	ADI1	35.3353	3.62068	5.42826	5.31358	5.14181	1.08062	2.63107	41.6053	7.13345	6.32629	34.2469	24.2255	22.567	17.0963	1.45039	33.272	10.3755	10.3538	10.1275	10.9974	12.6482
ENSG00000171865	246243	RNASEH1	18.6872	2.07808	2.38269	2.7636	2.51032	0.391683	1.47318	17.2723	3.85714	3.4129	16.5428	15.3211	15.9539	12.4281	1.18968	19.696	6.29354	6.71855	5.41331	6.18104	5.48224
ENSG00000171863	6201	RPS7	901.726	74.0764	91.962	91.0101	132.789	25.3423	68.3497	865.606	158.043	101.854	845.084	585.33	610.423	449.732	32.0559	963.879	307.115	312.648	268.643	309.162	295.422
ENSG00000176887	6664	SOX11	7.95479	1.46358	1.69303	1.66877	2.48514	0.547168	1.2375	11.1763	2.63569	2.64596	5.27306	1.07211	1.05247	0.737984	0.152352	13.6715	5.9558	5.76506	3.72624	4.72166	5.27228
ENSG00000134321	91543	RSAD2	4.53492	0.509407	1.05138	0.571496	0.388822	0.116583	0.413694	8.11136	0.217038	0.321918	3.71551	1.07564	1.84172	0.885735	0.231819	7.6457	0.228624	0.35553	0.198252	0.426151	0.961838
ENSG00000151692	9781	RNF144A	10.0394	1.35352	1.02747	1.07002	1.74684	0.194055	0.734719	9.80792	1.61606	1.78302	11.1355	7.39296	6.01731	7.17475	0.54933	9.73673	2.4763	2.42508	1.71487	1.87992	2.74689
ENSG00000115738	3398	ID2	151.989	9.6149	10.7339	10.7583	16.9022	2.94462	7.49297	131.853	12.9075	9.6448	143.122	57.7726	62.0497	46.6115	6.82224	129.937	22.3157	21.5258	16.1088	20.8749	27.0301
ENSG00000134313	57498	KIDINS220	28.6558	1.81061	2.30042	2.14493	2.97754	0.573005	1.49549	33.8587	3.10727	2.36735	30.6744	11.7318	10.1674	8.44285	0.899068	28.3859	5.05734	5.09951	4.08808	4.27249	6.1102
ENSG00000143797	129642	MBOAT2	35.0089	1.97793	2.66822	1.79941	3.46525	0.569294	1.42192	31.7216	3.42561	2.82569	34.5176	22.3107	20.7487	17.0014	1.64146	27.6021	5.3348	7.13331	5.5215	7.3607	8.30379
ENSG00000151693	8853	ASAP2	25.2433	1.85967	2.33175	2.33579	3.51242	0.563671	1.27775	24.4047	3.23965	3.01943	21.9355	13.813	11.7526	9.52586	0.898846	23.6518	5.46891	5.68366	4.46814	4.83513	5.28726
ENSG00000119185	9270	ITGB1BP1	51.6973	5.4404	8.6726	6.17293	10.5768	1.23719	4.42398	43.8247	8.76358	7.12023	51.2305	44.5914	46.4563	37.4203	3.58967	45.7673	16.2972	15.638	13.1857	16.5492	14.7594
ENSG00000119203	51692	CPSF3	31.0271	2.80599	3.87745	4.27474	4.37469	0.912921	2.26621	30.7648	6.17966	5.304	25.8226	24.433	22.6425	18.0319	1.47228	30.125	10.0039	10.7265	9.07909	10.8937	10.4424
ENSG00000134330	285148	IAH1	30.7851	2.4527	3.22704	3.49058	4.20677	0.596908	1.7718	29.8441	3.89073	4.27918	27.3491	22.2225	20.1375	12.5237	1.615	28.6998	7.17896	6.28037	6.70491	8.54452	9.36015
ENSG00000151694	6868	ADAM17	37.8903	3.08341	3.775	3.21688	4.28598	1.05135	1.96104	38.7194	5.03771	4.55308	36.8669	17.5357	16.5807	13.1746	1.1361	33.3803	7.17917	7.22975	6.27754	7.23996	9.83849
ENSG00000134308	10971	YWHAQ	252.694	19.8513	25.424	25.6729	33.26	5.79968	16.1953	222.809	43.0822	33.7479	211.478	189.229	187.41	143.167	11.7976	215.732	73.3197	84.4142	69.4181	76.3708	69.8553
ENSG00000115750	9014	TAF1B	9.9704	1.33669	2.18223	1.34664	2.10352	0.334301	0.945209	10.4115	1.58958	1.26049	8.73851	8.1903	9.03765	5.90492	0.398429	10.2258	2.00273	3.17692	2.2516	4.15002	2.89358
ENSG00000134317	29841	GRHL1	76.0238	7.7508	14.6784	10.1574	16.8772	3.03325	7.38576	84.6541	13.0465	12.2731	73.862	43.0284	38.3143	32.3276	2.59612	71.9778	21.0479	20.1913	18.782	24.1837	27.4975
ENSG00000172059	8462	KLF11	16.7729	1.44224	2.16562	2.00284	2.37616	0.278974	0.867803	17.7953	2.2171	1.67239	17.1338	9.06804	8.00698	6.5389	0.99105	19.0945	4.26828	4.36286	4.86872	3.55166	4.13438
ENSG00000171848	6241	RRM2	45.2433	6.40764	6.57962	6.55834	7.7689	1.18727	3.6103	42.3227	17.5881	14.1288	29.6705	60.5898	62.0072	45.6081	4.01279	47.4378	23.8005	30.0646	26.9386	28.55	21.9477
ENSG00000115756	3241	HPCAL1	13.9815	1.65103	0.771581	1.4406	1.45381	0.361082	0.950025	16.9916	2.46834	2.62178	15.6775	10.2925	10.1091	9.67595	0.84499	16.8347	5.78116	5.2478	5.37438	5.32389	5.18474
ENSG00000115758	4953	ODC1	43.9595	5.04787	6.44297	6.5952	9.87267	1.55778	4.28855	45.2928	14.0729	10.1252	32.4677	30.7417	29.5699	21.4329	1.43413	43.1675	19.0917	24.6191	17.5393	21.281	19.3513
ENSG00000115761	79954	NOL10	29.2591	3.74173	4.20974	3.76247	4.10556	0.770604	1.76206	30.7832	6.52155	4.72018	25.8016	27.7009	21.0207	17.2449	1.09942	32.0487	9.48427	10.2938	9.60451	9.79228	11.7171
ENSG00000143882	245973	ATP6V1C2	5.52489	0.152526	0.661512	0.535703	0.347536	0.134261	0.182287	5.3075	0.717894	0.623305	6.20445	3.68335	4.06251	2.5243	0.430301	5.9991	1.03366	1.18877	1.30561	1.49343	2.43387
ENSG00000143870	10130	PDIA6	225.798	14.8721	17.4657	17.1928	22.988	3.9556	12.2197	194.829	32.0269	23.384	204.467	114.027	105.028	82.5548	7.52695	169.866	41.6215	51.4847	45.1245	45.2946	39.5672
ENSG00000162976	130814	PQLC3	21.7778	0.63435	1.30955	1.23694	1.55262	0.235137	0.651204	21.9795	1.0044	0.631985	21.9276	8.97748	7.36197	5.6547	1.08997	14.963	2.51175	1.88302	1.73887	2.05579	2.49734
ENSG00000134318	9475	ROCK2	46.4865	4.15241	4.73702	4.41673	4.97712	0.806873	2.10839	46.8732	6.87266	5.5466	51.6507	28.7642	24.3201	21.2683	1.80617	40.3048	8.77047	9.9879	10.2618	9.95153	9.28055
ENSG00000169016	1876	E2F6	13.1493	1.22315	1.16103	1.42188	1.59492	0.210814	0.528097	14.3168	2.52584	3.43594	12.1565	11.2843	8.98503	8.87862	0.877702	13.0363	4.03178	4.85566	3.91774	5.19477	4.82732
ENSG00000196208	9687	GREB1	1.52718	0.87611	0.706607	0.615162	0.480397	0.227994	0.363101	2.32574	1.20832	1.14006	2.11427	1.72786	1.31133	1.26088	0.0778718	2.47895	1.0428	0.845304	0.810562	0.976068	1.55067
ENSG00000134324	23175	LPIN1	35.4412	1.36109	1.99902	1.58202	1.57971	1.9649	0.644823	40.5986	2.95202	2.35565	41.5838	4.44008	5.64953	3.36224	0.11457	31.4607	2.12322	2.64609	1.73335	3.07638	4.6135
ENSG00000071575	28951	TRIB2	13.3406	1.74913	3.11556	2.56162	1.81324	0.470733	0.834867	16.0677	2.18725	2.05886	16.3862	13.9771	13.4891	8.83373	1.29169	13.2554	4.07197	3.68071	2.9633	3.72186	4.84961
ENSG00000162981	151354	FAM84A	10.1027	1.06615	1.42975	2.05857	1.93016	0.322327	0.864566	13.6039	2.46766	2.29962	13.314	28.8564	28.7901	23.8931	0.975501	17.7553	6.78918	7.55318	6.3086	7.25336	8.63498
ENSG00000151779	51594	NBAS	29.6973	2.14049	3.37449	2.03533	2.13504	0.37919	1.81943	31.6979	5.11621	2.85112	26.4688	9.40064	10.9913	7.0811	0.472787	29.2734	6.84195	6.64613	7.01998	4.64784	6.69652
ENSG00000079785	1653	DDX1	62.3682	5.55938	6.9071	6.36319	7.62738	1.4225	3.74983	59.4348	11.1317	8.77825	53.7294	45.3565	42.9465	32.4949	2.21914	54.5453	15.4392	17.4379	15.1645	18.0713	16.6197
ENSG00000197872	81553	FAM49A	8.54845	0.140888	0.439048	0.262398	0.36898	0.144362	0.393227	6.81361	0.298735	0.583749	8.81817	1.32985	1.98088	1.12931	0.401155	6.82153	0.637224	0.536385	0.73012	0.364581	0.322457
ENSG00000163032	7447	VSNL1	3.98518	4.9742	7.42851	7.34478	1.98534	0.434119	0.767691	4.1258	2.69683	2.2063	4.96279	29.6576	26.6094	21.2332	1.81839	6.63501	8.55909	11.6775	11.0853	9.81002	10.9274
ENSG00000163029	79677	SMC6	22.8113	3.547	2.52456	2.99931	3.78474	0.678879	1.82245	24.4423	4.18933	4.21336	20.1861	20.8019	15.0048	13.6696	0.690691	20.8486	7.49541	7.92171	6.62202	7.07038	7.43969
ENSG00000178295	348654	GEN1	18.068	2.98939	5.21964	2.10649	3.33106	0.555804	1.27722	19.7435	5.43296	7.51938	15.1859	20.4125	16.8778	14.1809	0.440034	21.1599	5.97574	10.0271	7.84648	9.71018	10.1306
ENSG00000170745	3790	KCNS3	8.39304	0.663757	1.07367	1.70931	1.03324	0.30361	0.512816	11.3032	1.57426	1.26227	10.2896	8.0975	6.58916	5.74355	0.581515	8.84557	2.88981	3.04324	2.86436	2.70178	3.10536
ENSG00000240857	57665	RDH14	11.3667	1.31285	1.43103	1.6445	1.66671	0.377342	0.840126	10.7705	2.6936	1.84383	10.9689	7.45651	7.59043	6.89757	0.547921	12.5852	4.52218	4.91453	4.65562	5.04849	4.13796
ENSG00000143867	130497	OSR1	3.73328	0.279461	0.339227	0.304734	0.232598	0.0957575	0.120149	3.61935	0.696455	0.627109	2.49236	2.68745	2.51346	2.13298	0.197764	3.27816	0.976612	1.15113	0.929392	1.10625	1.43095
ENSG00000183891	130502	TTC32	18.6864	1.6981	2.60509	2.52975	1.95492	0.529853	0.90336	19.4713	2.03852	1.89854	18.2613	12.3002	9.12793	8.11692	0.576681	18.9784	3.75476	3.81286	3.38468	3.09323	4.64976
ENSG00000118965	57539	WDR35	7.21586	0.599625	0.693015	0.874694	0.87827	0.17403	0.428482	9.27258	1.4086	1.4667	6.37341	5.08683	4.34709	3.24375	0.110443	7.84481	2.43202	2.4855	2.93528	2.48472	3.01112
ENSG00000068697	9741	LAPTM4A	281.68	12.7026	14.7527	15.7466	20.4713	4.267	10.217	261.816	21.0119	14.5299	285.691	114.631	122.776	86.0169	8.55	224.988	45.5142	52.2796	42.4502	48.7561	49.552
ENSG00000115884	6382	SDC1	325.696	11.5654	10.1222	12.1619	11.6009	3.24758	6.0056	305.687	29.6834	30.3402	349.836	153.814	167.784	141.526	14.5289	300.149	67.3152	67.0655	49.3304	55.862	53.4551
ENSG00000055917	23369	PUM2	81.8594	5.64366	8.44951	7.70584	10.6698	1.46432	6.12452	90.9399	13.2205	10.7082	82.3528	43.4594	38.9693	30.6347	2.54454	89.0257	23.9651	22.0019	23.7976	20.65	25.0931
ENSG00000143878	388	RHOB	26.7723	4.91249	4.92243	6.36925	2.95681	0.215207	1.76705	28.3268	6.16397	6.65133	29.0062	20.3693	23.1192	17.763	2.11851	33.5361	14.2638	14.8223	13.5091	15.9789	23.8952
ENSG00000118960	64342	HS1BP3	21.0486	1.31247	1.45976	1.48627	2.23207	1.25666	1.73992	20.2739	3.37856	2.75623	20.7814	10.2638	9.95701	7.08857	1.10126	23.2535	4.43159	4.33576	3.90554	3.87113	6.17515
ENSG00000118961	60526	LDAH	9.74897	1.31635	2.23608	1.5252	1.75092	0.278025	0.873323	11.6299	2.5211	1.62434	9.32154	7.429	5.37011	5.08998	0.427045	9.51865	3.61869	3.82576	2.98857	2.52303	3.88911
ENSG00000119771	114818	KLHL29	2.78047	0.239378	0.422624	0.481326	0.326759	0.0705207	0.239254	4.91416	0.536114	0.29509	3.85998	1.33543	0.952236	1.00722	0.116054	4.11302	0.75339	0.657066	0.53541	0.667233	1.17128
ENSG00000119778	54454	ATAD2B	17.6459	4.97635	6.36948	7.58974	5.21697	2.71631	2.99368	26.0147	6.03001	5.21771	18.628	15.1779	13.1163	8.54343	1.35404	18.4344	4.95976	5.33288	7.24091	8.0964	9.10573
ENSG00000173960	165324	UBXN2A	38.032	3.2376	3.73522	3.58399	5.38172	0.662956	1.60104	33.3394	5.93287	4.38069	29.8425	26.5042	23.2586	18.3313	1.30445	26.7718	8.13814	9.78559	9.83669	8.88323	9.97088
ENSG00000205639	388931	MFSD2B	0.488013	0.291881	0.28433	0.422774	0.28234	0.0882315	0.161837	0.90654	0.239655	0.419993	1.27517	0.752895	1.3778	0.968594	0.285476	1.24213	0.603348	0.302908	0.243818	0.221902	0.323535
ENSG00000163026	80304	WDCP	2.73483	0.42993	0.43268	0.536773	0.517095	0.0955133	0.359399	3.05346	0.803721	0.578249	3.44102	2.48404	2.23129	1.7296	0.130394	2.63302	1.39369	1.13041	1.47539	1.28536	1.62408
ENSG00000115128	51639	SF3B6	178.975	11.4156	18.4033	18.4087	24.772	5.50139	9.99284	153.804	27.3396	17.2645	147.515	121.499	104.186	80.3257	6.93925	162.83	44.6901	52.0867	45.4835	49.8722	47.993
ENSG00000115129	9540	TP53I3	10.4153	0.857599	0.940919	0.725657	1.25535	0.46224	0.839289	11.6527	1.24617	1.42893	9.88267	6.6468	4.96452	5.00979	1.10447	6.79936	1.84078	2.36319	1.5492	1.98369	3.13967
ENSG00000198399	50618	ITSN2	27.6718	4.86134	4.91225	4.89201	4.13198	1.79402	2.51669	32.4996	6.29674	5.14294	32.8958	19.2285	16.6423	12.4315	1.89924	29.3439	8.00883	7.724	7.87539	7.68551	7.84206
ENSG00000084676	8648	NCOA1	15.1535	0.932217	1.18958	1.30379	1.45141	0.303821	0.493509	16.9432	1.55193	1.14358	18.2869	6.9149	6.35958	5.23538	0.660656	13.3867	1.92589	2.0574	1.85312	1.85716	2.40274
ENSG00000184924	391356	PTRHD1	17.336	1.3104	1.12274	1.57089	2.81683	0.323099	1.29493	17.9186	2.81345	1.01014	16.9324	8.59044	9.67509	6.87159	0.402719	14.6232	3.89135	5.5351	3.31019	4.89369	5.1668
ENSG00000138092	79172	CENPO	17.9418	2.14138	2.30699	3.07395	4.16649	0.509819	1.78442	19.0242	5.72474	4.66159	15.8814	21.8165	20.6063	17.4593	1.35947	18.7843	8.66253	10.9431	9.16353	9.27663	9.04705
ENSG00000138031	109	ADCY3	21.0799	2.23234	1.97385	1.70273	2.24526	0.360027	0.933629	22.2181	4.92712	7.39881	20.3349	21.6932	19.9816	16.3438	1.23709	24.8242	8.76059	8.56485	8.33731	9.37311	8.89348
ENSG00000115137	51277	DNAJC27	4.6831	0.863935	1.04058	0.687381	0.831268	0.286977	0.51689	5.69055	1.14911	1.54508	5.33779	2.63142	3.05964	1.93378	0.530284	5.25786	1.342	1.35657	1.09658	1.26326	1.49671
ENSG00000119772	1788	DNMT3A	20.2755	2.16085	2.9188	2.68193	2.51535	0.797018	1.48511	22.7216	3.17277	2.73563	22.0815	8.06258	7.2538	6.13289	0.482055	23.607	4.06488	4.24346	3.84607	4.42423	4.63709
ENSG00000138101	1838	DTNB	12.5565	1.10635	1.23852	0.842354	1.4688	0.173754	0.834446	12.458	1.36162	1.47619	14.8346	5.57767	6.40438	4.39928	0.767894	13.4985	3.65451	3.10784	3.52128	2.56796	3.33886
ENSG00000143970	55252	ASXL2	13.5255	1.43209	1.79263	1.52067	1.93035	0.335546	0.951196	16.6149	2.44069	2.16683	14.9967	9.70012	8.14085	7.50113	0.556521	16.7337	4.30839	3.81374	3.62399	3.71924	4.12427
ENSG00000084731	3797	KIF3C	5.4001	0.258754	0.254277	0.277183	0.408565	0.113938	0.297674	6.41138	0.457799	0.339324	5.15262	1.9378	1.6746	1.75517	0.237062	7.07004	1.03997	0.977914	0.838909	0.800707	1.09201
ENSG00000084733	10890	RAB10	54.0362	4.19827	5.39944	5.70966	7.40716	1.45112	3.07246	51.4099	10.3163	7.2474	54.1058	39.6964	36.0751	28.5983	2.40684	48.4482	16.159	18.9415	16.2752	16.9885	16.8759
ENSG00000084754	3030	HADHA	89.1392	6.82333	8.79043	8.9218	12.003	2.05693	5.51195	74.8567	12.1384	9.68505	79.5253	48.5261	45.2872	37.8462	3.18213	78.5039	20.5938	23.1959	20.1268	20.7525	20.5644
ENSG00000138029	3032	HADHB	49.4188	7.03182	7.14535	6.8	7.17069	1.69541	2.8973	44.8517	7.94678	6.41533	46.7969	21.6199	22.7724	16.7554	2.09155	38.5051	11.5423	12.5202	10.256	12.9796	13.3295
ENSG00000138018	85465	SELENOI	12.6493	2.12988	3.01745	2.2328	2.71747	0.45775	1.0294	16.6103	3.82964	3.64879	12.2257	16.8346	15.2549	10.71	0.513166	16.1149	6.52927	6.56015	6.07769	6.35443	5.80037
ENSG00000171303	3777	KCNK3	0.996773	0.333651	0.294647	0.191909	0.187096	0.0447951	0.0949057	1.65796	0.367174	0.389063	1.20355	1.27955	1.05766	0.680566	0.0678982	1.07793	0.332631	0.378678	0.511647	0.449041	0.670384
ENSG00000213699	54978	SLC35F6	17.3864	2.14867	2.36818	2.49432	2.84118	0.463464	1.17668	20.8025	2.93205	3.02577	19.5362	13.5082	14.2167	11.4046	1.36221	18.6296	5.7729	5.92278	4.89627	5.45231	6.28453
ENSG00000115163	1058	CENPA	18.3641	1.61502	2.16165	2.85575	3.09816	0.50717	1.3018	16.9506	4.49854	3.7292	12.415	15.3974	16.0087	13.455	0.767214	18.7681	6.791	6.95472	6.94627	7.45973	7.71414
ENSG00000157851	56896	DPYSL5	0.363765	1.24374	0.70823	0.656995	0.253885	0.14621	0.139688	0.344724	1.80554	3.68071	0.297991	0.597135	0.88899	0.592931	0.419943	0.160364	1.06835	0.928485	1.46236	1.46984	1.05122
ENSG00000084764	22924	MAPRE3	23.1229	1.06056	1.18287	1.53721	1.52821	0.337747	1.07032	25.0004	1.44912	1.14261	32.4751	17.0141	15.3713	11.6245	1.29775	21.1119	4.14419	4.67097	3.5386	3.40234	4.52275
ENSG00000119777	54867	TMEM214	55.2962	3.42693	4.22799	4.18122	5.97532	0.828626	2.61272	49.4794	6.20679	5.7418	59.0432	26.0805	26.2891	24.3551	2.55342	57.3307	13.2703	15.8881	12.6262	13.8578	13.7536
ENSG00000084693	60509	AGBL5	42.7872	2.61446	4.46271	3.25437	5.03407	0.885107	3.33104	43.3118	6.74685	6.93548	40.6615	25.5422	21.6619	19.9028	1.54652	37.7557	8.99902	8.29811	8.13932	8.7817	11.6805
ENSG00000228474	100128731	OST4	282.285	15.2023	22.719	21.1318	26.4299	5.1618	12.4587	214.972	27.523	16.1788	252.355	124.325	123.448	102.637	14.078	207.832	50.7068	62.3309	52.7083	46.1133	52.2315
ENSG00000138028	10669	CGREF1	8.85823	1.23401	0.759447	1.15506	2.10152	0.285715	0.861496	8.51711	1.81287	1.36051	7.69374	4.3918	4.1366	3.36918	0.40621	11.2009	2.61388	2.67938	2.08694	2.62961	3.39647
ENSG00000138073	10113	PREB	26.6192	2.62326	3.06843	3.52203	4.25153	0.646656	1.95401	32.8777	5.83782	4.7947	27.825	22.448	22.7297	20.0374	2.0536	28.546	10.9079	12.2142	10.4574	11.2316	11.0821
ENSG00000138074	8884	SLC5A6	25.9036	5.77672	4.83562	5.85569	5.17836	1.06678	2.49781	38.0664	8.69919	7.89135	28.5564	37.6654	35.3862	31.5908	2.24403	48.4796	23.424	23.3438	20.32	22.1218	19.4987
ENSG00000138085	51374	ATRAID	114.454	4.32866	5.46179	7.5556	11.5722	2.22441	5.29386	97.4403	10.6468	7.72987	106.521	43.7948	46.3325	40.1347	5.30267	85.0712	15.7409	19.2564	14.5163	15.2789	18.6193
ENSG00000084774	790	CAD	14.4877	1.33588	1.38145	2.04176	2.57112	0.403431	1.05866	17.4455	4.10014	4.45877	14.6795	11.7243	10.9819	8.93129	0.713087	18.6468	6.94618	6.66701	5.8242	6.49413	6.19277
ENSG00000115204	4358	MPV17	33.6739	2.57419	2.71887	3.3921	4.39086	0.631845	2.00653	37.5675	4.12309	4.73667	41.8848	19.2363	24.2222	14.8584	1.86448	34.6312	11.2039	9.57945	8.2645	10.4724	11.2158
ENSG00000115207	2976	GTF3C2	50.0545	5.2831	6.71518	7.32408	6.35659	1.99406	3.87171	55.2274	8.38604	9.65495	47.2174	33.0898	33.0076	27.4698	2.00913	55.2304	13.7508	15.3651	16.33	15.1123	20.0193
ENSG00000115211	8890	EIF2B4	22.6798	2.47037	2.78396	2.59059	3.28396	0.562096	0.986482	28.5524	4.2294	3.50664	23.4594	16.7002	15.599	12.1667	0.970346	25.5684	7.12243	7.27014	5.63689	7.38808	6.43116
ENSG00000115234	9784	SNX17	32.2647	3.0211	3.12606	3.93497	4.99457	0.898142	1.99127	30.6323	5.51535	4.676	30.8654	18.5893	21.0739	16.2326	1.65946	28.1718	9.5168	9.65596	6.60739	8.79822	9.14783
ENSG00000163795	130557	ZNF513	6.87053	1.05076	1.6596	1.51089	0.683051	0.136253	0.526126	6.73272	1.13686	0.841527	8.10724	3.76113	3.95406	2.44716	0.326998	9.05861	2.45474	2.30914	2.14893	2.14165	3.65298
ENSG00000115241	5496	PPM1G	73.5185	9.70247	10.9466	11.1508	13.3417	2.40194	6.81872	65.8329	16.1212	13.3202	66.8848	71.8311	65.547	56.1749	3.91389	71.1147	29.4392	33.6245	25.9441	25.9323	23.9421
ENSG00000115216	29959	NRBP1	48.4293	6.83471	5.4775	6.60108	7.14615	1.42457	3.81267	49.9188	8.40031	7.45043	46.5033	33.3034	32.5924	24.965	2.54655	53.9097	14.4555	16.737	11.761	14.8684	16.6266
ENSG00000138002	26160	IFT172	17.7396	1.43322	2.46653	1.2817	1.92111	0.221617	0.987466	21.5158	2.57609	2.73293	21.4217	9.57867	9.3352	7.8169	0.569034	17.576	5.1034	4.50732	3.80219	3.97089	6.56167
ENSG00000221843	84226	C2orf16	1.51222	0.137011	0.105231	0.105779	0.1309	0.0255938	0.0751379	1.9243	0.146312	0.131929	1.88651	0.6008	0.577184	0.581166	0.0378924	1.75709	0.190274	0.221786	0.170802	0.192058	0.335555
ENSG00000243943	84450	ZNF512	23.1327	2.09832	2.4535	1.98145	2.61461	0.54128	1.26323	26.238	3.38228	2.95146	23.2878	11.7009	10.104	7.49373	0.667798	18.906	4.58108	5.02249	4.81915	4.32785	6.24434
ENSG00000176714	79635	CCDC121	4.87481	1.02376	0.536014	0.228804	0.137177	0.168504	0.274765	4.90084	0.784045	0.316175	7.00327	2.212	1.70791	1.61071	0.187183	5.41622	2.11837	0.985453	0.87718	0.852307	1.64318
ENSG00000198522	11321	GPN1	37.5156	3.68545	3.99084	4.5879	5.66844	0.742147	2.53622	30.7535	5.68501	5.15386	33.7761	28.3138	27.6837	19.8823	1.98742	34.4863	10.7061	11.3447	9.85269	12.4619	11.0836
ENSG00000119760	9913	SUPT7L	16.7937	1.67561	1.84645	2.27161	1.91242	0.309045	1.03782	18.4653	2.27641	2.71895	17.9438	8.8174	9.88994	6.39856	0.849498	17.4461	5.43282	5.25356	3.99839	4.70743	5.85106
ENSG00000163798	22950	SLC4A1AP	18.8106	1.693	2.37189	2.12182	2.4076	0.702758	1.30549	19.0932	3.20432	2.75042	16.5272	12.6987	11.2095	9.48575	0.945929	17.9299	5.42179	5.00545	4.03268	5.11169	5.21888
ENSG00000243147	9553	MRPL33	125.882	11.3293	12.7385	13.9171	15.0442	2.0179	7.26416	96.588	22.0525	13.613	99.5238	83.2832	79.9129	51.5485	7.69887	75.455	27.5794	33.8088	33.0352	32.4173	34.0382
ENSG00000171174	64080	RBKS	3.36506	0.804499	0.792647	0.779081	0.928161	0.0947202	0.238468	5.94128	0.59244	0.96062	4.45301	2.93487	2.77205	1.95399	0.229116	4.44239	0.987652	1.40196	1.07769	1.29538	2.01857
ENSG00000158019	9577	BABAM2	17.3882	1.38788	1.43349	1.13625	1.83799	0.504296	1.07062	17.546	1.68951	1.56457	18.6207	7.32504	7.61631	7.18485	0.470238	19.6255	3.25656	2.83545	1.77104	2.5583	3.50509
ENSG00000075426	2355	FOSL2	21.1924	4.10947	4.59009	4.6592	3.74112	1.00531	1.47774	26.1297	5.19537	4.20944	32.4382	16.0108	16.3525	13.7099	2.93377	26.9622	7.16424	7.81092	6.74283	6.69219	9.35744
ENSG00000213639	5500	PPP1CB	221.132	16.4925	18.2329	14.55	19.0231	3.76952	9.41389	201.239	24.0821	18.1534	233.04	94.2522	83.1616	67.6057	6.68229	214.482	38.5064	42.569	32.0418	41.6206	50.1036
ENSG00000171103	55006	TRMT61B	9.37672	1.23294	1.36367	1.35726	1.39876	0.25375	0.593597	11.0167	1.96428	1.21418	8.22518	6.33439	6.67734	4.57066	0.453633	9.86707	3.53331	2.7013	2.75376	3.43648	3.33139
ENSG00000163811	23160	WDR43	51.3105	9.14409	11.0645	13.8582	9.43325	3.05639	5.27936	56.0447	15.4563	13.7408	53.0896	60.7463	47.8342	36.6233	1.84048	62.3992	21.8525	21.8526	25.7079	20.3158	25.2878
ENSG00000189350	165186	TOGARAM2	1.86067	0.40046	0.614894	0.34546	0.323457	0.0620622	0.225887	3.02703	0.468363	0.527723	2.23935	1.70973	1.48667	1.10599	0.118909	2.17796	0.498278	0.639888	0.581734	0.665319	1.05315
ENSG00000115295	79745	CLIP4	24.2572	4.7427	4.64802	4.68819	3.91354	0.533591	1.75726	38.6592	2.95862	2.7185	32.4895	31.3719	27.6925	20.3208	2.34429	49.5425	5.03002	3.87647	3.98622	4.75719	13.7303
ENSG00000119801	51646	YPEL5	29.0955	1.48113	2.02064	2.08937	2.46594	0.616037	1.25063	21.3609	1.23691	0.959577	27.6135	7.85411	7.21976	5.42994	0.691896	23.3724	3.10925	2.34799	1.57447	2.67435	4.0462
ENSG00000213626	81606	LBH	6.82352	0.730318	0.476864	0.719924	0.7779	0.233258	0.530302	7.85225	0.778192	1.86382	7.43262	4.91631	4.23696	4.14855	0.351926	10.2068	3.57555	2.58422	4.60489	4.18092	3.1192
ENSG00000172954	253558	LCLAT1	52.6676	7.01588	8.129	8.22861	8.59585	1.94711	3.61885	72.9333	12.4728	11.3057	57.1562	43.615	38.4455	28.7507	1.47555	57.0511	16.2257	16.5808	16.5718	18.8989	23.101
ENSG00000013016	30845	EHD3	2.04362	0.390564	0.642126	0.638578	0.375931	0.270762	0.224567	2.90005	0.45572	0.443775	2.55581	0.350768	0.404501	0.43573	0.105285	2.6143	0.537335	0.443245	0.402957	0.415743	0.588076
ENSG00000162959	51072	MEMO1	38.9341	4.66622	5.27771	4.32777	5.39565	1.28285	3.75963	38.0182	7.53163	6.10794	31.094	27.045	29.8147	20.2	1.57113	34.503	14.6763	13.1523	12.5687	12.7969	12.0654
ENSG00000162961	84661	DPY30	95.0749	8.25008	10.5538	9.35739	11.2372	2.37831	6.77949	81.8988	13.8036	7.23589	84.4142	59.3692	59.3675	42.0013	3.57661	71.4068	22.1311	24.4051	18.3104	23.4513	24.2604
ENSG00000021574	6683	SPAST	14.5932	0.937127	1.23171	1.46329	2.16886	0.316941	0.860834	13.9636	1.87517	1.5818	14.2086	7.35532	6.98981	4.94129	0.597568	12.1822	3.17658	3.33027	2.88433	3.07359	3.43948
ENSG00000152683	55676	SLC30A6	19.7276	2.6474	3.10667	3.32106	2.85812	0.340271	1.50607	24.2779	4.63464	3.00907	22.4822	15.0988	14.5437	10.3613	1.01259	19.6152	5.04087	5.51783	4.83112	5.81282	6.47025
ENSG00000119820	84272	YIPF4	28.9089	2.00718	2.14634	1.93914	3.65632	0.551449	1.08092	19.1454	3.80305	2.99361	27.2266	10.731	13.2463	9.10255	0.732712	28.1567	4.39557	4.53955	5.8309	4.76308	6.04226
ENSG00000115760	57448	BIRC6	33.6457	4.40714	4.28557	4.25306	4.91913	1.12501	2.08961	42.6457	6.38372	6.70017	43.0318	22.2011	22.2715	15.0839	1.06107	39.7617	10.3934	10.6639	10.0036	9.71774	10.8611
ENSG00000018699	55622	TTC27	16.6183	1.17881	2.0293	2.24852	3.1634	0.308586	0.908803	14.8366	3.2686	4.22827	14.7801	10.3502	9.78192	9.00242	0.513027	18.1182	5.19582	4.7055	5.05942	5.27241	7.02318
ENSG00000049323	4052	LTBP1	12.7548	0.802494	1.46943	0.500375	1.11793	0.232126	0.577834	14.26	1.31969	1.23055	15.2093	3.97939	3.73525	2.85095	0.445423	10.9589	2.50934	2.33827	2.50616	3.21136	2.28965
ENSG00000119812	25940	FAM98A	51.0117	3.69923	9.82148	6.60772	7.31743	0.960273	3.63021	68.8427	10.6265	8.5307	55.3794	42.6668	36.2415	35.9472	5.50786	66.5572	17.6196	18.003	23.8669	22.9114	18.7639
ENSG00000150938	51232	CRIM1	54.7561	2.89593	3.54448	3.58737	4.05117	1.07841	1.79967	54.9082	5.09895	3.4831	49.6068	14.5555	13.8059	11.196	1.29244	40.5475	5.11055	5.35825	5.32901	5.09323	5.5032
ENSG00000171055	9637	FEZ2	20.1672	2.50007	2.52425	2.06128	2.99369	0.632134	1.36845	20.0088	3.43503	2.38963	18.8004	15.2081	13.9325	9.91838	0.652233	20.6874	4.52811	4.96315	4.67378	5.55745	7.26046
ENSG00000115808	6801	STRN	28.0981	2.58761	3.09704	2.87004	4.2898	0.751078	1.79837	30.763	4.08958	3.55273	28.7834	16.5733	14.1335	12.2614	1.12366	32.1564	6.88141	7.07505	6.24723	7.08337	7.20219
ENSG00000008869	54497	HEATR5B	15.8239	3.03804	1.46443	2.85732	1.8563	0.571761	1.34104	16.2871	2.28046	2.80524	16.9805	8.7325	9.11896	6.49861	0.829486	16.1345	4.16244	3.24894	3.31555	4.27128	5.71752
ENSG00000152133	253635	GPATCH11	8.82011	1.12149	1.04181	1.1151	1.32801	0.149912	0.566925	8.19592	1.42593	1.38689	7.19108	7.72613	6.72933	5.8131	0.375865	7.11903	2.66968	3.18274	3.07804	2.22089	2.88591
ENSG00000055332	5610	EIF2AK2	32.8868	3.72741	5.11553	3.83065	4.79177	1.21165	2.78475	34.289	4.60112	3.15158	30.3348	19.3913	16.6662	13.2893	1.30776	37.0499	6.06571	8.52707	6.8305	7.14609	7.73496
ENSG00000218739	100505876	CEBPZOS	33.1809	3.84777	6.59121	5.23168	4.22687	0.815989	1.89946	38.3	6.51499	7.09869	33.2765	24.0111	21.1342	16.4718	1.58384	38.3801	9.31229	8.96654	8.97841	10.4252	11.2952
ENSG00000115816	10153	CEBPZ	30.8479	3.58732	4.42618	3.81928	5.01567	0.836058	2.06438	32.9891	6.12384	5.66777	31.027	25.5549	24.5451	18.4232	1.08964	26.6524	11.6492	11.9724	10.816	12.7181	11.6944
ENSG00000003509	55471	NDUFAF7	11.0841	1.58533	1.27889	1.32443	1.76081	0.304293	1.52532	13.0477	2.07075	2.98342	12.7865	10.0494	9.82072	8.96687	0.392303	12.7084	4.532	2.77681	5.24419	4.65423	4.11354
ENSG00000115825	23683	PRKD3	30.6935	3.91164	5.84084	3.36446	4.96861	0.80644	3.39387	36.1792	5.38588	4.2946	28.5732	26.33	20.6621	16.5282	1.37468	30.6673	8.8039	9.20914	8.8672	10.1023	9.80189
ENSG00000115828	25797	QPCT	10.5252	4.00937	5.96353	5.99096	5.27131	0.582134	2.42425	9.48682	2.35807	0.909088	15.1932	19.8839	19.7549	15.561	2.95625	13.7857	2.1472	2.64871	2.61659	2.97782	4.76913
ENSG00000163171	10602	CDC42EP3	50.5643	5.89717	7.11087	7.02057	5.60385	2.05229	3.20142	59.4799	7.68766	9.39354	55.1481	36.5898	32.7441	28.2431	0.824312	54.5291	12.7085	13.8127	11.5364	14.8619	21.3332
ENSG00000119787	64225	ATL2	77.1301	6.11636	7.84225	7.57855	8.5643	2.40439	5.84158	90.4418	12.0007	12.8405	84.9943	39.1776	39.0655	29.5747	3.20372	70.0425	17.0972	16.8066	15.4817	18.2398	20.6183
ENSG00000143889	92906	HNRNPLL	45.6506	6.61524	6.35496	6.56867	5.84224	2.06305	3.36238	49.4219	8.33818	7.18255	44.7519	33.3257	26.5906	15.8762	1.83896	46.4976	13.2721	12.2175	11.2471	13.2142	13.01
ENSG00000143891	130589	GALM	5.74025	2.68053	1.32991	1.68593	1.16122	0.587632	0.859317	7.3139	2.60392	7.62954	5.72689	5.03094	7.3058	3.68049	1.23353	5.58629	4.6395	3.77813	3.74961	4.74635	3.29606
ENSG00000115875	6432	SRSF7	118.951	39.1727	43.0252	36.9743	26.5131	14.2405	17.6046	114.43	35.9052	31.8025	113.515	112.161	114.467	79.3001	6.63357	119.309	49.4228	59.5155	52.7708	58.0743	50.167
ENSG00000152147	79833	GEMIN6	10.6108	1.74743	1.68365	2.5617	2.10157	0.752212	1.16058	13.4874	3.75307	4.33584	11.2434	13.5968	12.5718	7.99756	0.532537	12.7366	5.32168	5.62977	6.39228	5.62941	5.66718
ENSG00000163214	90957	DHX57	10.8901	0.68712	1.35905	1.14816	1.41792	0.220529	0.896517	10.6076	1.73843	1.29768	10.6998	6.59522	6.52543	4.17323	0.279323	12.153	2.9154	2.95336	2.76875	3.00454	3.25397
ENSG00000188010	729967	MORN2	23.2367	3.014	2.17249	2.02932	4.53191	0.432121	2.00561	20.9418	3.86726	2.28068	19.4936	13.5006	15.402	11.3663	0.655398	18.0459	5.95478	7.11203	5.34133	7.98813	5.84947
ENSG00000115904	6654	SOS1	24.9764	2.28957	2.93632	3.02277	3.03469	0.765549	1.53935	31.1	4.02314	3.3093	29.8144	14.7051	11.9377	10.5533	0.83849	25.7173	6.73319	5.79802	5.12413	5.78305	6.15928
ENSG00000011566	8491	MAP4K3	26.8827	2.03688	2.64651	1.98037	3.15022	0.479413	1.58034	27.2816	4.19099	2.23155	20.1471	14.5434	12.9082	11.6173	0.895339	24.4274	4.90741	5.51563	5.09275	6.52126	8.52724
ENSG00000183023	6546	SLC8A1	0.664259	0.82549	0.79896	0.570175	0.609052	0.255183	0.365046	1.15041	1.40931	1.06085	0.548407	0.485171	0.536326	0.51487	0.251179	0.607559	1.35901	1.26385	1.45126	0.874656	1.11593
ENSG00000205086	400950	C2orf91	5.9582	2.32735	2.67554	2.08172	1.43087	0.670504	0.701643	11.0572	2.33558	2.6122	8.74344	5.79124	4.89848	3.7339	0.282354	7.58949	2.19414	2.21545	2.49853	2.7253	4.35944
ENSG00000143924	27436	EML4	22.9893	2.16455	2.78031	2.79366	3.71112	0.756216	1.73036	23.6807	3.37684	3.02981	23.5188	15.219	12.9939	11.6	0.803624	23.3299	5.8916	7.30215	5.83553	6.10938	6.15035
ENSG00000115944	9167	COX7A2L	110.095	7.3555	10.4281	10.5335	13.0109	2.40465	5.03032	96.6664	16.1779	13.2702	109.85	57.9708	63.0336	46.9563	3.79141	101.412	26.3703	27.1391	23.9897	29.1275	27.7984
ENSG00000057935	57504	MTA3	31.7144	2.78651	3.54527	3.4273	4.44496	1.02669	1.88048	29.7938	4.47034	2.42888	32.8992	18.3915	15.5381	13.3484	1.0336	32.4832	6.76291	7.80335	5.33958	6.25907	7.71532
ENSG00000115970	63892	THADA	16.2755	2.18472	1.96456	1.84308	2.12326	0.352985	0.788113	19.2971	3.63022	3.58148	16.6463	10.5033	10.5487	7.40422	0.60065	17.2504	6.68031	6.41074	5.23404	6.29151	6.95975
ENSG00000152518	678	ZFP36L2	35.7565	2.79088	3.20821	2.77742	3.45877	0.441373	1.3469	42.4546	5.12631	3.0261	47.7601	20.5882	19.8705	17.8192	2.79878	41.1382	8.318	9.65464	8.12958	7.91304	9.06195
ENSG00000138036	51626	DYNC2LI1	19.5351	2.77758	1.97517	2.29316	2.30753	0.607902	1.51156	23.7672	2.55484	2.03228	19.7892	10.0226	10.5155	6.87704	0.396519	23.7939	2.91893	3.32199	3.7471	3.30438	5.1999
ENSG00000138095	10128	LRPPRC	80.8501	7.23744	8.36046	7.79731	11.6433	2.00842	4.97309	73.7565	13.4299	10.7725	69.2019	53.7004	54.5663	41.8483	2.18247	84.2072	26.6194	27.6595	26.7389	25.7775	23.68
ENSG00000138032	5495	PPM1B	31.7553	1.88256	3.34334	3.23311	3.49232	0.697867	1.78404	35.1854	4.02517	3.8448	33.4318	18.1336	17.1231	12.5817	1.38174	31.5961	6.89442	6.99801	5.53742	7.38484	8.65626
ENSG00000138079	6519	SLC3A1	3.71793	0.514932	0.318291	0.480446	0.45116	0.109131	0.241197	5.42733	0.793968	0.792126	4.79175	2.3539	1.97426	1.53866	0.225506	4.81946	0.935345	1.43694	0.880022	1.23448	1.29825
ENSG00000138078	9581	PREPL	39.5108	2.21418	2.97315	2.82151	3.68641	1.1966	1.96562	46.2756	3.6826	3.09028	41.1742	13.7011	12.0997	9.37002	0.822644	32.5809	6.45494	7.46123	6.09682	7.72861	7.91108
ENSG00000143919	79823	CAMKMT	24.5298	2.91357	3.19191	4.18701	3.74795	1.09733	2.41823	30.3434	7.23973	5.71915	26.8693	23.5185	22.7204	13.9678	0.916897	25.0016	8.01448	8.28688	8.75401	9.36774	13.7588
ENSG00000138083	6496	SIX3	14.4633	0.486379	0.405136	0.407016	0.863753	0.321498	0.37112	15.0675	1.78751	1.35664	17.9476	4.94311	4.81587	4.29554	0.403736	14.5071	3.79972	3.73194	3.78459	3.37047	2.62278
ENSG00000170577	10736	SIX2	3.77988	0.633685	0.639184	0.639966	1.78984	0.206964	0.773707	5.49345	1.1138	1.54299	3.25029	1.43535	1.63131	1.36964	0.130929	10.6632	3.15257	3.48652	3.22233	2.97274	2.52727
ENSG00000068784	55133	SRBD1	6.84516	0.921039	0.900234	0.582972	1.14268	0.206967	0.355534	8.15351	0.922821	0.685207	6.32225	4.48394	3.33751	3.24549	0.234128	6.891	1.35635	1.34377	1.45454	1.60744	1.86032
ENSG00000116016	2034	EPAS1	7.53807	1.44449	1.06246	1.34886	0.411007	0.155016	0.254819	8.17688	2.82828	2.19638	9.87405	2.10628	2.79677	2.54047	0.4982	4.76871	2.54899	3.14193	2.5117	2.13914	1.14146
ENSG00000119729	23433	RHOQ	48.7671	3.35873	4.09468	3.92324	5.5582	1.57525	3.36571	39.9907	7.20039	8.26391	47.9618	31.5806	28.7817	24.276	1.64105	47.7711	11.5234	15.0849	11.93	14.8922	13.9568
ENSG00000151665	5281	PIGF	21.4564	0.872965	2.36434	1.94935	2.59643	0.854173	0.867035	26.595	3.64959	4.39998	22.3223	15.0326	10.8623	9.51365	0.547763	22.4552	5.24702	4.25236	6.86724	4.34638	7.30548
ENSG00000119878	9419	CRIPT	24.1514	1.5811	2.09224	1.86589	2.18749	0.682125	1.50636	19.6768	2.41	1.31528	21.0164	8.90989	8.27672	6.09121	0.787943	17.8209	3.7533	4.11752	3.16294	3.34072	5.26701
ENSG00000171150	9655	SOCS5	20.3015	0.878827	1.42783	1.53397	1.76153	0.32626	0.84578	18.2113	2.09507	1.70654	20.5059	8.17875	7.96749	6.61175	0.737405	16.8933	3.27589	2.99331	2.92826	2.85216	3.69026
ENSG00000180398	90411	MCFD2	93.464	9.84486	12.1926	12.0267	11.319	2.02357	6.29319	110.414	15.268	13.9029	101.862	64.8896	54.6937	40.6784	3.12327	90.1054	19.6705	21.2887	21.1425	25.813	31.0565
ENSG00000068724	57217	TTC7A	16.037	0.769636	1.09306	1.36226	1.5093	0.273345	0.708978	15.5772	2.49609	1.52419	16.7681	8.82311	8.86669	7.94384	1.86487	14.1548	2.78377	3.5775	2.83547	2.89445	3.36999
ENSG00000143933	805	CALM2	646.606	56.3307	65.5184	66.7717	78.7201	17.3202	43.358	545.736	106.935	80.0375	500.265	418.424	420.349	298.27	27.2342	520.456	171.037	198.02	179.626	192.5	175.725
ENSG00000119888	4072	EPCAM	288.077	20.6588	25.49	25.7007	29.0082	5.36756	12.9875	238.085	56.1899	47.1626	237	220.771	215.069	165.496	14.9338	226.954	81.6042	95.1042	83.8536	88.1914	75.0146
ENSG00000095002	4436	MSH2	38.2666	3.61706	4.73354	4.7406	5.99041	1.01207	3.28081	33.6393	7.48151	6.29299	30.739	30.532	27.1524	19.3976	1.54499	37.0615	11.2174	12.9481	11.2956	12.2868	11.6916
ENSG00000116062	2956	MSH6	71.7987	6.04567	7.50289	7.64624	10.0607	1.46635	5.04171	62.013	13.8408	11.0277	62.2698	49.1481	35.4537	34.0277	2.42135	69.5272	21.1602	26.3196	21.4851	20.8596	18.7871
ENSG00000138081	80204	FBXO11	39.8849	3.05333	3.31307	3.95497	3.46292	0.774874	2.05598	42.1643	5.00136	4.30283	40.0703	23.123	18.9129	13.7657	1.34377	37.4194	7.79439	7.61883	6.91354	7.81172	9.25853
ENSG00000170802	3344	FOXN2	13.8448	1.55185	2.48207	2.12953	2.36949	0.340766	1.11403	12.9735	3.68728	2.69556	13.3849	14.1477	15.2519	11.2083	1.14534	14.212	4.09848	5.10741	4.50804	5.03471	4.79088
ENSG00000162869	129285	PPP1R21	14.0639	1.42434	1.43188	1.78567	1.28213	0.430624	0.698994	15.9238	1.78508	1.67136	13.9688	7.89819	6.71801	5.4	0.580904	13.1288	2.56252	2.62198	2.05843	3.62195	4.53392
ENSG00000243244	11037	STON1	3.40433	0.124184	0.164472	0.135055	0.362815	0.0496222	0.104065	4.038	0.248389	0.19366	4.05299	0.506971	0.575375	0.538243	0.0611953	4.38087	0.541089	0.351314	0.287405	0.484103	0.807655
ENSG00000115239	51130	ASB3	41.0976	5.77344	6.67216	6.08589	5.85098	1.19226	3.2712	62.7818	7.95508	9.26503	47.208	28.7259	24.2421	17.0506	1.22501	45.7618	10.2042	10.2193	10.6772	12.1152	16.3181
ENSG00000068912	27248	ERLEC1	65.8882	4.26342	5.15984	4.99479	6.29648	1.36642	2.86339	52.5059	6.23665	5.397	56.3213	26.2004	24.7358	20.8601	2.03939	49.2745	10.0961	11.6087	9.87146	10.9534	11.3817
ENSG00000119737	10936	GPR75	4.65428	0.842719	0.98256	0.710001	0.568782	0.149115	0.619992	6.46066	1.49304	1.87721	6.02948	4.68746	3.69509	3.16433	0.222921	6.00332	1.75844	2.04518	1.90722	2.04238	2.59294
ENSG00000068878	23198	PSME4	71.4666	4.5879	6.23881	5.84809	7.81145	1.64244	3.49436	69.0875	8.95518	8.57122	67.7316	39.2244	34.6586	26.7346	2.22289	72.0853	16.2224	16.9826	14.702	16.4417	16.4415
ENSG00000170634	98	ACYP2	22.8538	4.46331	6.4338	4.8266	4.38207	1.79622	1.94287	28.5405	5.39505	5.32535	28.0642	16.536	14.2924	12.7256	1.71483	29.1468	9.49922	9.27956	6.63804	8.26534	8.8133
ENSG00000115306	6711	SPTBN1	96.5104	12.0425	14.6137	14.8619	17.7474	3.2113	9.10468	98.8412	18.3234	16.3672	108.198	89.0119	78.3722	70.124	7.7203	100.394	34.2606	37.0739	29.2121	30.4295	29.692
ENSG00000214595	400954	EML6	2.11612	0.226504	0.274213	0.34046	0.407797	0.066077	0.192172	2.6633	0.452775	0.407762	2.24697	1.85224	1.73187	1.2438	0.0847806	2.32767	0.548698	0.656435	0.582159	0.700574	0.863701
ENSG00000115310	57142	RTN4	285.968	20.3455	26.8054	26.3522	29.1985	6.22161	15.2651	266.616	42.7817	39.3729	279.574	186.134	183.204	143.718	14.1707	241.175	73.5451	81.3267	72.2925	72.8829	75.963
ENSG00000162994	130162	CLHC1	15.3876	1.96137	1.4085	1.34271	1.698	0.755193	0.642634	21.2789	2.83249	2.68804	20.0127	9.61797	8.84281	4.96348	0.461309	15.4878	3.8898	2.80222	2.97202	5.17446	7.64391
ENSG00000143947	6233	RPS27A	1391.18	107.914	131.6	135.499	193.56	35.0464	96.5634	1186.01	222.352	159.931	1116.41	827.846	833.697	582.134	36.7773	1227.61	369.589	407.315	393.223	413.737	394.583
ENSG00000085760	4528	MTIF2	44.6716	3.52748	4.05704	3.76299	4.92336	1.0311	3.15832	47.1471	7.58	6.12714	39.5261	32.3255	28.1108	22.9423	1.5935	39.2521	11.8689	12.6587	11.5148	12.2251	12.8908
ENSG00000115355	55704	CCDC88A	29.0904	1.8434	1.32424	1.28152	2.11496	0.349742	1.25707	30.9	4.68411	4.82275	35.0929	14.6174	10.8201	9.09181	0.466199	18.8287	6.34252	7.45367	4.45372	5.69612	5.42905
ENSG00000163001	112942	CFAP36	54.6319	4.30332	5.48631	6.35338	7.32991	2.1074	3.80655	56.4209	7.11157	8.29062	51.4372	24.8361	25.1784	19.7821	1.47971	49.717	10.5253	12.0759	10.6589	10.958	14.2699
ENSG00000138035	87178	PNPT1	29.7207	3.39702	4.85478	3.7229	4.24031	1.01538	2.35731	29.7044	6.34971	5.92275	22.4172	23.3161	25.1419	16.7619	0.905739	32.2126	9.27245	11.3436	10.0194	11.468	9.61717
ENSG00000055813	114800	CCDC85A	6.52845	0.294986	0.391226	0.415915	0.347245	0.101904	0.271145	5.38224	0.724399	0.446039	6.96524	7.12563	6.25406	5.2451	0.714938	4.56793	0.897274	1.38739	1.44966	1.02808	1.35295
ENSG00000028116	7444	VRK2	44.0851	2.8629	4.7549	3.64293	4.63135	0.669198	1.57576	39.7789	5.40312	5.54158	37.3562	26.4066	23.4054	17.5464	1.95852	35.9554	9.01789	11.8034	8.52517	9.70297	12.4216
ENSG00000115392	55120	FANCL	34.496	3.90464	6.19963	5.46753	5.49744	1.02342	3.05687	42.8556	5.35965	5.93013	28.5023	23.4442	22.5379	17.3085	1.27523	33.2917	9.20272	9.41103	9.18906	10.7946	13.5963
ENSG00000119866	53335	BCL11A	20.7301	3.75609	4.84913	4.34347	4.37977	1.62034	2.51873	21.4474	5.49079	4.99102	22.7324	11.8801	10.8427	10.0008	0.849397	23.9815	9.04411	9.03229	7.87917	9.26919	11.2538
ENSG00000115421	64895	PAPOLG	11.7909	1.09662	1.39628	1.26295	1.46601	0.450798	0.795162	13.8836	2.48601	1.72296	12.1532	6.66031	6.51838	5.08032	0.509617	12.051	3.49243	3.79735	3.28142	3.71151	4.32503
ENSG00000162924	5966	REL	20.2077	2.12664	3.18866	2.82782	3.11136	0.560238	1.2371	28.0363	3.78173	3.61501	25.2058	16.2488	14.9964	11.4116	1.01564	25.2889	5.61917	6.96571	5.72186	6.41319	7.46967
ENSG00000162927	150962	PUS10	9.29719	0.882109	1.05171	1.24748	0.837978	0.191152	0.366999	9.90733	1.05579	1.14201	10.8557	4.47614	4.88061	3.13291	0.406836	9.62297	1.71347	1.11147	0.929218	1.66491	2.10117
ENSG00000162928	5194	PEX13	29.2743	3.35778	4.14826	4.48676	2.99677	0.519045	1.54329	31.469	4.33554	4.28395	35.3229	17.1958	17.0085	13.0517	1.54243	30.2534	6.27688	6.50943	6.89423	7.49289	7.33453
ENSG00000162929	84542	KIAA1841	25.3958	1.46243	3.16753	3.24553	3.45789	0.744376	1.30589	24.9942	4.39339	4.98096	26.5959	18.3609	14.7283	12.5965	1.18718	25.5381	5.02738	5.2834	5.59433	6.28077	7.11199
ENSG00000173209	130872	AHSA2	27.0662	3.50782	2.65572	1.95616	2.30323	0.977376	1.14697	36.6692	4.16239	3.89223	30.6248	14.7475	11.9689	7.68328	0.745497	26.3976	4.1521	3.85756	4.27811	7.03987	7.31606
ENSG00000115464	9736	USP34	59.3253	4.02046	6.49017	5.20208	7.23013	1.32266	3.51077	67.4409	8.02649	6.90803	65.4756	37.3777	31.1957	25.1197	1.67539	61.204	14.4217	14.1968	13.5191	13.4386	16.1164
ENSG00000082898	7514	XPO1	194.159	23.0685	26.0514	27.9173	28.5796	6.97542	14.1971	197.901	44.5981	42.3928	188.52	133.802	120.061	93.8493	6.32856	183.569	59.157	66.88	60.5363	61.9927	72.2457
ENSG00000170264	84140	FAM161A	3.00964	0.176169	0.438388	0.135479	0.31999	0.0922575	0.240118	4.00218	0.434198	0.524394	2.96127	1.96956	1.40231	1.32691	0.0789098	2.28817	0.877659	0.637219	1.02174	1.0165	0.941771
ENSG00000115484	10575	CCT4	145.475	15.9477	17.8378	16.7886	22.4398	3.44373	11.3259	131.375	30.7539	23.4389	130.916	104.328	107.671	81.3981	5.67087	150.881	56.5792	65.5379	51.7104	60.1223	53.7766
ENSG00000170340	10678	B3GNT2	29.6368	1.88571	2.5311	2.33328	2.46993	0.483606	1.11061	26.4547	3.48401	2.52384	25.649	18.5203	18.0087	11.6407	1.23772	27.4165	5.27205	6.06217	5.04072	5.39553	6.43284
ENSG00000186889	200728	TMEM17	4.29794	0.435907	0.574847	0.48912	0.729323	0.103316	0.197458	4.45136	0.537711	0.748701	3.91706	2.09589	2.48188	1.78861	0.211005	3.30644	0.961172	0.673425	0.459245	0.924109	1.27264
ENSG00000115504	23301	EHBP1	27.8757	2.33331	3.55801	3.37363	3.25749	0.924125	1.69816	28.6335	4.29585	3.96081	27.4938	25.2851	16.8726	15.3493	1.17659	31.3579	6.15792	6.08847	5.95998	7.63383	8.36743
ENSG00000115507	5013	OTX1	14.362	1.5472	1.63037	1.62378	2.28748	0.349146	1.33106	16.1931	1.79382	1.63569	17.4307	7.90256	7.44546	6.94127	0.663368	15.3114	6.03533	5.07017	5.27017	5.36129	5.47331
ENSG00000143951	51057	WDPCP	32.8958	4.70021	6.13072	5.24838	4.18478	0.998329	2.3113	42.8547	7.80287	8.17994	37.5581	23.5354	22.5033	17.1042	1.00653	39.9929	8.41079	9.93829	9.11343	11.5725	13.5892
ENSG00000014641	4190	MDH1	133.16	10.0595	12.9717	11.9561	16.8072	2.67032	8.00312	119.869	20.0109	16.3616	129.168	74.6599	77.7499	57.8029	4.21437	109.291	31.2354	36.1693	29.2812	37.2928	34.7545
ENSG00000169764	7360	UGP2	197.93	16.5333	20.5042	22.2128	30.0491	4.16693	13.3242	168.719	31.3731	21.4878	188.069	142.684	124.497	97.6104	8.38885	152.039	48.2477	60.8268	53.7371	56.3686	51.3077
ENSG00000143952	51542	VPS54	43.8033	3.69689	4.17189	3.95126	5.62312	1.10706	2.70734	47.7092	6.76354	6.00286	42.3534	24.8057	21.0847	16.5028	1.35338	39.1426	10.1053	11.1947	10.5829	11.1995	12.2851
ENSG00000197329	57162	PELI1	26.7734	1.66787	1.82338	1.63615	2.41833	0.593888	1.43672	28.8856	3.667	3.15889	25.0152	21.0981	20.1853	16.1034	1.12933	28.8094	8.11433	8.62875	7.64344	8.22318	8.15746
ENSG00000119862	29094	LGALSL	34.9523	2.11557	2.87512	3.72407	3.41484	0.625559	1.2789	32.704	6.63308	4.80965	28.4601	26.9407	28.9474	21.2142	3.30472	32.0189	7.2862	9.82783	9.53289	10.6016	8.44758
ENSG00000119844	54812	AFTPH	40.1554	2.56108	4.08881	2.78689	4.37591	0.878263	1.84352	36.2293	4.38266	3.73639	39.2014	21.257	18.4268	14.7518	1.4296	37.7608	7.91039	9.13522	7.49412	8.3539	9.71602
ENSG00000179833	9792	SERTAD2	20.0546	1.61021	2.28411	2.15112	2.39257	0.397457	1.07398	20.7085	3.04845	2.04511	21.8793	12.7417	11.5987	9.73618	0.960645	22.7859	3.73786	4.92626	4.36545	4.5278	4.31799
ENSG00000115902	6509	SLC1A4	15.1882	0.888829	0.90168	0.874977	0.855577	0.0823676	0.36533	11.3236	3.2968	2.30664	11.0029	5.73295	5.82278	5.39441	0.373101	10.4379	2.76965	3.31502	2.56311	2.76965	2.7951
ENSG00000011523	23177	CEP68	8.50993	0.952168	1.47594	1.15194	1.20061	0.201828	0.594448	11.4415	1.59065	1.44538	10.2546	4.65892	4.28486	3.3595	0.264715	9.53537	1.7786	1.56922	1.77757	1.89529	3.02615
ENSG00000138069	5861	RAB1A	158.463	11.8534	15.4172	15.3781	19.2819	3.62568	9.46266	146.649	21.6517	15.8608	145.212	91.0932	88.4665	66.9018	5.52706	135.736	34.9634	42.4302	37.8727	40.3624	35.1547
ENSG00000138071	10097	ACTR2	186.279	15.6298	19.0511	19.7871	23.968	5.34681	11.5886	162.384	26.5446	19.3395	172.369	111.607	102.339	77.6948	7.6873	154.237	38.3564	45.7365	40.1825	41.8963	43.5132
ENSG00000198369	200734	SPRED2	16.6259	0.911834	2.92877	3.07272	2.0151	0.765785	0.883918	20.8596	2.20226	2.40048	18.9377	4.29242	5.58013	4.34633	1.15141	15.5523	2.00876	2.39795	2.33916	2.537	1.87724
ENSG00000143995	4211	MEIS1	8.53448	6.77198	7.41776	5.27721	3.35084	0.316768	1.08261	7.44103	7.8222	5.91427	9.84584	8.89445	8.43292	4.90687	0.932193	9.18507	4.89286	6.27996	7.89183	6.17126	7.6996
ENSG00000143971	54465	ETAA1	14.8378	1.2831	1.56652	1.36374	1.62588	0.271966	0.600845	13.6295	1.81641	1.40422	13.2654	8.96057	7.9429	6.15869	0.669099	12.5947	2.98864	2.57963	2.26991	3.0059	3.84835
ENSG00000197223	10438	C1D	41.8872	4.1514	5.80225	5.64008	6.3143	0.920925	4.03674	41.1845	5.76717	5.80412	34.8001	23.0379	27.5715	18.7096	1.90967	32.5461	10.3571	12.0997	9.18803	9.57717	10.9526
ENSG00000243667	116143	WDR92	19.1555	2.14809	3.03454	2.10186	2.80189	1.13954	1.83643	20.8349	2.55695	3.46818	18.1201	12.6828	10.7181	9.05444	0.585258	18.5734	5.92449	7.00325	6.53937	5.3944	6.9409
ENSG00000115946	56902	PNO1	24.4004	4.40152	4.47748	3.56091	3.533	0.73326	2.70088	28.5161	7.09673	6.20883	24.3828	32.9493	27.8302	21.7069	1.58012	25.3952	10.3039	14.479	11.1579	12.8466	12.5857
ENSG00000221823	5534	PPP3R1	84.4794	6.32715	7.25151	7.1046	10.7044	2.00929	4.63558	72.0453	10.6806	10.0142	72.698	54.3964	48.0614	41.2336	3.68299	79.6837	19.3144	22.3094	20.4822	22.9977	21.8485
ENSG00000204923	554251	FBXO48	2.52943	0.51137	0.618792	0.523748	0.453437	0.168773	0.263741	3.34832	0.745787	0.830846	2.95392	2.28575	2.40002	1.68671	0.125497	2.765	0.912378	1.04612	0.846856	0.976248	1.12426
ENSG00000169621	200558	APLF	5.9647	0.518868	0.626221	0.448963	0.687571	0.1621	0.284899	6.95989	0.64907	0.338395	5.48289	3.10805	2.90332	2.60522	0.223381	6.88827	1.19712	1.45816	1.36407	1.53737	1.80899
ENSG00000169604	84168	ANTXR1	16.6489	1.04271	1.74587	1.59892	2.55525	0.59025	1.74245	17.645	1.83151	1.20354	17.6921	3.67031	3.25393	2.54366	0.328544	19.8159	4.82561	4.84104	2.50253	3.41361	4.06907
ENSG00000198380	2673	GFPT1	90.9475	4.95511	7.07144	6.64155	8.33234	1.83351	3.80604	80.2625	9.67372	7.49057	89.1619	44.8679	41.3068	31.9699	2.55446	77.7611	15.1951	17.7603	16.4758	17.0385	17.4698
ENSG00000169599	27247	NFU1	41.1172	3.95405	3.5832	3.55061	5.69926	0.782816	1.71912	34.8485	5.21485	4.79636	37.9891	26.2691	24.3439	16.7646	1.24478	27.3966	6.35247	10.4918	9.6554	11.3929	8.72749
ENSG00000115977	22848	AAK1	15.3574	1.27113	1.82779	2.0046	1.72619	0.54211	0.719226	17.5306	2.34059	1.98569	19.5145	10.5901	9.15332	7.93732	0.843228	16.8778	4.82773	4.8107	3.22569	4.01095	5.09832
ENSG00000196975	307	ANXA4	51.8334	3.33692	4.51135	3.59592	7.50497	0.887646	2.97173	49.6521	4.71689	3.73596	47.8932	24.5409	25.6761	18.4203	2.51207	45.9573	9.85949	9.66814	8.24301	9.39654	10.0828
ENSG00000087338	64395	GMCL1	25.346	1.92152	2.7359	2.63307	3.14533	0.579314	1.45519	21.2918	2.91101	2.15392	21.2295	13.3456	11.8269	9.12083	0.690745	21.4501	5.70875	6.62668	4.81186	6.29172	5.5264
ENSG00000124380	11017	SNRNP27	61.2991	5.74038	5.86795	7.69703	6.66875	1.10627	3.17071	55.8902	8.38395	6.78761	55.2255	41.9522	35.938	24.8013	2.35198	56.9386	13.5454	14.9872	13.7419	14.9782	13.492
ENSG00000059728	4084	MXD1	12.381	0.61415	1.45131	1.15096	0.829592	0.229215	0.634029	12.3609	1.36606	1.81927	14.1062	6.6888	6.43122	5.56123	0.698795	18.2002	2.27653	3.01779	2.6006	2.64775	2.82581
ENSG00000169564	5093	PCBP1	240.672	17.3466	19.5312	23.0537	28.7344	4.20362	12.9878	215.26	39.3277	28.1856	215.924	137.678	138.082	114.598	11.7243	239.484	72.1127	79.3228	60.1123	64.0803	65.8104
ENSG00000115998	54980	C2orf42	10.2378	0.945629	1.60626	1.47563	1.13407	0.119817	0.850249	10.3654	1.7081	2.10874	11.391	6.4955	6.67157	5.54028	0.370846	10.6376	3.19702	2.67075	2.92412	3.31377	3.96619
ENSG00000116001	7072	TIA1	95.9582	7.89786	10.1395	9.13997	12.5233	4.08895	6.7673	120.018	12.923	12.6195	106.389	41.8518	34.8839	29.2381	2.94668	88.9757	19.1567	20.6453	20.1758	21.8618	27.9775
ENSG00000116005	51449	PCYOX1	51.7455	3.07988	2.91414	4.07586	6.00587	0.778202	2.84852	52.7889	6.14773	5.31816	57.8479	23.4649	23.9005	18.3304	2.83284	42.0433	9.12712	9.33509	7.76742	8.28253	10.9094
ENSG00000143977	6637	SNRPG	222.108	25.2056	36.1534	38.8983	46.9375	7.77479	23.1411	221.083	56.8759	45.7191	199.208	247.405	259.489	181.363	9.57628	213.163	97.5835	131.14	114.957	120.004	101.882
ENSG00000035141	84908	FAM136A	54.4118	7.16217	8.78879	9.7344	9.98961	1.80749	5.20025	57.7937	10.32	8.50909	50.4165	57.085	54.2475	40.9355	2.98844	47.9638	18.5994	23.2644	18.3856	18.4276	18.509
ENSG00000163235	7039	TGFA	10.1581	2.18595	2.84529	2.54017	2.7021	0.452647	1.20038	11.115	3.00306	3.67252	10.8945	20.9066	21.6383	15.9724	1.17984	11.8803	6.43466	7.57965	5.89059	6.39026	7.51302
ENSG00000075340	119	ADD2	1.00347	0.437326	0.475278	0.42665	0.394175	0.150291	0.268407	1.66477	0.658984	1.18377	1.27551	0.802483	1.07898	0.610754	0.0393234	1.17127	0.304678	0.230734	0.325072	0.33727	0.456767
ENSG00000116039	525	ATP6V1B1	14.0523	1.29762	1.74946	1.30736	1.48983	0.659633	0.701413	20.6378	0.739053	0.39422	29.0657	8.66352	8.66682	6.1069	0.641181	14.4505	1.64778	1.68361	1.53016	1.91902	3.59589
ENSG00000144043	113419	TEX261	52.7491	5.2269	5.27497	8.02728	9.79065	0.773731	3.43299	52.3898	10.4924	9.70028	52.6069	41.0794	38.6361	38.2631	2.67524	52.7273	18.0504	19.0371	16.6011	16.9222	16.9378
ENSG00000124357	55577	NAGK	52.9324	4.07927	4.24846	4.14169	6.87484	1.44343	2.95694	62.6398	4.61472	4.69706	64.6993	24.2206	23.4959	18.5882	2.52231	56.025	12.7271	11.3633	12.5524	12.4115	15.552
ENSG00000124370	84693	MCEE	24.6659	0.803654	1.97748	1.43263	1.94471	0.426501	1.57486	22.6573	2.27085	1.79445	22.5768	11.1967	10.5821	8.35263	0.867417	23.0907	3.75709	4.45392	3.71431	4.73865	5.87796
ENSG00000124383	10199	MPHOSPH10	48.6288	5.06126	6.49389	5.57475	6.86495	1.22336	3.30841	46.169	8.32317	7.29389	44.7794	36.4035	32.6996	26.0446	1.66342	45.05	15.0685	19.1438	14.6864	16.5878	17.0651
ENSG00000124374	400961	PAIP2B	8.23765	0.69997	1.08748	0.939836	1.29193	0.399935	0.643778	8.9223	0.866406	0.699865	10.1333	4.66964	3.85852	3.37438	0.38466	8.61194	1.6025	1.32148	1.36514	1.26385	2.13219
ENSG00000075292	27332	ZNF638	69.2543	5.70201	9.52888	7.38846	8.74049	2.0128	4.64399	99.4008	13.2941	14.3058	87.5786	41.429	41.7096	29.385	2.41308	69.8348	18.5978	20.9111	18.5196	23.7548	30.0766
ENSG00000135636	8291	DYSF	0.911824	0.264097	0.436424	0.568682	0.39594	0.0524322	0.141336	1.66492	0.0819925	0.0701809	1.81076	0.527945	0.461088	0.628916	0.0893683	3.03489	0.471402	0.62616	0.178019	0.791219	2.3657
ENSG00000144036	23233	EXOC6B	30.5252	1.50462	1.70762	1.33795	2.67443	0.888403	1.28061	31.3929	1.95443	2.20511	30.4386	7.57152	7.37262	5.94091	0.566198	24.583	4.31881	4.01083	2.61962	3.36266	4.39987
ENSG00000144040	94097	SFXN5	4.74569	1.46938	1.66002	1.65161	1.44551	0.561759	0.849296	5.41003	1.51801	2.76575	5.27437	4.07062	4.16857	3.12888	0.706675	5.14515	2.03339	1.94159	1.93464	2.66839	3.03519
ENSG00000135631	26056	RAB11FIP5	15.1209	0.865967	1.0094	1.21073	1.57706	0.260293	0.698467	13.6881	1.73083	1.16083	18.2663	7.40466	7.88869	6.31916	0.872403	16.1376	2.83399	2.65701	2.94064	2.84258	2.73942
ENSG00000135632	10322	SMYD5	33.0764	4.27154	4.66333	4.43858	5.57903	1.28395	2.85831	34.5102	6.04539	5.39143	32.0559	21.1835	20.4481	16.6169	1.36949	35.529	9.29092	10.0735	9.32242	9.78429	12.1371
ENSG00000135617	84279	PRADC1	15.7248	0.790699	1.89215	1.30932	2.38288	0.602773	0.810946	12.308	1.97183	1.83844	15.9135	8.49308	9.4091	6.86487	1.02351	12.256	3.60337	3.00981	3.47757	4.4477	4.42049
ENSG00000135624	10574	CCT7	162.891	16.9533	21.1156	21.2676	25.177	4.10968	12.6046	156.271	42.4934	30.951	147.801	145.447	144.003	117.29	7.43616	172.865	68.6158	82.699	66.0665	73.2987	62.7444
ENSG00000163013	150726	FBXO41	4.90193	0.528163	0.378025	0.608565	0.948552	0.125804	0.319437	6.67728	0.743012	0.743548	6.35753	3.71891	4.50937	3.72015	0.267699	6.84417	1.35657	1.45985	1.1677	1.26218	1.64922
ENSG00000116127	7840	ALMS1	18.1997	1.97998	2.64718	2.52162	3.23347	0.38821	1.37689	19.8001	3.12027	3.09946	18.1408	12.5481	11.0735	9.04773	0.792483	19.676	5.61128	5.95125	5.09183	4.82718	6.13115
ENSG00000144034	51002	TPRKB	46.2425	6.73778	7.52089	7.79736	9.42821	1.40096	4.35361	42.7796	11.1609	5.13759	39.5792	45.4749	44.3818	34.0104	2.49726	47.0264	15.2325	20.9382	17.7875	17.7466	17.5032
ENSG00000144048	8446	DUSP11	54.0677	7.46093	7.21313	4.6957	7.60245	1.46376	3.69148	57.712	9.45609	8.09356	55.8104	36.2759	32.4552	23.7491	2.17538	54.3786	14.2266	11.3981	13.1376	12.2991	18.2359
ENSG00000124356	10617	STAMBP	53.1479	2.87472	6.06954	4.48819	5.90271	1.60014	2.93583	44.4004	8.80196	6.79403	47.9391	35.192	30.5982	25.5307	1.52386	56.7096	11.6234	13.7392	14.7199	14.6216	17.5237
ENSG00000114956	1716	DGUOK	103.702	8.78278	13.3568	12.4085	13.9096	2.72482	6.65239	90.7425	14.0516	10.7281	93.4751	67.8769	66.684	52.6504	4.25422	100.827	24.4422	29.3104	23.2647	26.2915	28.893
ENSG00000187605	200424	TET3	32.8802	4.1381	4.61518	4.83144	5.03363	0.820122	2.22332	39.3741	9.69262	8.30088	35.6353	34.6753	31.2672	29.9678	1.96227	47.6801	15.0329	16.3228	14.0727	14.0202	14.78
ENSG00000163170	388962	BOLA3	47.6769	6.84982	6.86864	6.41842	7.24132	1.07921	5.30815	43.2474	9.90006	6.88887	35.5324	33.6954	36.0892	27.0746	1.65295	42.7915	18.9092	15.4834	14.9717	15.0079	13.6725
ENSG00000114978	55233	MOB1A	107.33	7.55542	10.9867	9.52775	12.8395	2.16533	5.78519	100.175	14.9304	11.0397	98.6544	61.1687	56.2042	42.4226	3.28648	90.29	20.5314	22.8291	20.7768	22.8444	24.9081
ENSG00000065911	10797	MTHFD2	111.324	10.8257	13.0513	13.7335	12.0218	1.89637	5.76431	81.8552	25.1833	24.2817	82.6585	92.6973	94.2995	67.6715	3.57712	104.225	44.4072	54.451	50.8009	53.7734	40.4717
ENSG00000188687	57835	SLC4A5	2.51395	0.663757	0.992512	1.12645	0.58144	0.396253	0.20869	3.8756	0.745178	1.86917	3.55569	1.63526	1.71952	1.32904	0.323344	2.45697	0.769923	0.479048	0.719503	0.769508	1.24408
ENSG00000204843	1639	DCTN1	64.6981	5.81023	7.33534	7.96375	8.85032	1.34137	3.8984	62.0865	11.2408	9.97274	72.9496	48.4296	45.5966	38.6286	3.23535	68.8305	18.252	20.7248	14.1625	18.0812	19.6724
ENSG00000005448	84058	WDR54	19.0931	1.62847	1.80434	1.87117	1.93641	0.532256	0.622867	22.1046	1.94718	1.75031	18.6528	10.397	9.02923	8.70525	0.715235	20.4001	3.19354	3.56978	2.84724	3.57708	5.52891
ENSG00000114993	6242	RTKN	50.6669	3.41621	3.4588	4.3218	5.59429	0.713936	2.45677	54.5166	9.35872	7.8056	58.2146	31.9026	33.1341	26.7567	2.85926	51.2297	13.6721	14.4685	13.7933	14.3753	16.1515
ENSG00000115274	83444	INO80B	30.0424	3.32699	2.23653	3.57111	4.22857	0.547529	1.807	35.3716	3.27318	2.73249	29.1267	19.3548	20.1961	12.4029	1.33579	36.8482	7.73205	9.64992	5.41936	7.71801	8.73616
ENSG00000239779	23559	WBP1	61.3984	2.13375	3.81737	4.23448	5.67712	1.39461	2.86857	59.0448	6.8905	4.90913	65.3443	23.3751	26.3108	19.6971	3.07597	57.915	12.5853	11.1304	9.37867	11.9163	14.2292
ENSG00000115275	7841	MOGS	59.6956	5.48465	4.72453	5.90996	8.04294	1.10818	2.59022	56.9422	9.13763	8.33316	65.7	39.8057	41.6899	38.0006	3.3308	57.4974	18.5635	20.3048	17.1824	21.8313	19.7809
ENSG00000204822	116540	MRPL53	29.2804	3.46563	2.63953	3.39456	4.535	0.789543	2.21472	35.5405	7.43065	5.69556	37.0131	21.2145	22.559	17.9514	1.52648	24.5333	9.16334	12.0762	8.25922	13.3832	12.4422
ENSG00000135637	84865	CCDC142	8.78665	1.49646	1.23996	1.53823	1.36091	0.363839	0.778227	11.9207	2.25306	2.72196	11.4007	7.50385	7.30485	6.98747	0.44988	13.136	4.88034	4.57929	3.49879	4.63528	4.72788
ENSG00000115282	64427	TTC31	7.01086	0.546729	0.867329	0.733272	0.97863	0.122293	0.255303	8.94436	0.742048	1.1959	9.11053	5.33731	4.57104	3.94885	0.392113	7.66165	2.41232	1.55891	1.83532	1.51438	1.94828
ENSG00000179528	85474	LBX2	4.98556	1.02577	1.11638	1.11075	1.11456	0.222839	0.455545	7.35136	1.12814	0.936191	8.24671	4.63893	4.56754	3.53565	0.698008	6.64925	1.73428	1.49066	2.59044	1.20974	2.60057
ENSG00000115289	84759	PCGF1	18.9167	1.88014	2.10521	2.14256	2.41252	0.442152	0.921431	20.624	2.79581	2.08261	21.7594	11.711	12.1163	8.0136	0.579459	21.3743	4.94579	5.49364	5.19502	5.21807	5.4093
ENSG00000115307	550	AUP1	82.4117	9.31994	8.84495	11.1382	11.251	1.89288	5.73355	83.1881	17.989	16.3719	77.8237	57.9459	63.2004	52.93	4.54799	79.8708	26.7744	28.5332	24.6403	27.0125	26.1712
ENSG00000115317	27429	HTRA2	23.9687	2.5435	2.50403	2.9569	3.52346	0.658105	1.43558	21.2337	4.08557	4.29727	24.0332	17.2401	18.9554	14.3423	1.35296	25.7866	9.27065	9.41831	7.58622	8.91315	10.729
ENSG00000115318	84695	LOXL3	4.59399	0.23997	0.567712	0.499009	0.500848	0.0667669	0.413445	4.13593	0.585215	1.11346	4.41724	2.60806	2.09692	2.1181	0.221465	4.30349	1.49397	1.20403	0.762862	0.791844	1.10241
ENSG00000135622	10505	SEMA4F	8.11627	0.411124	0.462395	0.354968	0.876585	0.321196	0.369076	8.61546	0.657582	0.959754	9.57511	2.83267	3.35495	2.52027	0.318292	7.35423	1.27096	1.04762	0.92035	1.10965	1.44177
ENSG00000159399	3099	HK2	45.1059	1.39089	1.19523	1.56792	2.9071	0.893618	1.18722	47.6169	4.06806	3.2958	40.7595	18.6876	17.7357	13.965	0.710625	60.4819	8.8409	11.205	8.64125	9.08065	7.05314
ENSG00000115350	56655	POLE4	11.5005	1.79789	2.4967	2.1933	3.59178	0.554583	1.65267	13.2324	3.05037	2.98717	13.5695	11.8534	12.0301	9.94121	0.825764	14.4314	7.41513	6.48645	7.6409	6.5683	6.148
ENSG00000115364	9801	MRPL19	62.8266	7.06724	7.20004	8.40218	8.34846	0.976714	4.20449	48.77	12.4062	12.1213	58.1455	51.7037	40.8984	36.0407	2.47983	59.1182	18.3585	18.3355	21.4003	18.433	18.1378
ENSG00000005436	6936	GCFC2	25.141	1.07273	2.92141	3.35107	2.39301	0.704585	1.33858	18.9321	3.92917	2.77877	23.4698	14.6094	15.2234	12.0206	0.430836	26.5099	7.03792	6.36636	6.6414	8.40399	9.1517
ENSG00000176204	80059	LRRTM4	54.3821	9.39896	9.40936	7.69715	9.45962	1.53962	4.61299	88.7657	13.999	15.5469	76.5138	41.1365	38.7117	33.1918	1.41582	87.0814	18.0666	18.1346	16.5755	19.0262	31.6605
ENSG00000066032	1496	CTNNA2	0.843362	0.217678	0.167998	0.163977	0.215268	0.0494952	0.108153	1.48425	0.237197	0.447919	1.02959	0.931631	1.01971	0.594743	0.0549229	0.809643	0.312455	0.271857	0.41264	0.4326	0.420763
ENSG00000163541	8802	SUCLG1	77.1438	5.10545	7.36483	7.05129	10.576	2.24292	5.43895	75.2889	12.7832	8.12196	79.9004	48.3382	46.8877	34.21	2.6486	67.6627	21.1232	23.6847	17.3719	19.6166	19.8303
ENSG00000034510	9168	TMSB10	8076.79	577.763	728.299	733.802	877.533	179.67	489.421	5873.4	893.364	731.195	6710.2	5061.6	4826.83	3893.82	354.809	5789.96	1775.81	2051.3	1787.46	1920	1969.49
ENSG00000176407	56888	KCMF1	74.6891	3.89123	7.24728	9.03853	9.15169	1.36976	4.05115	68.2897	12.6559	9.43566	79.9758	56.3992	59.0952	38.5033	3.26041	80.8792	20.7171	21.8457	19.1755	22.835	21.1123
ENSG00000152284	83439	TCF7L1	45.9979	4.06156	3.44388	4.40605	5.91209	1.61432	2.04184	52.3332	6.60683	7.04533	56.5996	25.8245	24.9211	20.7632	2.49555	56.8191	12.7911	12.6511	10.8172	10.5157	12.645
ENSG00000152291	10618	TGOLN2	52.1882	5.3093	5.58702	4.82597	6.44097	1.12684	2.95072	56.9221	6.18973	5.90767	60.9875	31.0834	28.9613	25.6219	2.49058	54.8215	12.095	11.0486	12.0968	11.3186	15.0291
ENSG00000042445	54884	RETSAT	24.3553	1.61178	2.24949	2.13431	2.41274	0.492817	1.33727	26.7783	2.9203	2.92996	30.2109	14.2214	13.9269	11.4827	1.41993	25.0665	5.27718	4.78067	4.77598	5.28117	7.52546
ENSG00000115459	84173	ELMOD3	11.3831	1.30397	1.21209	1.05408	1.87804	0.328968	0.714261	15.155	2.16041	2.63303	15.6239	6.4241	8.71714	5.89452	0.571321	12.499	3.54865	3.60776	3.38592	3.37355	4.22257
ENSG00000042493	822	CAPG	94.1235	2.04838	3.42624	4.91029	7.03205	0.818323	2.44964	78.2124	10.619	8.17417	100.561	71.6529	72.2685	63.883	8.01196	67.2602	12.5651	20.2372	21.0344	18.0576	13.8653
ENSG00000168906	4144	MAT2A	115.217	14.1462	16.6249	15.7528	19.4688	3.60274	9.00801	123.276	26.3936	27.9936	120.817	107.421	103.212	70.3722	4.99496	112.444	37.2708	41.2456	38.1878	42.8075	45.8932
ENSG00000115486	2677	GGCX	26.0405	2.38958	3.08273	3.19684	2.59783	0.411576	1.06422	30.2128	4.58124	5.1922	30.6206	17.0164	13.2887	11.3674	1.18893	23.6655	7.08672	7.92115	7.51091	6.15979	8.47607
ENSG00000118640	8673	VAMP8	235.37	21.8362	23.4382	20.9532	28.6435	5.75638	15.4606	204.651	24.4836	17.7682	238.994	144.677	140.541	109.317	13.3487	176.461	42.1982	51.2887	45.5917	52.5886	50.2364
ENSG00000168894	51255	RNF181	134.376	10.3159	14.6048	15.6925	16.1739	2.57745	8.78458	109.38	14.9639	11.0914	124.445	72.7068	78.9434	67.5499	6.73818	122.864	31.1685	31.0874	24.2355	31.3633	35.1432
ENSG00000168883	10713	USP39	68.0509	7.91834	7.63071	9.15069	10.5382	2.2307	5.44633	64.0136	13.1506	11.2012	62.5781	49.5835	49.5275	37.3571	3.63441	71.6671	22.9009	24.8971	20.0665	23.0335	23.4348
ENSG00000168887	388969	C2orf68	47.6764	5.34673	6.89372	7.00546	7.5407	1.92609	3.88315	46.7924	7.81108	6.8957	53.0845	25.3297	23.3574	19.2539	2.49673	44.6154	9.07113	10.4558	8.36451	9.89062	13.4374
ENSG00000068654	25885	POLR1A	15.5652	2.06515	2.60477	2.62061	3.11269	0.782028	1.4754	18.9267	4.69215	5.65077	17.8147	16.86	15.8847	13.9201	1.17095	20.4793	9.46052	9.02448	7.55608	7.66172	8.41118
ENSG00000132300	55037	PTCD3	39.497	4.70333	4.54096	5.27181	6.84418	0.495711	2.54444	42.7299	9.65616	8.84491	42.0048	28.5846	25.0864	21.375	0.843678	37.1716	11.3448	15.0114	11.8049	12.2867	13.3368
ENSG00000132305	10989	IMMT	64.8645	5.30719	6.23752	6.49947	8.66509	1.95762	3.82199	62.0971	10.5754	9.64149	59.8506	42.3961	42.1276	31.62	2.61811	59.2871	16.488	20.188	17.2657	17.2982	17.7979
ENSG00000132313	51318	MRPL35	34.1445	3.92763	4.60658	4.03838	5.42479	1.1035	2.07195	33.8178	5.57851	4.62955	33.1891	26.3892	25.008	22.6	1.5651	29.842	9.24639	9.28756	11.6768	12.0843	8.84696
ENSG00000115548	55818	KDM3A	52.3985	2.1073	3.1755	1.97602	3.31362	0.611504	1.66283	53.6714	3.28119	1.91744	49.2247	12.2005	10.2806	7.26679	1.14248	50.473	5.01173	4.36687	4.44217	5.47196	7.53067
ENSG00000115561	51652	CHMP3	102.391	7.96992	9.71798	12.1949	14.5881	2.6649	7.08782	93.5792	11.2097	9.07275	106.357	60.0622	58.1284	43.4184	4.74277	85.0408	20.3051	24.4599	20.3987	19.6015	23.4191
ENSG00000239305	7844	RNF103	24.0792	1.83973	2.2761	2.30152	2.38263	0.53431	1.38457	22.3073	2.16579	1.70269	23.8399	10.9745	10.0696	8.14442	1.00388	20.4022	4.03934	3.91298	3.31199	3.8057	5.11483
ENSG00000153561	64795	RMND5A	34.5053	3.49322	4.15516	4.10935	5.16723	0.974091	2.31166	36.1497	5.55856	4.24191	39.8481	20.6128	19.1001	15.1438	1.34182	35.6947	9.59877	10.2752	8.70609	9.25587	10.8259
ENSG00000172116	926	CD8B	69.1626	1.76624	1.81008	2.22483	5.16952	0.92319	2.68329	66.6014	3.7408	2.84595	78.2022	26.0567	25.5602	21.562	2.64215	53.4455	7.57426	7.26857	7.24938	5.65023	4.40456
ENSG00000172086	51315	KRCC1	39.9731	3.88825	5.12217	3.95551	4.9679	1.05827	2.3431	39.0099	4.82147	3.57989	45.2829	19.9261	19.0809	15.0485	1.78291	33.3092	6.92706	6.81744	6.47677	6.81266	7.81164
ENSG00000144115	55258	THNSL2	40.0311	2.21243	2.93921	3.42719	4.67984	0.631029	1.81321	43.3272	5.14983	3.94484	43.0961	19.568	20.0467	17.2871	1.55379	37.5563	7.89502	8.41742	5.33621	6.13217	8.29411
ENSG00000172071	9451	EIF2AK3	31.8008	1.64755	3.00593	2.36483	3.05414	0.572949	1.72557	28.1475	3.96049	3.66257	31.2276	16.1729	14.2776	12.1533	1.33056	28.4232	7.20311	7.58134	7.4264	7.74545	7.7277
ENSG00000153574	22934	RPIA	24.7633	4.04659	5.05326	4.61921	4.8906	1.35931	2.26063	30.1539	6.65767	5.25278	25.5718	24.2747	24.795	17.6589	1.25864	27.7822	11.6247	12.4184	10.8109	11.2537	10.1979
ENSG00000144029	64969	MRPS5	55.509	4.19853	6.02367	5.84801	7.4015	1.45792	3.67035	53.4018	11.0557	9.12836	56.2869	39.8763	38.6232	31.3942	2.04599	53.9181	13.8486	17.1422	16.2116	17.4056	18.5029
ENSG00000144026	84874	ZNF514	28.6198	1.57845	2.52142	2.74458	2.82635	0.596265	1.73106	34.131	3.67307	3.97868	32.9948	17.1069	12.9237	11.492	1.00068	31.0361	5.34767	6.97273	5.70671	5.64437	7.02437
ENSG00000155066	150696	PROM2	15.8179	2.30848	2.93503	3.01772	3.10331	0.459867	1.42265	20.7984	2.02069	1.95765	24.38	17.7312	18.1035	15.8732	2.31413	21.7643	5.93434	5.72083	4.60371	6.44702	7.1419
ENSG00000115041	30818	KCNIP3	4.72579	0.89188	1.15166	1.05432	1.44329	0.174617	0.347212	6.8702	1.20974	1.07767	6.16115	4.4402	4.48537	4.26935	0.298663	6.78101	2.90388	3.20107	2.16151	2.71872	2.68129
ENSG00000115042	51011	FAHD2A	34.4311	2.7167	2.56297	2.57414	6.49071	1.89999	3.00607	42.4411	4.12923	3.65633	37.9023	8.8262	11.5908	8.83999	0.59934	45.95	8.60593	8.39964	6.40907	6.32348	11.5868
ENSG00000174501	400986	ANKRD36C	61.923	7.85667	11.9645	7.72028	13.8557	2.45987	6.18645	89.258	10.4098	13.3174	59.5437	45.4958	37.0313	27.3938	1.3145	79.5939	14.0611	14.241	15.9727	19.1533	23.6741
ENSG00000158050	1844	DUSP2	3.2473	0.627425	0.954808	0.510137	0.914688	0.10531	0.267424	3.57628	0.976217	0.808433	3.4129	3.82607	4.38545	3.82863	0.421263	4.97454	2.40264	2.20583	2.26638	1.98467	1.87674
ENSG00000084090	56910	STARD7	136.599	11.9018	14.1504	12.99	18.3629	2.9663	8.80893	119.754	23.6569	17.3695	129.502	84.5408	83.8625	66.6215	5.21835	125.771	41.9349	43.6267	38.9261	40.6524	39.3745
ENSG00000135956	55654	TMEM127	33.3473	3.15361	3.68338	4.65473	4.02037	0.532401	2.3533	39.8331	5.6334	4.71303	40.1324	22.8452	22.273	20.9752	2.00191	34.5279	9.20125	10.0232	9.08346	8.8839	11.0014
ENSG00000144021	9391	CIAO1	49.7782	6.3192	7.74655	7.45054	8.85779	1.33652	4.53667	52.7798	10.7992	9.60789	50.6489	42.6421	43.9447	34.5615	2.38179	53.3212	17.0129	19.9503	18.6119	21.0261	20.9274
ENSG00000144028	23020	SNRNP200	94.9581	9.08012	10.6431	11.7457	14.2664	2.34611	6.28728	99.691	13.9213	11.9484	92.8521	59.4237	58.0134	49.6181	3.96623	105.037	24.8908	25.9911	19.9834	24.3452	28.0316
ENSG00000121152	23397	NCAPH	31.745	3.36914	2.95033	3.12943	4.48224	0.799767	1.92114	25.0502	7.24444	5.62161	16.7448	27.7291	28.18	20.4529	1.38112	30.0016	10.8275	11.2805	10.4991	12.1898	9.67303
ENSG00000196843	10865	ARID5A	11.5889	0.34613	0.429848	0.646083	0.665611	0.10216	0.281798	13.6773	1.28607	1.06251	11.6464	3.37936	4.31207	3.08731	0.250296	12.1799	2.26029	2.63714	1.31965	1.79142	2.82174
ENSG00000114982	55683	KANSL3	34.7513	3.81938	4.16808	3.99577	5.48073	1.12896	2.57764	40.3415	6.09023	5.33095	41.0763	19.5036	16.1272	14.9102	1.44532	39.5237	8.45423	9.25943	7.48741	7.99183	12.9396
ENSG00000114988	81562	LMAN2L	21.0707	1.69652	2.04926	2.45046	3.39266	0.498142	1.53774	24.7413	4.04813	3.82347	25.928	10.6121	9.97569	7.77937	1.0859	21.8346	5.6425	6.5242	6.01661	6.2843	6.20373
ENSG00000158158	26504	CNNM4	10.5648	0.926565	1.60914	1.27212	1.90031	0.373283	0.809333	11.3564	1.59985	1.47784	13.8459	6.77527	6.11958	5.88304	0.742531	11.8224	3.4368	3.14114	2.48592	2.58133	3.28737
ENSG00000168763	26505	CNNM3	11.6587	1.52977	1.64365	1.65363	2.03426	0.237801	0.942061	14.5749	2.55998	2.29121	13.4931	7.49485	6.94182	6.42616	0.57763	13.5492	4.06374	4.11509	3.11425	4.0638	4.57507
ENSG00000213337	51239	ANKRD39	13.3051	1.96848	2.75678	2.1023	2.71451	0.294862	1.15093	14.9672	3.25474	2.82938	13.0001	12.4007	13.4343	11.0901	0.881933	12.7562	5.43574	6.10991	5.28831	5.82868	6.71199
ENSG00000168758	54910	SEMA4C	19.758	1.56468	1.50922	2.09977	2.18868	0.542092	1.41812	23.4165	3.83539	3.60869	20.1232	11.8094	12.7851	9.316	1.26337	26.7046	8.22318	6.87016	5.65048	6.62725	8.80613
ENSG00000144199	151313	FAHD2B	42.2893	2.11142	2.54574	2.29311	3.73893	0.8628	1.78204	38.4366	3.83843	3.11441	35.7105	12.3968	11.3465	9.65776	0.586826	34.2871	5.675	7.41346	6.40118	7.91635	8.33657
ENSG00000135976	375248	ANKRD36	52.7107	5.56283	6.23546	4.59568	7.0298	1.55557	3.41467	70.052	9.23304	11.8201	46.155	37.4952	29.9388	22.8216	0.971863	61.502	13.1479	13.7886	14.458	16.6093	20.6305
ENSG00000135940	1329	COX5B	272.059	15.1715	20.1888	24.8503	27.8665	5.62824	15.6321	224.198	36.2109	18.1945	258.464	142.131	154.401	129.91	11.7803	230.535	60.6058	66.5737	62.0176	73.2929	68.9314
ENSG00000115073	10120	ACTR1B	25.2017	1.77391	2.28394	1.92534	2.95801	0.648804	1.2235	28.0878	3.31871	2.61923	28.1848	11.4114	11.644	9.49911	1.22338	25.9556	5.60063	5.22949	3.9919	5.54434	7.10335
ENSG00000075568	23505	TMEM131	32.039	1.54818	2.2805	2.87418	3.38523	0.464931	1.65781	33.0825	3.7057	2.93697	31.8325	16.0797	14.0042	11.4475	0.836904	32.1879	6.73171	7.02384	4.68724	6.10294	7.36783
ENSG00000040933	3631	INPP4A	14.8723	1.14386	1.15557	1.3272	1.55396	0.309689	0.725486	20.1547	1.87468	1.81979	16.3251	10.1353	9.70341	8.27437	0.630702	19.0613	3.1051	3.24944	2.68323	3.31323	4.9322
ENSG00000183513	493753	COA5	32.6905	3.34006	4.42481	3.2297	4.01908	1.32334	2.28726	41.0592	5.73244	4.72156	35.6281	20.7261	19.3388	12.9346	1.19478	33.7243	9.41139	7.86261	7.52018	7.9335	11.3248
ENSG00000115446	25972	UNC50	49.9954	3.46359	5.68544	6.16695	5.66686	1.3683	2.80921	50.5152	6.51241	5.52658	46.3563	27.6086	27.2829	20.4937	1.78586	48.6392	12.1185	10.3534	10.2094	12.6184	14.7367
ENSG00000071073	11320	MGAT4A	6.18537	0.313582	0.565244	1.15636	0.657164	0.129244	0.51801	6.43491	0.923659	0.764544	6.43509	1.79138	1.40176	1.52323	0.271395	4.14866	0.455023	1.27566	0.520488	0.527846	1.4259
ENSG00000135951	80705	TSGA10	3.12163	0.535799	0.750542	0.574895	0.790961	0.219189	0.452783	4.64486	0.514129	0.372182	3.36259	1.22029	0.977893	0.644801	0.223768	3.22128	0.85658	0.46405	0.867096	0.622868	1.38151
ENSG00000273045	150590	C2orf15	7.6749	0.806677	0.694741	0.935627	0.552543	0.211165	0.278946	6.14014	0.891621	0.770637	6.24868	3.63037	3.68142	2.89807	0.267442	8.15702	1.294	1.49625	1.05445	1.64875	1.84458
ENSG00000158411	129531	MITD1	26.5842	2.93957	3.74165	3.7339	4.01932	1.09364	1.13576	27.9161	5.22321	3.2724	32.3865	17.6817	14.8432	11.4116	0.764701	33.0278	7.0907	6.97311	6.73903	7.49075	9.87942
ENSG00000115514	10190	TXNDC9	53.6441	6.34598	8.59949	7.35428	7.7535	1.70228	3.93193	48.2421	9.7614	6.49005	45.9451	41.8141	38.2107	29.0568	2.57804	44.8032	13.7139	18.7544	15.5019	16.3894	18.7535
ENSG00000158417	9669	EIF5B	55.0936	6.40072	7.32751	6.92525	9.78574	1.78556	4.20839	60.6491	11.8348	8.78538	53.0948	50.336	41.8748	34.9638	2.46524	58.864	17.5188	21.3607	17.6984	18.3097	18.6616
ENSG00000135945	51455	REV1	23.9559	2.59722	2.75268	2.24637	3.39435	0.788729	0.941414	29.4165	3.99798	2.68354	22.6372	14.9217	14.1668	10.3643	0.847504	26.7809	4.91004	5.90837	6.73768	6.51287	9.21338
ENSG00000144218	3899	AFF3	10.8374	1.33402	1.76654	0.477905	0.904817	0.180216	0.542635	10.0982	0.72206	1.58277	8.79149	2.90923	1.90343	1.98358	0.181398	6.60922	0.968735	0.661733	1.45176	1.77806	1.91006
ENSG00000170500	164832	LONRF2	3.57176	0.260469	0.334837	0.328624	0.187677	0.136151	0.141089	3.59985	0.844047	0.991033	2.81417	0.927576	0.788347	0.655456	0.0570896	3.17436	0.428494	0.412307	0.506329	0.470716	0.843005
ENSG00000115526	9486	CHST10	5.15486	0.304258	0.644323	0.534914	1.09058	0.0694297	0.400888	5.51233	0.813798	1.28179	4.5103	1.95461	0.969271	1.89796	0.204253	5.42397	1.90998	1.31504	0.561527	1.67266	1.71098
ENSG00000115539	79031	PDCL3	35.6137	4.27321	4.67019	4.96259	4.79026	0.486451	2.36005	35.932	6.34385	4.81858	30.2001	25.892	23.9946	20.9296	1.58105	29.6551	11.0466	13.0983	9.31187	10.9493	10.1411
ENSG00000071082	6160	RPL31	1199.59	97.3448	111.06	113.75	168.286	35.2303	79.5607	1208.44	177.944	139.01	1158.65	656.81	658.297	471.04	38.0434	1525.1	411.915	423.906	397.153	464.852	400.88
ENSG00000204634	11138	TBC1D8	14.243	0.982428	1.11466	1.10546	1.44493	0.149793	0.594909	16.1095	2.47008	2.79588	14.3647	10.7689	9.81724	7.58151	0.576922	16.5652	2.49493	2.78766	2.86125	3.12812	3.62065
ENSG00000158435	55571	CNOT11	30.03	3.56436	3.74317	4.01051	4.97619	0.732725	2.59047	27.9034	4.6536	3.89769	28.7056	21.6714	20.674	15.0999	1.59629	32.4322	9.34229	10.3163	8.62124	10.3264	10.4959
ENSG00000163162	284996	RNF149	33.3906	2.66469	3.29866	3.41812	3.77831	0.615123	1.84801	31.8032	5.3642	5.56497	34.9604	23.7002	22.609	17.0089	1.62492	36.1513	9.25529	11.1043	8.68134	9.87917	11.1588
ENSG00000071054	9448	MAP4K4	36.353	2.36425	2.38594	2.7421	3.5521	0.808294	1.90823	41.0961	4.31397	4.62913	35.3767	23.3645	20.2677	16.8183	1.523	40.4666	9.07214	10.6325	7.69855	7.42624	9.1958
ENSG00000115594	3554	IL1R1	4.66288	0.554271	0.372067	0.347568	0.662724	0.149108	0.190358	6.92377	0.290761	0.253843	6.33692	1.96258	1.31559	1.42141	0.158124	5.18601	0.632378	0.586367	0.450295	0.628278	0.774385
ENSG00000135953	84804	MFSD9	7.12137	0.477768	0.750295	1.00175	1.24508	0.140345	0.270798	8.47349	0.590274	0.697984	8.10362	4.63236	3.83203	2.71472	0.263647	8.76636	1.1561	1.50781	1.96175	1.75453	2.09053
ENSG00000170417	130827	TMEM182	3.50268	0.146227	0.256438	0.252745	0.106358	0.0980185	0.0916687	3.71762	0.308873	0.224256	3.91406	1.23525	1.61889	0.938666	0.112338	3.13502	0.469969	0.463246	0.642126	0.628282	0.688774
ENSG00000135972	64965	MRPS9	27.369	2.79819	2.395	3.14248	4.37366	0.625244	2.59169	27.784	4.08471	4.16049	24.9051	16.7434	16.7425	11.8935	0.687294	26.3738	6.28606	7.47272	6.67546	8.43026	6.75942
ENSG00000135966	9392	TGFBRAP1	10.9473	1.16971	1.35238	1.62792	1.37711	0.267477	0.6076	11.0455	1.70773	1.52746	11.0509	6.34604	5.66024	5.36741	0.58464	11.6256	3.22542	2.94845	2.4913	2.41456	3.31723
ENSG00000135974	79074	C2orf49	16.9111	2.19114	1.91668	2.06397	1.85356	0.33486	0.869178	19.0261	2.88763	2.37278	17.5312	11.1986	9.51384	7.1527	0.362679	15.4647	3.68	4.13751	3.94463	4.48277	4.79582
ENSG00000115641	2274	FHL2	29.119	1.86222	2.06582	1.81039	1.24356	0.247672	0.935964	24.8073	3.61779	3.95328	30.4121	12.6506	10.7713	8.66066	0.459528	21.8122	5.61575	6.19489	5.17515	5.90324	6.20798
ENSG00000071051	8440	NCK2	50.1892	3.20747	5.65878	5.10344	4.50757	1.08345	2.0928	51.7979	5.74594	3.60134	50.3705	23.6933	24.5875	19.0669	2.42525	48.8742	10.5301	10.4471	11.6692	10.7553	11.0952
ENSG00000115652	80146	UXS1	25.9726	1.76131	2.11298	3.25941	4.27446	0.795519	1.87327	30.5148	3.75593	2.85179	28.5895	12.6842	14.8171	10.9916	0.941761	23.7139	6.82016	6.02323	6.85926	7.22924	6.68512
ENSG00000144057	84620	ST6GAL2	5.66368	0.608811	0.796198	2.41478	0.803396	0.210157	0.454376	10.1576	1.8985	2.00108	6.44031	5.32877	3.72511	3.04816	0.264269	4.43331	2.23357	1.46789	2.00366	1.61628	2.49265
ENSG00000135968	9648	GCC2	22.5083	1.92707	4.16079	3.78932	3.75818	0.975065	1.42507	29.4729	3.05286	2.96195	25.2008	10.6112	8.62535	6.1179	0.681902	25.6513	3.90327	5.41965	3.00453	4.41747	5.66849
ENSG00000169756	3987	LIMS1	47.1083	6.90276	7.0812	8.03124	6.31103	1.02777	2.80139	51.6058	10.893	9.57657	43.2069	40.6184	38.7866	30.8479	2.55252	52.6866	16.1873	14.0403	11.7612	14.8767	18.0606
ENSG00000153201	5903	RANBP2	35.4135	4.22222	4.83947	4.55099	5.46832	1.00363	2.44202	38.9538	6.79072	5.65541	37.18	29.4573	25.3106	19.9721	1.4943	35.0525	12.0073	13.2227	11.0969	12.3488	11.8905
ENSG00000163006	165055	CCDC138	10.6153	2.40815	1.90335	1.55518	2.12263	0.189778	1.0374	11.1978	3.41523	3.3285	10.7354	11.4406	10.7522	8.11154	0.763708	10.5186	4.79916	5.09513	5.14724	6.93808	6.45343
ENSG00000135960	10913	EDAR	0.444153	0.709568	1.36451	1.22184	0.930156	0.236691	0.322921	0.576111	0.0812015	0.111162	0.947548	2.28388	1.9892	1.82241	0.444859	0.494043	0.17093	0.295115	0.292545	0.239684	0.836438
ENSG00000186522	151011	2017-09-10	47.0719	4.83062	4.42979	4.94374	5.88731	1.108	3.23557	41.7705	4.98314	3.82205	38.6759	24.8659	24.1186	18.6575	1.80068	39.7619	8.64992	10.3662	8.28458	8.42378	11.5524
ENSG00000198142	65124	SOWAHC	12.4966	1.87438	2.58001	2.63437	2.2206	0.456691	1.09852	11.6778	3.61371	2.56961	11.8669	15.0376	14.9171	11.1692	0.802513	13.2199	5.38956	6.38055	5.93589	6.11756	5.59586
ENSG00000144063	7851	MALL	104.533	8.14263	11.8389	12.3818	13.8794	2.19861	7.44944	105.999	12.2699	19.7188	166.527	70.1106	67.0983	55.3464	12.2687	81.4506	13.6298	16.8178	14.6936	17.017	16.7591
ENSG00000144061	4867	NPHP1	10.3894	1.59345	0.380288	0.974905	2.40916	0.13938	0.528155	10.694	1.26374	1.52155	10.0634	4.97823	4.33371	1.99185	0.113953	8.57423	1.84706	1.89167	1.38324	1.72066	2.02711
ENSG00000183054	729540	RGPD6	12.5363	7.67538	9.81227	5.90922	3.92188	2.0034	4.58275	13.2407	6.01406	7.85716	18.8461	10.8612	7.6365	7.25149	1.78696	12.9147	3.39723	4.52732	7.93311	3.98471	11.1937
ENSG00000169679	699	BUB1	51.1523	5.41026	5.14097	6.305	7.1051	1.06973	3.6959	41.1542	13.2871	12.2017	33.8276	38.5644	39.4593	30.055	2.20897	47.6069	16.6419	20.5117	16.0169	19.6436	18.3467
ENSG00000153093	55289	ACOXL	4.62323	0.394302	0.952422	0.485939	0.65835	0.182376	0.475648	6.8412	1.23685	1.11224	5.90507	3.20788	2.73327	2.22213	0.120347	4.91441	1.6076	1.10169	1.2947	1.26097	1.78226
ENSG00000153094	10018	BCL2L11	24.0842	3.00696	2.79246	2.8797	3.06034	0.654598	2.14948	35.8546	8.57746	7.55171	22.3085	22.3519	17.0566	16.0762	1.23349	37.7762	11.6001	9.87887	8.55823	13.3444	17.2169
ENSG00000153107	64682	ANAPC1	24.4381	3.02961	3.1702	3.78018	4.23244	0.834881	1.70258	28.7303	4.33436	6.02177	21.2402	17.6523	15.0192	12.6813	0.679444	27.525	7.5535	8.56104	6.78178	8.62341	8.64314
ENSG00000153214	84910	TMEM87B	26.2752	1.51634	2.76451	2.42729	2.64041	0.383487	1.15271	23.694	3.02832	2.20309	25.2565	14.9548	11.5741	8.68284	1.53191	20.2667	4.79533	4.3853	5.02555	3.93274	4.649
ENSG00000144161	84524	ZC3H8	7.13634	1.40479	1.13917	0.916828	1.01517	0.205405	0.612693	9.99005	1.69881	1.54506	9.36996	11.2772	9.76938	6.7013	0.495165	8.5966	2.85607	3.51684	2.9066	3.44252	3.32085
ENSG00000188177	376940	ZC3H6	6.83201	0.702706	0.817323	0.62583	0.709144	0.203846	0.378272	8.58714	0.888493	0.884781	8.589	3.95155	3.51247	2.8449	0.232837	7.87744	1.54678	1.46496	1.18728	1.5274	1.97789
ENSG00000169629	727851	RGPD8	10.3381	0.732196	0.839957	1.00769	1.00777	0.253737	0.185143	9.97314	1.81778	1.60151	9.69758	4.15355	4.76362	3.8115	0.136584	6.55358	1.74295	2.05453	1.85534	2.4116	2.5265
ENSG00000114999	150465	TTL	7.48508	1.15046	1.41219	1.19619	1.45005	0.361796	0.617201	10.0068	1.98877	2.27536	7.84652	8.01351	7.50079	5.97414	0.394848	8.04088	2.78737	3.15777	2.97981	2.99712	3.55224
ENSG00000125630	84172	POLR1B	15.4002	2.66849	2.57138	2.67714	2.85912	0.492279	1.59991	16.7956	4.93652	3.85007	15.9653	17.5736	16.941	13.1522	0.747058	18.0357	9.22857	8.05648	9.7465	8.57969	8.53689
ENSG00000125611	84269	CHCHD5	15.027	1.89587	1.79357	1.89926	2.15526	0.397025	1.4598	13.6119	2.66729	2.22459	13.5348	12.586	9.93552	11.5472	1.34307	17.0169	4.50043	5.16575	3.94115	4.53601	5.66345
ENSG00000144136	6574	SLC20A1	56.2572	8.76733	10.5604	8.7968	7.08604	2.43482	3.64124	57.5321	9.64523	8.11853	50.2968	29.7084	29.3696	23.0351	3.27308	61.2722	13.8799	13.7301	13.4755	12.0031	14.7684
ENSG00000169607	150468	CKAP2L	12.8183	1.68733	1.77633	1.61039	2.19999	0.447551	1.09996	11.0647	3.47754	2.93983	9.84077	13.2585	10.9973	10.1232	0.682758	11.1768	4.35051	5.75458	4.5065	4.37789	4.59805
ENSG00000125637	23550	PSD4	12.9723	1.61466	1.66138	1.48709	2.43979	0.450358	1.16724	13.716	1.31041	1.19554	16.7894	9.94681	9.02067	7.12749	0.962562	13.1593	2.70189	3.21825	2.42891	3.74126	3.47231
ENSG00000136682	150472	CBWD2	27.2344	3.21306	3.32217	3.00748	3.5054	0.696229	1.80903	30.4933	4.17284	4.43483	27.8841	18.3128	20.216	13.8439	1.25475	25.5379	8.99664	9.41104	8.23041	8.47523	8.58163
ENSG00000144134	11159	RABL2A	5.68858	0.370446	0.454873	0.490055	0.702828	0.252655	0.333944	7.30423	0.98872	0.154855	6.62981	2.41162	2.4408	2.77053	0.113766	5.65953	0.965728	1.18057	0.34334	1.06737	1.15749
ENSG00000115084	80255	SLC35F5	36.4363	1.9695	4.34234	2.97775	4.79195	0.886485	1.53364	43.4556	5.93288	3.95566	41.4096	26.8974	18.5704	15.861	1.7498	34.0719	8.13314	8.60629	7.71659	6.81806	9.04214
ENSG00000115091	10096	ACTR3	133.591	13.5887	15.806	16.2706	18.9025	2.72799	8.77159	126.475	22.2081	21.3499	122.435	88.3286	86.8201	70.0834	6.44548	124.994	36.638	44.4843	38.5776	40.3856	34.7812
ENSG00000088205	8886	DDX18	46.4497	2.37506	3.55907	2.88622	3.97255	0.414634	1.82095	45.2698	9.71498	7.6089	40.7701	37.6079	34.6236	27.6665	1.5951	40.4523	13.517	16.7197	14.5965	15.8305	13.7915
ENSG00000125633	54520	CCDC93	16.7869	0.776063	1.01035	0.919574	1.03154	0.2558	0.841389	19.9134	3.59828	4.63928	20.4536	13.8971	13.3102	11.4982	0.885215	20.4954	5.08188	5.38362	5.31834	5.20522	5.15768
ENSG00000125629	51141	INSIG2	23.4679	0.530253	0.748013	0.944944	0.797825	0.216332	0.695223	27.5575	2.24803	2.20847	25.2384	11.2481	15.0808	7.7951	0.92858	20.3567	3.79267	3.72855	3.97244	4.96446	5.97154
ENSG00000163064	2019	EN1	113.853	4.17131	5.985	6.25895	5.48952	0.986019	2.78409	106.897	17.9397	14.151	114.737	71.7373	65.6894	60.5194	5.83451	107.866	30.3481	33.8164	26.9168	29.3718	31.7842
ENSG00000019169	8685	MARCO	8.86146	0.561939	0.445589	0.622417	0.575647	0.127238	0.531358	7.30821	1.72923	1.34425	7.03443	17.914	16.8938	13.081	1.40719	7.1394	2.17991	2.57786	3.31992	2.83904	2.00599
ENSG00000115107	55240	STEAP3	12.8145	0.508419	0.497486	0.565625	1.00064	0.0914947	0.350842	14.8554	2.33728	2.0717	15.3236	12.7781	13.0082	11.4157	1.16645	14.277	3.08429	3.22169	3.73814	2.96763	3.11725
ENSG00000155368	1622	DBI	636.765	18.2047	25.207	28.0261	35.7531	8.05085	24.6236	506.452	83.0579	60.3391	546.34	423.658	411.202	334.085	27.2062	557.621	162.899	197.38	164.956	174.406	158.755
ENSG00000163075	200373	CFAP221	6.32065	1.66597	2.19242	0.89204	1.28538	0.230137	0.963073	11.5045	1.53448	2.50253	8.6337	5.85274	4.06763	4.60778	0.326528	8.31262	1.575	1.84587	2.2785	2.23123	4.13142
ENSG00000088179	5775	PTPN4	21.529	1.18146	1.25123	0.981068	1.46894	0.175697	0.606694	28.0409	4.13923	4.8013	24.7513	17.1285	14.1232	10.9147	0.964286	23.3448	6.81076	7.52011	7.32317	7.49387	7.36077
ENSG00000115109	57669	EPB41L5	31.815	1.2293	1.66951	1.51787	1.70248	0.350937	0.813157	30.634	4.72867	4.43154	29.3347	25.8306	23.5066	17.822	1.53099	32.1062	7.56241	8.87999	9.20459	8.6231	9.1885
ENSG00000226479	79134	TMEM185B	15.3832	0.886265	1.1735	1.09514	1.26516	0.21506	0.52018	20.7806	3.48847	3.54192	16.7487	11.8311	11.9998	9.46788	0.782156	14.0682	5.55696	6.62633	5.08568	5.13333	6.55757
ENSG00000144118	5899	RALB	27.6191	1.21699	1.34204	1.58702	2.90807	0.454577	1.13088	25.528	2.91537	2.22023	28.3895	22.0252	20.3765	16.2926	2.0787	22.3236	4.87384	4.95006	4.90427	6.39316	5.76407
ENSG00000163083	3625	INHBB	12.7851	0.436915	0.81871	0.749712	0.30186	0.0857641	0.150975	12.8166	2.26615	1.96822	14.7482	11.8289	11.488	9.51201	0.849354	9.12543	2.79624	3.57079	3.33154	3.29867	3.66471
ENSG00000115112	29842	TFCP2L1	48.7562	0.63179	0.979023	0.899095	2.57702	0.988653	1.14804	50.5571	2.18128	1.65413	67.3089	13.3901	12.0543	10.3284	1.19107	38.0077	3.18764	3.27629	3.28968	3.07437	3.30992
ENSG00000074054	23332	CLASP1	24.7091	1.8092	2.1021	1.26627	1.54159	0.410091	0.837799	29.5692	4.48447	3.33757	27.7425	15.4058	18.0321	14.359	1.36372	28.0386	6.05736	6.93138	6.82753	7.7142	7.92296
ENSG00000155438	84365	NIFK	33.7885	1.37649	2.50684	1.81702	2.54883	0.439472	1.6526	34.144	8.37524	7.15871	32.8324	32.247	28.8556	22.5835	1.29003	35.5101	12.5369	14.9095	12.4694	14.6378	12.4623
ENSG00000211460	7247	TSN	45.8056	2.32881	2.75316	2.85636	4.51736	0.661441	1.83338	44.9068	8.32911	7.92463	46.0763	32.6332	31.1144	24.3132	2.48409	43.5652	13.3953	14.9862	16.3008	15.1118	13.9379
ENSG00000155052	129684	CNTNAP5	0.129247	0.761447	0.621439	0.349026	0.230385	0.20341	0.101585	0.22391	0.59678	0.610859	0.115287	0.25578	0.41778	0.235374	0.154533	0.202257	0.279773	0.304188	0.39738	0.342779	0.405896
ENSG00000186684	339761	CYP27C1	3.36487	0.553392	0.346008	0.622846	0.611094	0.120351	0.201733	3.63865	0.819032	0.89716	3.55769	3.44779	3.02554	2.2496	0.228689	3.60623	0.933354	0.997136	0.860669	0.712323	2.3531
ENSG00000163161	2071	ERCC3	22.6136	1.52176	1.11708	1.01763	1.4992	0.299376	0.612792	24.145	3.65431	2.24166	20.6773	17.4146	17.8685	13.2581	1.04308	21.7223	5.91813	7.70904	4.85096	6.80685	6.87876
ENSG00000169967	10746	MAP3K2	39.2006	2.10708	2.30845	2.03535	2.19203	0.367418	1.44181	46.3202	5.82097	5.1509	49.2836	24.0868	24.4506	22.1043	1.97089	49.3238	11.0581	12.1714	10.1697	11.0726	12.9924
ENSG00000163166	55677	IWS1	26.4539	1.11144	1.37874	1.58025	1.39371	0.327336	1.03161	28.7532	5.19782	5.01179	28.2479	18.6292	17.6068	13.8444	0.801235	26.6573	8.40924	8.91877	8.1284	9.253	10.5727
ENSG00000136709	55339	WDR33	35.9767	8.44836	10.6191	7.92381	5.68612	4.6684	4.19732	39.4443	9.39271	9.8006	33.6194	26.2344	25.8828	18.2097	2.60502	34.1086	11.831	12.4836	12.2203	12.5048	14.3009
ENSG00000144231	5433	POLR2D	26.2164	2.18394	2.20642	1.63082	2.58964	0.304482	1.09389	26.6309	6.61021	4.72801	24.0716	24.5885	26.3603	18.6178	1.54769	23.9083	9.35002	14.2233	9.05226	10.5378	8.6064
ENSG00000144233	83607	AMMECR1L	13.8474	1.68292	1.3416	1.39788	1.30665	0.385991	0.616208	15.7396	3.79078	3.20965	15.6491	13.1223	12.5312	10.3605	0.980109	15.016	6.04503	6.09656	5.59441	5.54394	5.96139
ENSG00000136715	79595	SAP130	14.4704	0.665218	0.983119	1.3272	1.24674	0.26004	0.412414	17.0084	2.28844	2.03367	15.4515	10.1951	8.14321	7.73419	0.945009	17.4348	3.64058	4.23529	3.36869	3.44017	3.64177
ENSG00000136731	56886	UGGT1	33.4132	1.40315	1.66112	1.73616	2.07189	0.265771	0.757674	33.4749	5.34626	4.46072	34.2253	22.5667	16.7512	14.8094	1.30247	33.5457	8.03695	10.0275	9.10297	8.93079	7.39245
ENSG00000136720	9394	HS6ST1	30.9133	1.14389	0.97433	1.0438	1.51725	0.275519	0.784023	30.3199	4.08096	3.48226	34.178	15.6347	16.1993	13.6721	1.423	27.0389	8.24143	8.42754	7.24128	6.49923	7.63994
ENSG00000136699	55627	SMPD4	47.6693	2.83684	2.7009	3.46596	4.07625	0.692976	2.06357	50.3695	9.85923	12.4607	43.5608	43.4167	42.9316	36.2346	3.42061	58.4231	19.5311	21.7138	17.3846	19.5446	18.6971
ENSG00000152082	80097	MZT2B	117.589	3.9893	4.81071	4.53155	7.16592	1.41991	4.46006	117.265	22.2997	17.5666	131.15	77.5954	85.2753	74.2765	10.1541	118.591	39.0573	51.9924	42.6641	39.3367	38.6436
ENSG00000136710	84317	CCDC115	20.2127	0.544043	0.983408	0.756801	1.55084	0.336844	0.444858	16.2481	1.23251	1.31787	20.4714	7.92863	8.83155	6.60778	1.11865	15.7345	3.1334	2.40536	2.54333	2.7432	3.2875
ENSG00000136718	92856	IMP4	31.9116	2.8992	1.76941	2.74887	3.07525	0.776962	1.3315	38.7094	11.0773	9.01862	35.0592	41.9717	40.0754	32.9748	3.05288	41.3384	20.0734	23.1135	18.8922	17.6365	15.441
ENSG00000072135	26469	PTPN18	25.9313	1.10577	1.25362	1.58884	1.98368	0.409641	0.987412	27.3006	3.80008	3.04723	27.9657	19.0126	18.0623	15.4745	1.68188	26.2258	6.77891	8.15814	5.69378	7.06795	7.17694
ENSG00000178171	205147	AMER3	0.791966	0.142382	0.203085	0.136698	0.135075	0.0417945	0.104687	1.291	0.240997	0.307052	1.08418	0.696719	0.692786	0.48966	0.0305835	1.1237	0.292224	0.151778	0.194952	0.33478	0.449407
ENSG00000152102	130074	FAM168B	70.1858	2.79594	3.6004	4.83955	5.15008	1.00366	2.03826	68.9704	11.5067	9.18343	73.2889	48.4961	48.8532	41.0674	4.51052	70.1291	19.5634	21.6953	19.7811	17.877	19.6567
ENSG00000115762	55041	PLEKHB2	38.404	1.80507	2.35612	1.98897	2.99346	0.695824	1.15475	40.1251	6.51602	5.9246	44.4897	29.3783	30.5745	23.3237	2.52773	36.1699	10.9145	11.925	10.4092	11.3386	10.9036
ENSG00000173272	653784	MZT2A	42.312	2.47755	1.41338	2.18365	5.04906	0.702184	1.62295	43.3262	8.24252	8.23203	47.1794	34.0457	41.8686	38.4596	3.66284	58.7563	20.8079	19.8093	20.7573	18.8635	20.5179
ENSG00000176771	344148	NCKAP5	11.5321	0.151193	0.265627	0.464992	0.57725	0.236516	0.128159	16.9637	1.0883	1.62804	8.47424	3.07012	3.54522	2.77375	0.179402	10.7643	1.54051	0.539763	1.08873	0.896284	2.53342
ENSG00000152127	4249	MGAT5	62.2919	3.31722	4.03075	4.06675	4.8164	0.741355	2.15932	65.6099	6.41533	3.84044	67.6003	27.1092	24.528	20.5283	2.37511	61.4433	9.32235	10.0809	9.55537	9.02849	13.7648
ENSG00000082258	905	CCNT2	27.5719	12.06	12.617	13.4943	6.33855	4.24696	4.37504	35.2481	13.3765	12.6455	30.0967	20.8077	17.541	13.039	2.25895	27.7933	11.4819	12.4681	12.16	11.8277	14.9287
ENSG00000115839	22930	RAB3GAP1	38.3368	3.00598	2.93333	3.91798	3.25405	0.658455	1.68234	43.6037	5.19613	4.27093	36.5964	19.2429	16.255	12.2141	1.08051	38.1505	6.6775	7.86367	7.64212	7.45122	9.24896
ENSG00000121988	84083	ZRANB3	2.62937	0.174351	0.243821	0.267748	0.401763	0.115376	0.226948	3.06546	0.543805	0.656443	2.51796	2.31232	1.97231	1.42944	0.086519	3.7016	1.02102	1.26292	0.949504	1.33154	1.25596
ENSG00000048991	23518	R3HDM1	41.1411	5.16551	4.78146	5.38712	7.14967	1.05651	2.76778	55.4066	8.37025	6.48469	40.7402	30.6925	27.0634	25.461	1.75331	49.6736	15.3505	15.0883	14.6438	13.114	16.8466
ENSG00000144224	23190	UBXN4	62.1909	4.64191	6.07244	6.22556	8.17534	1.4239	3.92292	68.0029	9.43559	6.74302	60.5321	35.8731	31.8922	24.8778	2.41582	67.2827	13.5968	16.3182	13.7333	15.1533	17.3576
ENSG00000076003	4175	MCM6	26.0834	3.17063	3.52976	3.86852	5.05458	0.821684	2.76568	24.177	6.96652	4.96773	17.7652	25.4647	24.6049	19.6604	1.35507	25.684	10.0536	12.9475	10.9569	10.7937	9.12482
ENSG00000115866	1615	DARS	61.2766	4.67669	5.41153	6.15207	9.3222	1.54664	3.08951	60.3044	9.28016	6.54542	51.8759	32.51	30.7628	25.3675	1.97172	65.1489	11.6483	15.6802	12.353	13.3601	14.3915
ENSG00000144229	80731	THSD7B	5.00561	0.0685043	0.16534	0.190291	0.585781	0.117504	0.0981984	5.27186	0.88089	1.07751	4.6179	1.37634	1.44522	1.10593	0.0517624	3.48004	0.505783	0.809501	0.373501	0.639416	1.17656
ENSG00000144228	339745	SPOPL	17.7719	1.24292	2.50195	1.79997	2.01137	0.362397	0.99961	18.3937	2.66475	2.21447	17.263	9.80569	9.99014	7.11977	0.515369	20.1801	3.94585	2.91265	3.15311	3.69043	4.34568
ENSG00000075884	55843	ARHGAP15	8.62134	1.59678	1.9922	1.94586	1.70149	0.326461	0.632863	14.7924	2.92321	2.70583	11.5055	9.11487	8.0097	5.64282	0.293113	12.2282	3.36724	3.11933	3.45334	3.93785	5.28949
ENSG00000121964	79712	GTDC1	10.0542	0.933071	1.53628	1.05118	1.41346	0.639086	0.489799	10.4582	2.0715	1.6049	8.07747	5.81233	4.60201	3.55797	0.199303	10.0124	3.77034	3.1376	2.61745	2.04099	4.79987
ENSG00000169554	9839	ZEB2	0.315576	2.38467	1.82333	2.1251	1.04584	0.831729	0.76063	0.684788	3.28741	3.82062	0.280807	1.84359	2.17459	1.8591	0.729097	0.515171	4.1798	3.78326	5.61175	3.81389	4.12813
ENSG00000121989	92	ACVR2A	8.19282	0.924663	1.09835	1.34209	0.976104	0.270118	0.4766	8.9062	0.985689	1.12994	7.44582	4.11589	3.2044	3.04665	0.257523	8.46895	2.08861	1.93603	1.3884	2.00175	2.96273
ENSG00000115947	5000	ORC4	29.8362	2.78141	4.54751	3.83499	3.7829	1.02802	1.49853	39.31	5.22219	5.02791	32.1445	18.4723	15.5376	11.4757	1.30434	33.507	7.52894	5.94865	5.07663	8.2404	10.5395
ENSG00000204406	55777	MBD5	8.88121	0.528233	0.686806	0.614079	0.827673	0.215945	0.438707	9.98183	0.774783	0.533465	9.42152	2.56268	2.30805	2.14222	0.213154	8.66202	1.09024	1.19213	0.974757	1.20043	1.67735
ENSG00000135999	26122	EPC2	18.8813	1.5787	1.97614	2.1336	2.68335	0.648108	1.15339	22.4298	3.54865	2.09279	18.5751	10.778	9.95931	8.23392	0.912824	19.749	4.67984	5.03166	5.44317	5.65139	7.83779
ENSG00000187123	130574	LYPD6	6.53389	0.22359	0.417764	0.912196	0.573796	0.0990036	0.22347	8.04444	1.15795	1.11278	5.15902	4.45763	3.93634	2.76026	0.351387	6.13587	1.74069	1.76136	1.50653	1.09407	1.79536
ENSG00000168288	27249	MMADHC	83.838	7.32712	8.56332	9.28055	10.6365	1.49539	4.72905	72.7894	13.6871	9.08092	66.8134	54.9738	51.3195	42.2647	3.46656	71.1	19.7286	21.547	19.9837	22.1297	21.2713
ENSG00000115963	390	RND3	52.179	6.0854	9.41092	8.49752	7.02489	1.39132	3.56714	62.5508	7.64575	9.06781	40.5597	47.1651	40.9877	35.7767	3.0153	58.111	12.3764	16.4482	13.6341	17.7414	22.2216
ENSG00000184898	375287	RBM43	2.32318	0.266469	0.306285	0.349932	0.229208	0.0604712	0.115662	2.55035	0.264362	0.226227	2.82568	1.19874	0.956822	0.786089	0.0618484	2.27396	0.447136	0.226185	0.363121	0.434314	0.432276
ENSG00000123609	9111	NMI	18.4288	1.94996	3.30311	2.10922	2.78915	0.564113	1.27056	20.3069	2.63023	1.62157	16.2727	11.2195	10.3568	7.10482	0.696202	17.8923	3.73796	4.16114	3.7328	4.56498	4.27453
ENSG00000080345	55183	RIF1	33.1992	3.33019	4.52233	4.05657	4.9299	0.786309	2.13888	38.9938	7.64533	6.76676	31.1079	26.5822	22.5705	18.4451	1.00044	38.7663	11.2622	13.3893	12.0806	11.5016	12.9562
ENSG00000183091	4703	NEB	5.72204	1.42651	1.42162	1.35303	1.43651	0.364248	0.762798	11.6527	2.36612	1.51162	4.92298	5.50317	3.90427	3.78652	1.1114	8.25765	2.09243	2.036	1.83822	2.5838	4.86998
ENSG00000162980	26225	ARL5A	51.5997	3.58675	4.72723	3.45552	4.96	1.19937	2.40877	45.3364	6.54242	5.76743	38.2084	29.4435	24.9126	17.9015	1.31476	42.7686	9.59047	9.81386	9.16272	12.3468	11.0228
ENSG00000115145	10254	STAM2	11.6414	0.976357	1.05665	0.903075	1.23828	0.279322	0.620089	12.1592	1.14954	1.02848	11.4513	5.25261	4.84946	3.4735	0.468289	10.4731	1.92478	1.91268	1.5397	2.40209	2.44721
ENSG00000157827	114793	FMNL2	17.4379	0.684161	0.69973	0.613705	1.35384	0.417719	0.621105	20.1349	2.6409	2.07324	16.9069	7.35759	7.28651	5.72973	0.363181	20.8695	4.17713	3.86289	3.75199	4.07484	4.6445
ENSG00000196504	55660	PRPF40A	50.1505	4.60386	4.71429	5.64839	6.78331	1.83849	2.78424	53.6641	9.36291	7.79002	45.7812	33.5238	31.8635	23.5459	2.2339	55.3153	14.492	16.3759	12.773	14.1478	15.8748
ENSG00000177917	151188	ARL6IP6	21.4911	2.49237	1.53345	2.00822	2.35663	0.637414	0.768253	19.7971	4.91574	4.65783	19.0248	13.4055	15.5233	11.3985	0.941625	16.6873	6.45995	4.9291	5.41938	5.57798	6.483
ENSG00000144278	114805	GALNT13	8.27801	1.14799	1.67214	1.23916	1.16052	0.245565	0.647846	11.4107	1.88672	1.69013	8.69501	14.3461	14.0087	10.9768	0.285324	11.2446	3.91524	5.64508	5.18876	4.79892	4.3953
ENSG00000162989	3760	KCNJ3	0.2812	0.71971	0.62648	0.649133	0.250552	0.306573	0.184368	0.404978	0.625015	0.669201	0.390242	0.492426	0.421099	0.324429	0.117893	0.383184	0.40537	0.304964	0.507782	0.339299	0.52942
ENSG00000153234	4929	NR4A2	9.03203	0.997563	1.12175	1.00856	1.04925	0.148326	0.253531	12.6086	2.56965	2.75148	11.2531	11.7161	11.7302	10.69	0.755551	8.59529	3.41392	4.92599	4.09822	3.6718	3.69868
ENSG00000115159	2820	GPD2	42.7753	3.08904	2.56828	3.12562	3.27511	0.62132	1.61849	42.7588	4.78757	3.91569	45.3025	19.6195	18.6299	14.6998	1.48195	38.2565	7.10035	8.15431	8.02775	7.36431	7.2662
ENSG00000115170	90	ACVR1	20.8445	0.720315	1.41551	1.51566	1.75672	0.223065	0.802543	27.5292	2.12157	1.26112	24.004	8.52374	9.14099	4.82149	0.841797	24.7758	3.43389	2.22308	1.89312	4.23394	6.73202
ENSG00000144283	8502	PKP4	64.9091	8.86074	7.27556	7.9424	8.9099	3.48257	4.57273	65.4483	14.9637	14.0985	56.8061	36.2149	33.5928	26.5469	2.37607	60.889	19.916	22.2109	18.0217	21.3422	24.2472
ENSG00000115183	85461	TANC1	16.5807	1.1237	1.43332	1.42722	1.66981	0.444907	0.943442	18.63	1.94649	1.84256	16.5878	7.02714	6.71182	5.28585	0.485544	18.6886	3.55286	3.77894	3.04667	3.66418	4.44826
ENSG00000196151	151525	WDSUB1	15.3172	0.350099	0.92679	1.20811	1.19975	0.177845	0.482861	15.2394	1.61234	1.14911	14.6587	4.58119	3.95593	3.34855	0.274589	13.1274	1.65701	1.4988	2.17909	2.481	2.83896
ENSG00000123636	29994	BAZ2B	23.6726	5.27031	6.1427	6.15634	3.31	2.03796	2.12452	31.3916	6.14473	5.15761	29.3611	7.99792	9.72371	7.04804	2.37319	23.1813	6.86158	8.21231	7.1605	6.60902	9.73333
ENSG00000136536	64844	2017-03-07	74.1633	4.7645	5.88473	5.32485	7.60747	1.15452	3.98571	77.5602	12.9096	7.19585	71.4007	41.3313	35.9282	26.9491	2.18817	72.8631	14.7888	18.6808	14.9585	18.019	19.3357
ENSG00000241399	9936	CD302	7.65221	0.480113	0.920199	0.655834	0.842219	0.0752538	0.318232	9.16247	1.34117	0.883417	8.82425	2.99162	2.2684	2.3836	0.135265	6.33939	1.13569	0.911114	1.05218	1.39213	1.89617
ENSG00000054219	4065	LY75	11.4777	0.871423	1.41926	1.05073	2.05458	0.363953	0.904784	11.4554	0.826027	0.192242	13.2898	3.83707	3.69627	2.74381	0.284389	9.93441	0.894086	0.653466	1.26545	1.1733	1.8228
ENSG00000153246	22925	PLA2R1	6.33499	0.546556	0.625559	0.674277	0.884452	0.132317	0.36913	8.92022	0.44359	0.285903	10.1295	2.44137	2.17401	1.5696	0.232539	6.97377	0.858116	0.667376	0.535237	0.755702	2.41749
ENSG00000153250	5937	RBMS1	50.2201	3.60787	4.5988	4.24746	5.76093	1.26047	2.62987	46.4713	5.35994	3.99459	46.8014	28.1859	23.6988	18.9889	2.25024	49.4588	10.0723	8.73245	9.58154	9.54151	11.5941
ENSG00000136560	10010	TANK	38.2729	4.41395	3.62176	3.64081	4.71367	0.73689	2.20476	48.955	6.12282	4.39384	38.6786	19.4333	20.672	14.247	1.33675	34.6902	6.64863	8.0558	7.379	9.14853	11.7401
ENSG00000115233	10213	PSMD14	55.4626	5.98212	7.29136	6.61117	7.9739	1.4617	3.98821	50.1227	12.198	8.59919	42.807	50.1483	51.8448	37.5886	2.92199	51.3741	19.142	22.7083	21.2847	21.664	20.5138
ENSG00000115267	64135	IFIH1	15.698	1.11729	1.4593	1.15483	1.1545	0.139348	0.557909	17.6151	1.85322	1.73785	11.0784	5.65899	6.90941	4.92729	0.60849	21.811	3.14312	3.56977	3.58298	4.08381	4.00437
ENSG00000115271	25801	GCA	13.4028	0.862834	1.47662	1.7975	2.28266	0.435731	1.06425	14.5947	1.37071	0.692053	12.0344	2.82667	3.32561	3.27452	0.248711	11.2228	1.13873	1.55624	1.37699	1.28964	1.7371
ENSG00000182263	55137	FIGN	0.799284	0.405617	0.516173	0.221343	0.183798	0.0466768	0.0578999	0.970316	0.251232	0.305022	1.14795	0.691349	0.571648	0.536202	0.07666	1.15411	0.513632	0.522783	0.499001	0.388148	0.508812
ENSG00000082438	22837	COBLL1	20.2555	1.86928	1.99773	1.94969	2.34306	0.57864	1.28848	20.6705	3.99769	3.98145	15.4512	15.2586	12.1096	10.9427	0.66748	19.7971	5.5389	5.39374	6.35029	7.69037	5.61271
ENSG00000115339	2591	GALNT3	60.439	5.0324	4.98849	5.9317	6.29681	0.993401	3.15967	51.7489	11.5069	10.5787	58.071	45.3467	41.4216	32.9145	3.93161	43.2328	11.4472	13.83	15.377	14.8515	12.542
ENSG00000123607	79809	TTC21B	8.19755	0.410749	0.570476	0.529081	0.738132	0.141176	0.391842	9.96793	1.31439	1.01223	8.2318	2.99548	2.94309	2.29241	0.160002	7.76706	1.4448	1.66196	1.23039	1.63192	2.13955
ENSG00000198648	27347	STK39	36.7069	1.79853	2.39149	2.43222	3.18571	0.539672	1.56078	38.7997	5.72618	4.32674	39.5956	24.0987	22.8463	16.895	0.882242	33.6234	7.5337	9.82331	9.62935	9.41223	8.04842
ENSG00000172292	253782	CERS6	43.0248	1.54785	2.19449	1.98605	3.07733	0.476858	1.16971	40.6711	6.79176	4.66955	37.5817	21.6608	19.6596	15.667	1.27392	34.8206	7.86654	9.75653	9.18157	8.7175	8.03897
ENSG00000163072	115677	NOSTRIN	10.2475	1.07039	2.02904	1.54749	0.311131	0.178684	0.66842	14.1367	3.18811	4.60461	9.80918	20.107	13.8067	8.34983	0.238719	9.60406	3.93263	3.39678	4.75319	4.87403	5.20849
ENSG00000152253	57405	SPC25	58.1769	5.09533	6.74675	5.2341	6.61228	0.718304	3.76543	60.1446	14.2995	11.0938	40.6339	65.6282	62.9362	45.4019	2.19366	51.0379	15.9764	19.2117	19.1483	20.1672	19.1934
ENSG00000081479	4036	LRP2	0.214577	0.275543	0.378781	0.195429	0.0724739	0.11922	0.0614092	0.432594	0.170405	0.250087	0.268389	0.179079	0.140174	0.151801	0.0352647	0.342457	0.185001	0.167371	0.140315	0.194713	0.227465
ENSG00000163093	129880	BBS5	7.88741	0.995243	0.899369	0.930472	1.01709	0.158081	0.534107	9.84338	1.73502	1.92393	10.6895	7.39255	7.44067	5.96235	0.669745	10.6556	2.44764	2.48392	2.90313	3.04682	3.53549
ENSG00000138399	79675	FASTKD1	31.0134	2.53872	2.30432	4.17371	3.32616	0.751512	1.28474	41.5133	6.99623	6.01448	32.5237	22.7815	21.4145	16.3852	1.64857	31.4484	7.91678	9.90732	8.55115	9.85786	10.5398
ENSG00000138398	9360	PPIG	87.7391	4.52132	7.08856	6.79876	7.09491	1.03137	3.54686	95.1083	13.2492	9.64595	86.8603	63.9744	55.3721	43.2968	3.04942	83.7381	16.8138	21.8891	20.2245	19.2212	19.854
ENSG00000144362	493911	PHOSPHO2	20.4557	0.920379	2.26409	1.42466	1.97485	0.378533	1.26241	25.7925	3.79599	2.0141	23.0647	18.5478	11.952	8.94916	0.401906	19.3087	1.99168	3.84338	3.1614	3.82153	6.62375
ENSG00000213160	151230	KLHL23	27.7744	1.41037	2.07372	2.21107	2.88195	0.705869	0.922549	40.0261	5.76575	4.72735	25.8608	22.7077	21.1216	14.9977	1.10344	23.6645	5.8044	7.35689	7.45634	7.798	8.82877
ENSG00000138385	6741	SSB	221.252	14.6895	19.571	19.945	20.1353	3.76831	9.30939	217.939	40.2126	26.2041	202.412	150.886	139.928	104.065	7.36641	185.46	45.4301	55.4035	61.5859	56.7625	55.1119
ENSG00000138382	29081	METTL5	101.456	4.8543	7.83343	7.13479	7.89575	1.69227	3.99482	95.2956	14.1939	8.49649	84.5047	76.6094	71.3574	55.3526	5.00222	77.6008	17.7638	24.1995	24.5844	22.1972	23.7185
ENSG00000144357	130507	UBR3	32.2961	2.70137	3.57403	2.87026	3.01052	0.821325	1.35644	35.6428	6.59258	4.86696	34.5513	23.7533	21.8487	16.5883	1.3098	28.4938	6.90465	7.78037	7.75315	7.40858	8.11492
ENSG00000115806	26003	GORASP2	169.59	5.61537	9.24528	10.8251	9.6926	1.6105	3.45055	145.644	19.0761	12.5896	156.362	88.6882	83.6573	75.1357	7.12634	135.196	25.1339	34.9268	26.6079	27.1741	28.1654
ENSG00000198586	9874	TLK1	76.2541	3.34488	5.14791	4.63811	5.32025	1.11817	2.40415	74.2262	9.49684	7.11198	68.3866	40.0458	32.4608	26.8309	2.38851	62.6778	10.6345	12.533	12.0749	12.3245	12.5366
ENSG00000123600	79828	METTL8	37.2755	2.75048	4.31936	2.81898	3.70522	1.21573	1.6301	45.0744	7.30799	9.1862	37.258	35.8271	39.5726	28.5694	1.22596	41.0921	10.4804	9.26787	13.3308	11.9571	13.7088
ENSG00000115827	80067	DCAF17	23.0086	1.03702	1.75177	1.50908	1.23687	0.396929	0.670198	29.4731	2.55076	3.57822	23.8801	17.683	14.2449	10.3442	0.796763	19.1499	4.25787	5.07014	4.68693	4.52073	5.28969
ENSG00000071967	79901	CYBRD1	73.8845	1.22003	2.05971	2.22716	3.44882	0.57124	1.75098	82.0658	3.24558	1.48646	109.606	26.8061	25.2481	21.5793	3.3076	62.1688	5.70148	7.28754	6.91747	7.7292	10.8473
ENSG00000077380	1781	DYNC1I2	157.362	7.27287	10.0971	9.41146	10.4963	2.37732	5.63046	138.74	19.4734	17.4425	144.572	79.6253	68.1793	56.6149	6.21668	122.566	23.2884	28.1662	25.5799	25.6854	27.1405
ENSG00000115840	8604	SLC25A12	20.1673	2.41219	2.61961	2.75715	1.65659	0.759599	0.947814	20.31	3.5123	3.73439	24.2085	9.67282	9.46755	7.27342	0.548669	18.0728	3.74907	2.96454	4.12718	3.53408	6.93669
ENSG00000128708	8520	HAT1	69.3985	4.61808	7.53771	6.40756	6.21667	1.30651	3.37458	64.927	14.3756	8.61018	58.9097	63.9487	58.9283	45.3631	3.79485	55.1919	16.3677	19.3214	20.5228	20.637	17.9726
ENSG00000172878	254042	METAP1D	5.23005	0.454097	0.539555	0.362548	0.535735	0.111951	0.244016	6.74833	1.19703	0.833011	6.59119	3.87923	4.29137	2.95873	0.293906	5.33068	1.47014	1.51966	1.41635	1.50847	1.79091
ENSG00000091409	3655	ITGA6	113.54	4.70168	6.16559	5.90732	5.33988	0.966238	2.53708	106.407	10.3248	7.61185	119.058	52.4581	50.9975	41.0857	6.26816	77.7788	10.6826	13.9237	14.2865	12.6696	14.7373
ENSG00000152256	5163	PDK1	35.0602	0.706237	1.24481	0.798201	0.924507	0.219554	0.365296	49.5338	2.06691	1.98479	36.0485	7.44719	8.32616	6.3921	0.428668	44.743	2.79817	2.71793	2.79962	2.23211	2.88893
ENSG00000091428	11069	RAPGEF4	4.57431	1.83732	1.76101	0.692602	0.535133	0.838118	0.923713	4.31016	1.14164	1.54957	2.1679	1.15177	0.733369	0.698213	0.297464	5.10683	0.983255	0.913347	0.926922	0.751457	1.00264
ENSG00000091436	51776	MAP3K20	28.0979	1.58881	2.46384	3.0087	2.70478	0.524969	1.35778	31.9204	5.55571	3.91802	24.8192	22.4918	20.0453	15.4664	1.04205	26.0081	6.35765	8.50213	8.01221	8.67417	8.08929
ENSG00000144354	83879	CDCA7	22.7951	3.14371	3.18687	3.42683	4.02205	0.751536	1.4693	26.0167	9.87383	8.91822	16.584	27.8455	26.7409	20.11	0.823474	27.3445	10.5286	14.2801	13.6968	13.4226	11.2485
ENSG00000172845	6670	SP3	88.2205	5.25215	6.54632	5.89665	5.87378	0.886959	3.05783	81.6976	13.4675	8.18789	81.1517	54.4186	50.7744	40.0587	3.30933	72.433	15.1051	18.9507	18.139	17.5888	17.5735
ENSG00000138430	29789	OLA1	166.677	8.83946	13.0202	12.7494	13.6744	1.86585	6.08746	152.965	29.7705	18.9208	135.538	134.866	121.832	95.4851	5.70638	141.938	33.7197	40.7773	42.0982	41.4643	42.6721
ENSG00000138433	9541	CIR1	54.752	3.18496	3.38452	2.31654	3.80168	0.830917	2.27186	54.5223	5.5349	4.39167	45.2935	24.5466	21.808	16.6343	1.53683	43.1725	6.52452	8.33339	7.53027	6.88823	9.18087
ENSG00000144306	79634	SCRN3	35.445	2.81922	2.93359	2.55824	2.418	0.587972	1.33979	35.0295	4.84877	3.40429	37.3138	20.972	22.6297	15.4613	1.42771	26.8764	4.49053	5.80638	5.13283	4.05155	7.00308
ENSG00000163328	151556	GPR155	6.52217	0.820574	0.955054	0.750733	0.762127	0.155525	0.309234	8.55495	0.951829	1.22787	7.89085	3.23367	3.07673	2.11177	0.160667	5.33135	0.915112	1.01807	1.329	1.20062	1.86169
ENSG00000115935	7456	WIPF1	28.1759	1.26524	1.60521	2.12573	2.07495	0.362527	0.673741	35.8898	4.93243	3.26269	28.3753	19.792	19.0403	15.3559	1.23188	27.4927	4.93295	5.85968	5.01447	4.90885	5.96506
ENSG00000115966	1386	ATF2	39.5984	2.03458	2.84475	2.49467	2.7716	0.474994	1.35877	39.3501	5.89984	3.59023	37.2139	16.3722	14.1348	12.1038	1.28347	34.624	6.45656	7.06475	7.11776	6.1601	8.67914
ENSG00000154518	518	ATP5G3	313.693	15.2842	20.2451	21.5831	22.9881	3.15695	11.7962	270.04	48.7632	29.6135	312.251	187.106	224.338	151.922	11.5547	247.727	61.6145	73.3174	78.6467	81.7189	64.8848
ENSG00000144320	80856	LNPK	78.0231	2.65721	4.26002	4.35156	4.45768	1.47226	1.76731	76.6803	10.9472	7.45504	76.0889	40.4832	38.6352	30.2568	2.56624	61.2695	10.398	13.3958	11.5097	12.6175	12.5825
ENSG00000128654	10651	MTX2	57.4054	3.69088	4.98374	3.39275	4.4216	1.05287	2.33135	67.1311	11.8323	8.20026	54.409	41.6464	40.8346	33.5511	2.45101	55.6949	13.5751	14.7741	15.2045	17.622	14.9121
ENSG00000170144	220988	HNRNPA3	526.876	41.8827	52.9458	52.9929	45.8367	12.4184	24.4579	522.145	116.486	81.5991	423.606	416.797	379.053	263.311	21.1442	453.761	122.078	151.46	144.574	144.195	134.933
ENSG00000116044	4780	NFE2L2	106.398	7.614	11.8024	9.90087	7.57076	1.18479	3.49551	124.215	18.9023	13.8264	119.258	87.1691	76.4137	59.7717	4.06834	100.432	21.0972	25.6874	25.4559	26.7617	32.3043
ENSG00000018510	8540	AGPS	13.917	1.18114	1.33118	1.36377	1.29267	0.218856	0.820901	16.0406	3.8678	2.06323	12.2186	9.19615	8.87001	7.449	0.552559	13.4486	3.64025	6.16734	3.87111	4.10801	4.76221
ENSG00000196659	150737	TTC30B	11.2925	0.285276	0.648702	0.50016	0.742274	0.0689986	0.182482	9.65306	1.07263	0.530617	10.1969	4.1924	3.79831	2.84473	0.284321	9.62407	1.15572	1.14803	0.97148	0.966509	1.43708
ENSG00000197557	92104	TTC30A	12.3258	0.347985	0.443592	0.510958	0.501864	0.0964108	0.31704	10.9154	0.807716	0.404092	11.5551	3.30797	3.39483	2.9057	0.363863	9.62091	1.03008	1.09188	1.14308	0.940996	1.41619
ENSG00000155636	129831	RBM45	12.9852	1.0292	1.53731	1.45407	1.03831	0.103128	0.57571	17.4696	2.19342	2.33733	14.804	9.75883	8.65449	5.97785	0.572716	11.8543	2.69584	2.80969	4.29308	4.16855	5.81161
ENSG00000079156	114880	OSBPL6	2.12144	0.258426	0.241253	0.329529	0.654173	0.0530177	0.138369	2.40353	0.947476	0.708594	2.3174	5.02797	4.25692	3.48389	0.14115	2.66949	1.21197	1.46976	1.85501	1.55346	1.63073
ENSG00000180228	8575	PRKRA	88.2769	4.24812	7.02607	6.10713	6.06993	0.934706	1.96665	77.7155	11.2183	8.45431	73.5737	50.6515	50.5637	39.1917	3.12505	66.4114	13.1742	14.8635	16.1251	16.4917	15.4719
ENSG00000079150	51661	FKBP7	13.881	0.68385	1.51776	1.02623	1.54611	0.291519	0.26446	16.5121	1.5083	1.09776	15.8878	6.77167	6.29641	4.67339	0.452615	13.0807	2.08334	3.55348	3.2315	3.70976	4.25945
ENSG00000116095	65977	PLEKHA3	14.2861	1.75314	1.39513	1.10583	0.895757	0.211611	0.654037	17.0745	2.33156	1.95544	17.1782	8.50243	7.59484	6.35794	0.274514	16.4744	2.29992	3.4867	3.38245	4.06741	2.9097
ENSG00000155657	7273	TTN	0.256258	0.118351	0.0265705	0.366118	0.214873	0.00217602	0.00638125	0.280803	0.0355966	0.133615	0.828072	0.207837	0.451419	0.136309	0.35894	0.15815	0.0263061	0.0321617	0.032047	0.0383569	0.115828
ENSG00000163492	285025	CCDC141	0.557518	0.906613	0.918417	0.761926	0.352366	0.362457	0.297141	0.815696	0.552788	0.620854	0.559444	0.67624	0.628615	0.44036	0.122178	0.580551	0.384618	0.383654	0.512072	0.587215	0.641415
ENSG00000187231	91404	SESTD1	96.0673	5.74483	9.1551	6.64832	10.2418	2.15976	4.30509	98.1421	12.9698	11.8583	98.434	50.7366	46.6215	37.1139	3.37747	103.803	16.7153	20.9752	18.9201	20.6647	20.6832
ENSG00000163510	57703	CWC22	43.8812	2.48005	4.09401	3.30277	3.73012	0.69966	1.83076	45.7804	7.80756	5.04497	42.889	28.6226	25.6714	21.397	1.28558	40.5856	9.11782	10.7725	8.0706	11.3259	10.6844
ENSG00000170035	10477	UBE2E3	129.374	6.04156	8.63792	8.9577	11.0481	1.4185	4.47494	128.73	18.9846	11.7321	120.995	93.5943	86.4239	69.621	6.0911	123.232	26.7073	34.485	27.6063	32.1401	35.7362
ENSG00000188452	375298	CERKL	3.17204	0.659408	0.759222	0.545063	0.57299	0.174498	0.331699	5.43764	0.852628	0.621734	5.71923	5.92904	4.5499	3.62505	0.196049	4.28782	1.05823	1.06267	1.33845	1.59014	1.6668
ENSG00000138434	6744	SSFA2	52.9167	7.98348	10.5444	11.4065	6.12836	0.850899	2.63178	56.0762	8.76328	5.31224	56.4476	55.7907	50.951	39.896	4.49514	51.6071	11.661	12.9124	12.448	15.1164	22.7409
ENSG00000115252	5136	PDE1A	0.726127	0.435687	0.205756	0.251763	0.456088	0.209473	0.182746	0.822262	0.494339	0.501575	0.418866	0.418987	0.460068	0.585632	0.615913	0.49913	0.412244	0.435462	0.40745	0.546422	0.306275
ENSG00000077232	54431	DNAJC10	120.174	4.73834	6.61273	4.82731	6.58877	1.16142	2.98064	112.096	16.3494	10.6405	120.29	69.6393	66.0212	50.0743	4.35804	91.5875	16.0073	21.9868	22.4816	21.0921	19.024
ENSG00000061676	10787	NCKAP1	169.975	6.41131	9.36991	8.45545	9.38662	1.64879	4.40677	158.788	22.2808	14.9678	157.323	104.846	96.5215	76.8875	6.01775	134.983	24.5836	32.8582	31.296	31.1865	29.9108
ENSG00000162999	142679	DUSP19	2.98387	0.348188	0.371768	0.339389	0.371444	0.116241	0.184357	3.39424	0.336598	0.319166	3.66241	1.32004	1.16046	0.893056	0.0720038	2.42886	0.540394	0.46084	0.447162	0.722792	1.00425
ENSG00000163002	129401	NUP35	26.8576	2.24939	2.20321	2.14938	2.43264	0.633247	1.12561	29.1381	7.73995	4.61769	23.8074	25.8867	21.5236	16.925	1.27311	25.859	6.0728	9.25405	8.95156	9.29738	9.68897
ENSG00000188738	401024	FSIP2	17.0969	1.81054	3.23907	1.79924	2.13039	0.418265	1.22211	26.2716	3.96616	4.49005	22.3156	14.7774	13.1079	7.98033	0.485983	21.6759	5.0977	5.86403	4.87622	6.0599	6.58202
ENSG00000065548	55854	ZC3H15	114.969	6.27146	10.6383	10.0399	8.53359	1.85846	4.61304	114.88	23.2373	16.573	106.731	94.3261	86.8781	65.3387	4.10454	101.123	26.6928	34.9815	34.5951	34.4476	33.1011
ENSG00000138448	3685	ITGAV	116.913	6.53921	7.21328	7.94361	6.69671	0.678743	2.94329	124.195	13.3914	10.1365	123.45	70.0609	68.3339	53.7132	5.91802	117.288	23.694	28.9852	26.1287	28.0816	27.9408
ENSG00000144369	165215	FAM171B	10.8472	0.747459	0.867582	0.823564	1.08448	0.232285	0.431251	9.79954	1.33331	0.632198	9.23086	5.05391	4.91897	3.52229	0.327582	9.21683	2.09733	2.22196	1.9482	1.98517	2.38057
ENSG00000144366	51454	GULP1	22.2869	0.575827	0.856557	0.881041	0.742359	0.181143	0.629801	25.3438	1.63736	0.989644	32.2785	13.9896	14.5632	10.6681	0.762258	16.8591	1.92888	3.15884	2.60949	3.2747	2.49707
ENSG00000115368	84128	WDR75	40.0586	3.01404	3.6008	3.42534	3.33206	0.431188	1.59623	44.3932	7.84994	5.58406	37.4321	34.3396	31.6298	23.7844	1.57667	38.6747	9.39833	11.6833	11.5686	11.8905	11.9664
ENSG00000138449	30061	SLC40A1	5.06962	0.11986	0.143938	0.127256	0.207349	0.0555734	0.139769	4.94531	0.261865	0.122527	5.52426	0.793804	1.13557	0.518391	0.217692	3.53504	0.247198	0.24304	0.287288	0.763176	0.526814
ENSG00000138381	54529	ASNSD1	44.059	4.33531	4.96579	3.8607	3.63134	0.705883	2.76092	43.8308	9.01891	5.70141	40.4697	38.3879	33.5774	26.5413	2.15657	38.8304	10.1061	13.0774	11.7	13.1626	11.3218
ENSG00000128694	64172	OSGEPL1	14.8683	0.620865	0.594966	0.655819	0.942599	0.0927032	0.261906	17.0647	2.63252	1.33534	14.6157	10.608	11.3076	8.57733	0.61066	14.9549	2.65642	3.31512	3.19971	4.02536	4.70787
ENSG00000128699	94101	ORMDL1	91.635	5.32592	6.9679	7.45999	6.47914	0.938042	2.37764	96.1429	12.5579	8.3841	86.4677	58.6473	52.686	39.5309	3.65687	77.9431	15.4899	19.3311	17.0677	18.0932	21.385
ENSG00000064933	5378	PMS1	34.7852	2.54459	2.73498	3.47889	2.52862	0.773815	1.8682	45.8829	8.53747	7.10842	38.547	29.7813	24.675	20.3098	0.894637	37.3389	8.55834	9.51478	9.14327	12.6458	13.0108
ENSG00000198130	26275	HIBCH	76.4242	4.24416	9.30042	8.05112	5.80946	1.31875	3.32258	96.2942	15.3082	8.8271	80.5969	47.3893	37.4205	26.7928	1.70111	67.4814	10.6068	14.3661	14.5126	18.0338	25.9132
ENSG00000151689	3628	INPP1	8.68205	0.750805	1.90604	1.59935	0.960064	0.192813	0.694982	12.9949	1.70607	1.75152	8.82357	9.50543	9.16901	7.80861	0.830353	7.9926	2.43431	2.16198	2.19563	2.59215	3.00166
ENSG00000151690	54842	MFSD6	64.2282	2.98252	3.86566	4.18367	4.26839	0.597553	2.11197	74.24	7.62776	3.76307	70.1456	45.798	40.1006	35.7803	5.34864	54.2438	9.60811	10.4713	8.3625	9.91786	13.3139
ENSG00000189362	100131211	NEMP2	8.09869	0.698135	0.886787	0.82627	0.479089	0.142463	0.221593	7.72695	1.58761	1.05681	5.82111	5.84174	5.53696	3.92596	0.297563	5.6537	1.2725	2.45967	1.7134	1.50318	3.11052
ENSG00000138386	4664	NAB1	76.8764	5.97345	7.37757	7.55396	7.85815	0.778773	2.62872	88.4579	14.4182	10.3193	82.0652	65.8981	55.9778	48.6194	3.56654	63.712	16.2743	18.522	17.4291	18.822	31.5796
ENSG00000115419	2744	GLS	245.803	49.759	54.7519	45.2429	27.3321	11.6932	16.9579	296.202	75.261	72.766	244.837	289.615	281.792	185.02	10.0939	222.875	83.882	103.25	112.944	114.555	122.367
ENSG00000115415	6772	STAT1	88.0126	5.28587	8.25193	8.2789	5.71841	1.41239	2.65462	84.5865	9.17458	6.2578	75.1667	39.9482	35.3685	27.9548	2.99258	84.4003	8.81954	12.7248	12.1688	12.0104	15.2388
ENSG00000128641	4430	MYO1B	11.6261	0.850309	1.93939	1.36124	1.63876	0.478207	0.901385	14.4799	2.70541	0.790919	9.63872	3.86321	3.12609	4.51044	0.293251	16.4265	1.75374	2.57674	3.10574	2.23722	3.43136
ENSG00000173559	64859	NABP1	16.622	4.82165	4.96077	4.45503	2.15767	1.56222	1.65229	24.7395	7.10981	8.05928	25.0025	23.6056	22.6317	17.2163	1.7215	17.9729	7.82571	8.82046	9.74542	9.69823	10.4769
ENSG00000196950	57181	SLC39A10	25.0126	4.28612	4.94973	4.68336	5.69388	1.11847	3.29927	30.5071	7.18817	3.6019	29.0318	15.1575	15.3824	12.7755	1.3501	22.4265	6.11434	6.8909	6.63533	5.33989	7.5229
ENSG00000118997	56171	DNAH7	3.77441	0.658215	0.385491	0.487537	0.35179	0.0439292	0.99262	7.62925	0.193453	1.10567	3.07856	3.28466	1.69826	3.54945	0.103534	2.36193	0.331362	1.34924	1.04562	1.16183	0.879732
ENSG00000081320	9262	STK17B	56.8142	4.43107	6.47404	4.9075	5.51689	1.56283	2.47051	61.2008	9.57076	5.06715	56.9045	32.4681	24.7697	21.9076	1.10913	54.9902	7.91044	10.439	10.2511	11.0145	13.6398
ENSG00000138411	57520	HECW2	2.63107	0.540731	0.74088	0.713053	0.799082	0.223472	0.887778	7.35492	0.823205	1.10366	3.53989	5.49851	5.66747	3.69622	0.206815	6.07711	1.75483	2.43669	3.18601	2.05269	4.30579
ENSG00000144395	284992	CCDC150	8.125	1.21659	0.899241	1.60892	1.08121	0.372298	1.07902	10.0171	3.14876	2.69617	6.69394	11.7199	10.48	7.48795	0.394043	8.49489	2.61954	3.2102	3.86084	3.75169	3.86214
ENSG00000119041	9330	GTF3C3	110.649	10.3527	14.3749	11.6959	10.8908	3.13388	5.93608	133.859	22.5088	12.0991	109.649	66.4216	53.56	51.7592	3.22153	105.402	22.021	15.5183	23.0311	26.2547	32.9411
ENSG00000197121	80055	PGAP1	10.6491	1.06887	1.10004	1.03058	1.2501	0.207366	0.520843	13.1865	1.57052	1.32344	11.7685	5.86785	5.2191	3.32756	0.343262	9.5196	1.81963	2.02288	1.91669	2.09287	3.25257
ENSG00000065413	91526	ANKRD44	5.76828	1.50296	1.94876	1.50389	1.53706	0.286817	0.97665	8.60803	1.48404	1.32833	6.67083	4.38306	3.74663	3.04782	0.225424	5.44483	1.87178	1.83577	1.63508	1.49574	2.47201
ENSG00000115524	23451	SF3B1	254.918	38.1342	47.2076	40.2514	31.9161	13.6937	19.2329	275.845	49.3923	41.3987	250.807	152.302	127.339	104.894	11.0705	241.9	47.8636	58.0598	58.7095	59.9818	60.2916
ENSG00000115520	80219	COQ10B	31.6677	2.78877	3.36648	3.63419	2.78755	0.253999	1.41621	30.1541	3.25095	2.11653	27.6738	18.9086	19.0549	12.6063	1.29162	28.8166	3.52536	4.61344	5.15452	5.64505	5.82787
ENSG00000144381	3329	HSPD1	408.133	41.0365	55.2962	53.9899	59.8898	9.17383	27.2297	419.839	122.328	80.103	385.425	424.365	401.629	285.185	16.0091	387.852	142.719	186.49	181.83	187.509	148.762
ENSG00000115541	3336	HSPE1	369.563	43.519	51.8407	56.7247	52.7084	9.7354	27.8194	387.387	104.473	65.7662	350.916	427.617	388.829	291.291	17.1799	313.963	129.228	173.49	158.718	164.719	127.076
ENSG00000115540	25843	MOB4	51.0929	4.47662	6.85086	4.59534	5.80189	1.04351	2.54588	47.6693	7.63721	4.97863	42.6247	39.5006	37.6413	28.8509	2.83524	42.8413	9.98103	12.981	11.6433	12.6012	11.6273
ENSG00000162944	130132	RFTN2	2.6394	0.340891	0.679642	0.475192	0.569206	0.0768095	0.10623	3.40813	0.962084	1.77698	3.7134	2.88555	1.87321	1.84916	0.069357	2.90636	0.888154	0.914157	0.97508	1.38767	1.82002
ENSG00000247626	92935	MARS2	8.96427	1.23887	1.72654	1.75382	1.50138	0.155056	0.663602	10.4391	3.06499	2.16291	9.43775	11.2446	11.2633	9.33829	0.415993	9.5864	3.67515	4.42548	5.0706	4.66673	4.80675
ENSG00000115896	5334	PLCL1	1.58314	0.563701	0.820743	0.38302	0.430445	0.32208	0.206766	2.80565	0.383663	0.293879	1.26908	0.348753	0.301341	0.292382	0.0539973	1.5734	0.405787	0.326957	0.418716	0.328157	0.701052
ENSG00000119042	23314	SATB2	1.97714	0.683257	0.819549	0.672976	0.28749	0.305206	0.236151	2.24575	0.863173	1.08859	2.81489	1.75701	1.85721	1.324	0.187407	2.37232	0.706175	0.922755	1.12119	1.21435	1.3073
ENSG00000178074	205327	C2orf69	23.9861	2.35246	2.44652	2.87863	2.13557	0.342546	1.403	24.0432	4.79061	4.00858	20.3104	25.3672	22.0571	18.1255	1.12719	20.4743	6.03561	8.30135	8.60786	8.56553	7.06227
ENSG00000162971	129450	TYW5	7.61665	0.381315	1.0113	0.677086	0.842318	0.11323	0.216805	8.384	1.64799	1.29412	8.40936	6.02793	5.34049	4.01096	0.456129	6.9577	2.63458	2.16647	2.07901	1.74199	2.25253
ENSG00000162972	79568	MAIP1	13.5918	1.41547	1.10627	1.95338	1.80337	0.251023	0.805118	13.4417	2.73304	2.96278	14.8068	11.5831	12.7236	8.66446	0.827712	15.5524	3.75535	5.7775	5.54465	4.36048	3.85526
ENSG00000196141	26010	SPATS2L	48.1598	3.7656	6.60852	5.324	6.27691	1.21013	3.79341	57.2622	13.125	8.0226	40.9316	54.9828	50.1814	39.3474	3.88569	47.6559	17.1671	20.5774	17.5164	17.1638	15.9284
ENSG00000155729	130535	KCTD18	20.6703	0.915133	1.10456	0.878871	1.22048	0.298969	0.59229	18.8102	1.98734	1.35287	20.8973	10.5536	10.5568	7.06756	0.781427	16.1429	2.68756	3.14685	1.95733	2.571	3.14856
ENSG00000163535	151246	SGO2	22.0798	1.27717	1.51469	2.3617	2.61526	0.495537	1.1131	18.9185	5.26847	4.37182	15.0546	18.6448	16.2822	12.2439	0.721971	16.8084	5.85483	7.95251	6.84752	8.27213	6.76834
ENSG00000082153	9689	BZW1	150.674	10.6718	13.4594	13.5061	15.0933	2.42843	8.00723	137.421	27.3331	20.1947	139.822	146.575	136.218	98.9755	8.82055	130.83	36.6229	49.9811	47.0286	52.822	39.9488
ENSG00000013441	1195	CLK1	44.8092	3.40752	5.2111	4.41998	4.5858	0.885822	2.24623	51.6546	7.83622	5.87695	58.534	30.0586	28.5421	21.2129	1.52365	48.0019	7.83958	9.50567	8.9668	10.9924	13.6603
ENSG00000240344	53938	PPIL3	34.7979	1.97237	2.78643	2.56256	3.43509	0.781696	1.86473	36.6241	4.07232	2.89951	32.2566	25.9211	28.9521	20.0062	0.708906	33.4907	5.04856	6.64906	6.46205	6.78968	7.36028
ENSG00000196290	60491	NIF3L1	38.2015	2.08201	3.41873	2.72933	3.58927	0.482765	1.17252	38.9298	6.50483	6.49198	34.5948	30.9726	28.43	23.0534	2.05678	35.4054	9.50321	14.2017	10.6528	12.4584	12.3247
ENSG00000115942	4999	ORC2	17.1354	2.06617	2.08301	1.99147	1.54483	0.565086	0.846794	22.5861	3.63972	3.58589	16.4018	14.6669	11.6395	8.85206	0.467118	19.3231	2.95559	3.78977	3.8235	5.86883	6.21597
ENSG00000155744	285172	FAM126B	27.1826	2.79655	2.47295	2.04487	1.68738	0.513629	1.3681	29.4902	5.74523	6.01238	33.4539	23.8501	20.0376	18.1675	1.14358	30.6144	6.09656	7.46959	5.78843	5.99753	9.17441
ENSG00000119013	4709	NDUFB3	110.55	14.9028	17.8227	12.9884	14.8609	3.35734	8.03252	114.192	23.9012	15.4493	106.149	104.902	97.5554	74.2009	7.16083	90.1885	27.5854	37.2684	34.6097	35.4077	34.9311
ENSG00000003402	8837	CFLAR	99.8514	6.71171	7.70735	6.68594	7.79437	1.02166	3.38112	118.485	12.7445	13.216	116.487	70.7117	65.4913	47.9179	3.31765	94.4716	15.38	17.5576	17.7532	18.1808	24.371
ENSG00000003400	843	CASP10	5.15033	0.815733	0.94254	0.912059	0.903445	0.148901	0.413262	8.92405	1.23236	1.53991	5.70442	5.32849	4.91998	3.54044	0.162686	6.66397	1.48855	1.67161	1.88732	1.81661	2.80848
ENSG00000064012	841	CASP8	17.7235	1.81116	2.71353	2.3463	1.86026	0.626484	1.35678	19.5734	3.74184	3.67744	19.8773	14.8206	13.6427	8.82335	1.01166	16.1512	4.05885	4.93924	4.91258	5.50877	6.2683
ENSG00000115993	66008	TRAK2	25.9002	1.79948	1.55372	1.56157	3.11215	0.640633	0.985672	27.647	3.45148	3.55616	29.7025	19.266	14.6909	12.1102	1.15784	21.0159	5.19443	5.31054	4.90061	6.53674	5.57868
ENSG00000082146	55437	STRADB	16.6775	0.788268	1.66629	1.36662	1.53459	0.291398	1.01121	19.92	2.83954	2.14169	19.0954	8.59012	8.58325	6.07518	0.665314	14.7701	3.22515	3.6576	3.07523	3.23931	4.10853
ENSG00000155754	151254	C2CD6	8.69831	0.2056	0.209827	0.0880212	0.426506	0.149994	0.30803	8.2431	0.614008	0.453082	8.03123	2.88271	2.49647	2.04339	0.160602	6.01387	0.534536	0.981415	0.825266	0.866308	0.529908
ENSG00000155755	65062	TMEM237	32.5623	1.99189	2.59995	1.88508	2.83518	0.771617	1.34581	27.0012	5.22049	3.60114	24.788	21.3369	20.1516	14.702	0.743068	24.3014	7.03851	6.77165	6.22261	7.51621	7.58241
ENSG00000003393	57679	ALS2	20.9942	1.78967	1.97669	2.35002	1.60066	0.234418	0.627971	20.4134	3.79364	3.00665	19.3304	12.6782	10.3514	6.80884	0.821672	17.6854	3.62779	3.90358	3.40696	3.88944	5.44891
ENSG00000155760	8324	FZD7	36.375	1.84726	3.1508	3.0168	2.12693	0.71808	1.347	38.8648	5.71786	4.97321	36.6088	29.3098	29.9744	24.8207	2.24027	42.9108	8.87212	9.44045	7.47039	8.82746	13.1382
ENSG00000116030	7341	SUMO1	183.641	11.5213	14.5986	13.2837	17.0841	3.24775	8.89961	162.375	23.8882	17.6227	167.072	114.543	109.825	85.8157	7.52696	149.85	34.6911	43.3789	36.9396	43.147	38.7487
ENSG00000055044	51602	NOP58	65.249	7.08072	9.91287	6.56613	7.34144	1.6279	3.20492	77.0546	21.3185	18.9647	64.4688	83.8436	76.9105	59.1768	2.6563	68.3319	25.2738	33.8318	33.2323	30.3082	27.359
ENSG00000204217	659	BMPR2	41.3908	2.13223	2.51806	2.17508	2.98268	0.678566	1.59476	41.3986	3.57597	3.38646	46.7895	16.8206	14.7906	12.3688	1.5697	30.8003	5.10405	5.60608	5.17265	5.44838	5.72124
ENSG00000138439	150864	FAM117B	7.13694	0.678488	0.632389	0.670404	0.665512	0.321462	0.301473	7.33053	0.902391	0.64776	7.57017	2.39809	2.5168	1.86902	0.158499	7.72667	1.61794	1.45654	1.36546	1.55004	2.01972
ENSG00000163596	130026	ICA1L	16.1422	2.47585	3.29575	3.76711	1.74628	0.619714	1.75485	22.8127	3.44619	4.11957	18.3907	14.367	11.844	7.8594	0.373965	22.3041	6.44316	6.51536	4.43896	4.23037	11.6168
ENSG00000138442	55759	WDR12	8.78829	0.886839	0.90769	0.781805	0.949131	0.194948	0.596699	9.05327	1.76712	1.66718	8.26126	7.28427	7.15621	5.46855	0.255164	8.58523	2.42955	2.85672	2.52437	2.8612	2.75429
ENSG00000138380	79800	CARF	11.028	0.318648	1.4087	2.3632	1.40474	0.30613	0.436376	16.4141	1.76836	0.850624	11.8696	7.17398	5.68606	3.74114	0.197512	11.4317	1.89104	1.74415	1.21527	2.05915	3.04858
ENSG00000144426	65065	NBEAL1	16.2728	0.767592	1.12286	0.961191	1.426	0.362597	0.62545	22.7182	1.67833	1.62599	22.381	8.95161	7.98148	6.14905	0.51304	16.3164	2.75784	3.01837	2.99851	3.00576	3.57156
ENSG00000119004	57404	CYP20A1	17.1986	1.00037	1.22394	1.48547	1.23017	0.155071	1.23606	18.674	2.38854	2.92317	18.502	12.2153	10.6246	7.69842	0.570986	17.0328	3.3743	3.84372	4.33261	3.45947	4.45582
ENSG00000138443	10152	ABI2	60.4281	4.96651	7.77267	5.70429	6.87024	1.49842	3.3846	69.9748	9.85551	8.0641	67.3568	33.4818	32.3541	26.8017	2.13358	55.6666	11.8041	12.8229	12.7196	11.8724	16.0547
ENSG00000173166	65059	RAPH1	75.4552	52.4126	45.3293	39.9851	18.8492	20.9656	19.3702	89.8671	46.2084	55.3648	88.9573	49.272	52.9176	44.4611	12.9585	70.0008	37.8212	39.3398	52.7782	38.773	57.5753
ENSG00000178562	940	CD28	0.332781	0.514985	0.514498	0.461638	0.287205	0.339205	0.184221	0.659344	0.409905	0.327047	0.626182	0.324844	0.324409	0.231606	0.162228	0.690443	0.272436	0.226634	0.641589	0.191964	0.455036
ENSG00000116117	117583	PARD3B	5.97288	0.407872	0.673342	0.481301	0.530781	0.12608	0.412983	6.32504	0.746065	0.579706	5.91135	2.8915	2.20302	2.0362	0.318648	4.52891	1.05712	0.936911	0.933038	0.86544	0.884096
ENSG00000118257	8828	NRP2	37.8491	1.79927	1.89089	3.14081	1.78737	0.140003	0.696079	46.9402	4.01878	3.94536	17.0548	24.2299	20.722	24.6688	2.53903	51.5456	10.8491	14.3709	7.59559	9.68575	14.1212
ENSG00000114933	54891	INO80D	15.6161	2.7226	3.44849	3.17098	1.95752	1.10867	1.30746	18.831	5.39295	5.27302	19.5416	13.0577	11.5759	9.43371	0.946116	15.7971	4.54873	4.86019	4.81057	4.61273	6.24829
ENSG00000023228	4719	NDUFS1	68.8398	3.0782	4.36987	4.05707	5.33746	1.33488	2.09184	64.2756	8.13004	7.80142	69.3113	44.8114	38.3704	30.2848	2.50996	59.4315	11.8067	14.8767	11.0278	14.8028	13.4425
ENSG00000114942	1933	EEF1B2	670.862	34.4667	46.6529	42.1034	63.2101	10.7363	31.7616	563.977	84.6899	64.1929	581.707	410.706	401.209	301.789	22.3041	557.49	145.597	176.4	160.641	176.402	146.746
ENSG00000204186	57683	ZDBF2	0.941316	0.102209	0.0853302	0.0797317	0.0989561	0.0435297	0.0541519	1.09	0.181602	0.290602	1.29145	0.991563	0.918591	0.803685	0.113523	0.774007	0.32759	0.375008	0.276082	0.373153	0.356266
ENSG00000118246	22868	FASTKD2	23.1341	1.56685	2.58327	2.09551	2.61932	0.339465	1.32228	19.8034	3.93121	2.96631	21.3953	15.4048	14.8925	10.5923	0.694137	18.4469	5.62589	6.36579	6.5312	5.90226	5.98774
ENSG00000118263	8609	KLF7	18.1236	2.56611	3.61165	2.8697	1.20699	0.22619	0.577265	21.6401	3.17017	3.28468	19.7256	10.5071	8.58142	10.4178	1.59536	19.3202	5.63965	5.34359	3.69713	4.1378	5.23973
ENSG00000118260	1385	CREB1	34.4219	2.77379	4.06356	4.02982	4.72866	0.753054	1.9543	42.2232	6.51379	5.97727	36.1246	18.5617	20.7908	15.7138	1.29729	32.8282	7.53053	9.54435	9.06912	8.54377	10.4959
ENSG00000144401	151194	METTL21A	46.5328	4.5751	5.31107	4.58428	4.04818	1.14242	2.59612	48.9766	8.80484	9.83714	54.2981	37.6662	39.6749	32.1721	3.20372	52.2122	14.4463	14.7738	13.483	17.3526	18.7607
ENSG00000163249	151195	CCNYL1	23.4835	2.58804	2.09222	2.47828	2.089	0.601058	0.770564	22.5748	3.5247	2.65056	25.6988	18.8932	17.295	15.0126	1.39921	19.5501	4.89126	5.2634	5.71733	5.48999	5.93367
ENSG00000163251	7855	FZD5	3.13656	0.303218	0.442494	0.333702	0.415501	0.0925203	0.143097	4.05382	0.500193	0.375525	5.15562	4.09001	3.92921	3.27017	0.309297	3.0233	0.701504	0.812521	0.886843	0.824648	0.79982
ENSG00000178385	389072	PLEKHM3	10.1347	0.524831	0.963921	0.470889	0.721734	0.119528	0.243906	10.2984	0.68156	0.86385	12.2944	4.7828	4.62069	3.71486	0.346677	10.2519	1.50123	1.08221	0.998173	1.50301	2.05801
ENSG00000138413	3417	IDH1	46.2595	1.81356	2.63822	3.41942	4.5512	0.818928	2.42233	41.7279	3.6641	2.19399	47.6253	16.8362	15.4814	12.9302	1.42749	34.7817	4.52758	5.97529	5.23702	6.28597	6.29259
ENSG00000115020	200576	PIKFYVE	19.6719	1.1986	2.0827	1.0671	1.67804	0.417694	0.795411	22.1143	2.3793	1.87745	23.5638	9.08715	8.77709	6.95304	0.662649	17.4646	2.58489	3.76369	3.38314	3.0969	3.72614
ENSG00000078018	4133	MAP2	79.4825	5.15325	8.37338	7.61037	7.81747	2.04297	4.44258	80.0828	12.2507	8.81416	79.8682	44.7225	37.3475	30.3431	2.97841	67.7514	9.1063	12.8978	14.3257	13.4067	12.2244
ENSG00000197713	6120	RPE	69.6631	3.6361	4.44963	5.3786	6.82811	1.54537	2.42871	78.2916	11.6842	11.7084	79.5204	52.1124	44.9172	35.3692	2.46414	65.7488	16.2394	18.7823	19.0393	19.6448	19.7185
ENSG00000144445	151050	KANSL1L	34.3844	1.20356	1.83078	1.52334	2.33404	0.4417	1.46502	32.7424	3.62891	2.58396	32.064	12.3678	12.2616	8.2479	0.770487	24.2997	4.12235	4.97321	4.22957	4.8449	6.1863
ENSG00000115365	10314	LANCL1	35.2615	1.04022	1.86519	1.99165	1.61898	0.462004	0.88486	30.6571	2.67647	1.99191	34.6331	12.4453	10.04	7.68421	0.625503	21.1728	3.44504	4.25743	3.5936	3.79423	3.94924
ENSG00000144451	79582	SPAG16	36.9456	1.30949	2.31849	2.12896	2.97135	0.390373	1.11231	35.482	3.31275	2.7591	34.493	13.6682	11.8749	9.78248	0.858542	23.3153	4.31625	3.51974	4.14106	3.84316	4.16427
ENSG00000138376	580	BARD1	47.0526	2.67245	2.35481	2.44165	3.39107	0.568674	1.82916	38.5968	7.67659	6.32799	36.3121	33.6935	32.4929	25.1436	1.86438	36.7693	11.8896	13.6245	10.223	13.5908	10.9212
ENSG00000138363	471	ATIC	112.781	6.63692	9.97307	10.0784	9.80584	1.45347	5.20897	101.492	18.0721	13.7782	89.6584	63.6209	55.4999	47.8493	3.09528	85.2532	18.8038	24.6106	23.9737	26.8881	22.2131
ENSG00000115414	2335	FN1	7.04184	0.274909	0.378559	0.286568	0.545848	0.130169	0.304397	8.3743	0.133826	0.302719	12.2368	2.57108	2.14313	1.89568	0.374448	10.8001	0.708053	0.589507	0.451968	0.561105	1.0385
ENSG00000115425	55825	PECR	6.72319	0.273319	0.560143	0.443755	0.459623	0.117955	0.38002	8.26885	0.824637	0.663499	7.85685	2.61554	2.95052	1.9512	0.199577	4.7957	0.781752	0.444887	1.06898	0.789533	1.20265
ENSG00000079246	7520	XRCC5	194.608	10.0565	14.4756	13.3609	17.7383	3.2144	10.0414	167.774	24.0596	16.9869	175.041	104.749	95.9382	75.972	6.24561	144.085	33.7291	41.9482	36.5767	37.8292	38.4574
ENSG00000138375	50485	SMARCAL1	16.2367	1.10013	1.0965	1.16672	1.11814	0.245946	0.607155	18.819	2.23338	2.85737	20.5602	7.37262	8.49822	4.97223	0.578403	16.3668	2.97661	3.46549	2.93704	2.91185	3.94762
ENSG00000197756	6168	RPL37A	4158.27	157.504	231.925	228.119	336.195	69.5111	159.083	3420.88	420.605	295.789	3704.93	1908.25	1937.6	1452.79	130.102	3321.46	731.24	847.795	771.442	850.004	773.755
ENSG00000115457	3485	IGFBP2	226.596	6.79386	7.77742	7.60274	12.459	1.75936	7.00481	158.014	34.0862	28.9177	181.05	149.395	153.792	140.599	12.6293	155.628	59.9183	79.3772	71.4064	69.4753	47.343
ENSG00000115461	3488	IGFBP5	55.1298	0.876413	0.818737	1.09858	1.28153	0.255296	0.604592	58.5006	0.443272	0.493518	87.9311	2.15272	1.74344	1.84768	0.44817	31.6923	0.93001	0.884927	1.40793	0.951992	1.0746
ENSG00000079308	7145	TNS1	22.4389	0.421764	0.306464	0.498072	1.0588	0.691757	0.457678	24.1125	1.30271	1.58961	21.4062	1.26904	1.0129	0.916655	0.794116	22.5929	1.2228	1.05117	0.757701	0.687706	1.6801
ENSG00000163466	10109	ARPC2	256.981	15.5289	18.4326	18.3199	25.2428	4.07167	12.0232	219.839	33.3911	27.722	243.614	186.624	178.335	137.828	11.5081	190.701	44.7657	55.2014	53.1288	53.4733	47.9993
ENSG00000127837	14	AAMP	62.6259	5.05948	5.63184	5.27365	7.06465	1.07986	3.92032	53.5007	10.5922	10.9145	63.6333	42.2019	47.7333	36.0074	2.77331	56.7061	16.071	18.5911	16.4686	18.7652	16.9022
ENSG00000127838	25953	PNKD	79.9497	5.42675	5.48874	6.09432	6.82607	2.0143	4.46675	67.8157	10.4708	7.66467	85.4516	56.679	56.6847	45.98	5.00419	64.4431	16.924	20.037	17.6823	18.8806	20.4615
ENSG00000135926	64114	TMBIM1	110.428	7.74476	9.25343	13.0105	8.89797	1.5536	4.47698	103.312	13.1138	13.8217	137.084	99.5479	111.467	84.4426	11.027	101.267	23.055	27.9911	26.5038	28.4458	33.5469
ENSG00000144579	58190	CTDSP1	53.0073	3.08154	2.90715	3.2172	4.21462	0.748724	1.95439	52.3144	4.85118	5.0233	63.1611	29.7804	36.7815	30.4849	4.25103	54.3094	9.46863	11.74	9.32524	8.99622	11.9932
ENSG00000135913	57695	USP37	21.045	1.60628	3.43339	1.97467	2.34205	0.477124	1.48168	26.2679	4.08785	4.0994	23.3004	16.2981	14.8399	10.5607	0.872441	21.8922	6.03532	6.01572	5.37826	5.77731	6.78538
ENSG00000144580	9125	CNOT9	73.6151	5.00512	5.68564	6.71327	7.27252	1.37611	5.134	75.1196	13.8725	13.7692	65.4303	49.8727	53.0613	36.0769	2.91218	71.1978	19.9399	19.8442	23.2108	20.5	20.5719
ENSG00000115556	84812	PLCD4	3.39457	0.60722	1.22058	0.335003	0.713844	0.0680493	0.243449	7.30933	2.33587	1.89982	5.55214	6.31798	8.42096	6.01115	0.430158	6.42313	2.33767	2.38108	3.7245	3.40575	3.56584
ENSG00000115568	7701	ZNF142	17.8238	2.62579	2.39697	1.62249	2.13034	0.247653	1.06714	20.9711	4.6928	5.94657	22.8415	18.845	21.2955	18.8423	1.16431	20.9909	6.69199	8.95574	7.80105	7.24114	7.59849
ENSG00000074582	617	BCS1L	22.0446	1.96619	2.69258	1.77959	2.4231	0.430695	1.19503	23.2294	5.28328	5.01495	24.4706	17.2147	18.7339	15.9352	0.861309	22.0478	6.52019	8.77796	8.36432	6.82793	6.23512
ENSG00000163481	64320	RNF25	9.10197	0.62892	1.17586	1.01782	1.13592	0.660259	0.409425	9.73272	1.09494	1.21646	9.65806	7.03064	7.26589	5.64205	0.422294	9.3048	2.97669	1.92531	1.76541	2.78012	2.97281
ENSG00000163482	27148	STK36	9.45277	2.32566	2.74137	2.85838	1.34808	1.06943	1.00943	13.9728	2.71826	3.19029	11.9455	5.39562	4.46137	3.85318	0.704285	10.1527	3.55541	2.46316	3.79544	2.63381	4.75337
ENSG00000135912	9654	TTLL4	27.3408	1.37653	1.85419	2.15255	3.41606	0.509135	1.70193	31.7174	6.25291	5.19958	34.4107	18.9596	17.9423	14.5315	1.72429	32.0829	7.18646	8.85399	7.09963	6.96094	8.00411
ENSG00000181378	255101	CFAP65	0.78802	0.330026	0.267067	0.17723	0.34383	0.521174	0.15387	1.33422	0.334722	0.662987	1.29303	1.26283	0.521991	0.51071	0.217225	1.43157	0.392567	0.296911	0.486397	0.427875	0.650729
ENSG00000187736	79840	NHEJ1	4.01996	1.6949	1.02023	1.89248	1.31552	1.43565	1.1961	5.24861	1.63721	2.15273	3.89818	4.33913	5.6939	3.72857	1.49124	4.77457	2.2861	3.06017	2.20051	2.30645	2.97232
ENSG00000115649	27013	CNPPD1	39.8505	2.42006	3.21011	3.94531	3.96747	0.600513	1.84738	39.4141	7.52141	5.87303	48.3286	31.0266	35.705	27.0106	3.54244	37.1969	9.0426	11.5047	9.19902	10.316	9.85779
ENSG00000144567	79137	RETREG2	76.4384	3.33576	4.63589	5.47245	5.40931	0.938771	2.86837	69.2981	8.84516	7.96057	82.8264	43.6103	43.1356	39.153	5.45679	65.6265	15.3355	18.8988	15.2888	15.1382	13.3366
ENSG00000158552	130617	ZFAND2B	48.8264	2.65737	3.36923	3.51882	3.62739	1.16809	1.97289	38.1313	5.06659	5.73535	46.2136	30.5183	33.177	27.076	3.33569	36.7093	9.89998	10.7213	8.50089	11.9611	11.5312
ENSG00000115657	10058	ABCB6	10.0693	1.93783	1.13583	1.29633	1.12375	0.403831	0.536642	9.86513	1.81412	2.6342	11.8779	9.70092	8.22527	8.24481	0.471232	11.2713	2.50262	3.06175	2.78086	3.39197	4.03903
ENSG00000198925	79065	ATG9A	21.3728	1.73007	1.39014	2.0161	3.17304	0.323332	0.798069	22.0508	3.83281	4.56761	30.792	21.2396	19.543	18.666	1.93985	25.1246	5.77308	10.0915	8.59728	6.70476	7.111
ENSG00000163516	55139	ANKZF1	31.1204	1.21299	1.28086	1.75052	2.15617	0.524479	1.00533	36.6425	2.26319	3.09181	38.2673	11.8032	12.318	8.61139	0.849348	35.3077	3.01579	3.89375	2.9994	3.90226	4.6433
ENSG00000163521	79411	GLB1L	14.434	2.36428	1.64414	1.58315	1.00811	0.206452	1.01742	22.8593	2.48008	3.19441	19.7967	10.2541	8.08085	7.391	0.429746	14.2668	2.18152	2.47146	4.07643	3.11774	4.47288
ENSG00000115661	8576	STK16	18.6044	1.49386	1.01906	1.62913	1.93351	0.271415	1.08709	16.2114	1.72693	1.78797	20.3314	10.8272	12.739	9.36834	1.21024	15.4397	3.69634	3.27675	3.60431	3.98434	4.24958
ENSG00000127824	7277	TUBA4A	19.9285	1.32546	1.76376	2.01827	1.12574	0.238041	0.511809	20.9941	1.46612	1.50385	27.5721	23.5577	22.2185	19.6832	1.91749	22.6949	3.68437	5.70938	5.50985	4.99975	3.96299
ENSG00000135924	3300	DNAJB2	44.2703	2.36622	2.17513	3.93348	2.53715	0.561088	1.71824	41.9581	5.28693	4.2428	54.7428	26.1878	26.1316	21.6262	2.91509	39.7444	6.8172	8.44869	7.79538	6.78231	9.94894
ENSG00000123992	23549	DNPEP	30.3424	1.63475	1.48115	2.47822	2.03318	0.474849	1.41446	32.7452	4.85629	3.70727	31.4019	16.7408	19.6862	17.8417	1.42846	28.6273	5.07777	6.02542	6.59739	5.6798	4.89756
ENSG00000072195	10290	SPEG	72.0758	1.83844	1.27872	2.40798	1.46276	0.438246	0.941831	69.5827	6.72304	10.4344	80.3946	33.1378	25.8348	28.3477	3.71347	81.8239	10.1993	10.7864	11.904	11.4385	11.7121
ENSG00000144591	29926	GMPPA	38.8213	1.46467	2.07684	2.9056	2.43714	0.53393	1.18308	36.1068	3.9391	3.17924	37.2665	18.6764	21.3174	16.5745	2.45578	34.203	7.86411	8.22214	7.59177	8.05913	9.12181
ENSG00000123989	79586	CHPF	21.1578	1.08092	1.36076	1.81351	1.16521	0.174173	0.621001	24.2067	2.48864	3.02089	28.2591	9.40142	14.8744	13.2344	1.98591	21.1679	4.36488	4.09201	4.383	4.1507	4.35985
ENSG00000124006	23363	OBSL1	41.118	1.52556	1.31391	1.59847	1.73362	0.312132	0.765075	43.4059	3.90267	3.21293	49.2291	14.4976	13.817	11.6187	1.08881	37.5807	4.1384	4.2988	4.0729	4.76072	5.00456
ENSG00000144589	114790	STK11IP	18.1421	0.846601	1.03727	1.3563	2.56153	0.989403	0.989931	22.2049	2.43798	3.59664	21.9227	8.51914	11.4286	7.36194	0.615936	20.0135	4.72726	3.40266	2.35359	3.27768	6.65502
ENSG00000163082	130367	SGPP2	2.22779	0.461656	0.682337	0.697227	0.34585	0.217813	0.108766	2.96275	0.510199	0.434623	2.84985	2.96401	2.05491	1.90319	0.146361	2.35648	0.733823	0.764962	0.835236	0.6787	1.1933
ENSG00000116120	10056	FARSB	60.7047	4.01171	5.61339	4.99234	7.10998	1.07308	3.29282	51.4992	10.2042	7.9427	48.2075	56.1095	50.3401	39.1235	2.09558	55.6427	16.2519	20.8868	17.989	17.3332	15.7108
ENSG00000123983	2181	ACSL3	135.13	7.30505	8.53624	8.31855	11.8796	2.97575	6.48772	103.755	15.7955	10.8738	124.762	60.7747	60.0704	43.8539	4.38763	102.416	15.361	18.7085	21.3841	22.1856	19.1538
ENSG00000152056	130340	AP1S3	14.3164	3.71676	4.77791	5.29558	4.33456	0.24709	1.58094	16.7116	6.83028	5.95315	14.9398	28.4474	28.822	21.1463	2.96443	14.4413	6.26301	9.16218	11.0853	7.96111	9.53723
ENSG00000085449	57590	WDFY1	20.5705	1.07534	2.01626	1.57664	2.13031	0.31705	0.925128	19.3728	1.6431	1.33353	22.543	10.8898	9.7783	7.62775	0.941086	15.9564	2.4858	2.57743	2.2362	2.54401	3.27261
ENSG00000135900	65080	MRPL44	26.9326	2.22149	2.30833	2.84952	3.17869	0.353926	1.2446	22.2062	5.01496	3.49842	25.4164	21.9907	23.218	15.8812	1.53063	22.08	6.24877	8.48173	7.93509	8.55785	7.4008
ENSG00000135919	5270	SERPINE2	274.86	3.15728	3.46954	3.15424	6.47987	0.989488	3.37127	255.99	21.4344	15.7437	320.437	89.5661	87.0505	68.2447	4.73597	191.562	31.6297	37.0941	31.6905	32.134	31.489
ENSG00000036257	8452	CUL3	86.3419	6.14212	12.0583	7.13198	6.70044	2.54462	4.2916	80.6645	13.1464	9.12389	84.3889	57.9924	59.7829	41.0755	3.25294	64.1011	16.8743	22.5264	21.2457	20.4637	16.4265
ENSG00000169047	3667	IRS1	9.37178	1.0583	0.981795	0.815074	0.797045	0.3648	0.411699	10.5888	1.64549	1.63564	9.18455	1.8025	1.78539	1.504	0.222559	9.92252	1.77724	1.71505	1.43312	1.47333	1.67316
ENSG00000144468	84236	RHBDD1	19.8183	1.1114	1.97369	1.19676	1.94183	0.638557	1.53377	23.5629	4.70846	4.24556	21.8496	11.5895	11.1845	8.60459	0.645757	24.9496	7.82491	7.08876	4.56034	7.63297	11.0353
ENSG00000081052	1286	COL4A4	4.68755	0.104975	0.134214	0.176832	0.298533	0.0404176	0.113574	4.26804	0.368201	0.41976	3.30077	1.57268	1.31437	1.02319	0.0902765	2.74582	0.270269	0.369455	0.394864	0.379805	0.453922
ENSG00000169031	1285	COL4A3	4.55923	0.0917363	0.133019	0.125596	0.128751	0.132687	0.191199	6.72458	0.324306	0.369484	3.37039	1.38283	1.8263	1.16918	0.125601	3.71124	0.346117	0.367424	0.380125	0.291216	0.38833
ENSG00000168958	56947	MFF	57.5152	3.28558	4.86153	5.36555	7.05998	1.08618	3.54558	54.9352	8.37422	6.81756	50.5409	29.9827	25.2074	17.5918	1.60454	61.0074	13.169	13.019	12.2691	14.456	16.179
ENSG00000168955	79853	TM4SF20	1.60059	0.623171	0.579889	0.47819	0.185433	0.0865402	0.147349	2.46249	0.777518	0.867886	2.11567	1.53454	1.25013	0.666696	0.186448	1.81507	0.636322	0.45104	0.652573	0.759845	1.06168
ENSG00000173744	3267	AGFG1	54.4497	6.12598	7.82224	6.67034	5.89089	1.36349	3.71983	56.9001	11.4342	10.4238	54.6748	31.9555	33.0097	27.9446	2.52047	64.7888	17.605	18.9103	14.0758	18.3544	19.0076
ENSG00000153827	9320	TRIP12	120.705	14.3863	17.5545	14.4445	16.5003	5.07083	8.42118	125.622	20.1586	18.1051	125.577	60.3956	52.5184	45.9126	6.11194	121.337	27.9199	28.5225	25.3952	26.4714	27.8615
ENSG00000153832	130888	FBXO36	6.19745	0.241061	0.272892	0.42104	0.673323	0.230305	0.309088	6.12547	0.559417	0.375696	6.0184	3.16356	2.2387	1.95562	0.189943	5.67131	0.76498	0.54053	0.816331	0.409033	0.921693
ENSG00000163053	151473	SLC16A14	5.1986	0.195197	0.251948	0.254685	0.313162	0.12404	0.245063	3.57024	0.868155	0.778272	3.2655	1.11795	1.43989	0.920813	0.077332	4.12416	0.48797	0.541778	0.627842	0.705994	0.321534
ENSG00000135899	3431	SP110	6.90239	0.643976	1.43586	0.964748	0.994423	0.185785	0.486272	7.62052	0.476458	0.783325	7.48675	1.99109	1.48281	1.35829	0.25981	9.34917	0.873695	0.638438	0.582762	0.779408	1.26218
ENSG00000185404	93349	SP140L	3.88574	0.740933	0.775263	0.647798	0.77241	0.0985565	0.40376	5.7666	0.607624	0.777534	4.3561	1.74283	1.56351	1.29293	0.145893	4.15659	0.821169	0.452992	0.822045	0.814422	1.06854
ENSG00000067066	6672	SP100	42.0933	3.53856	4.54582	4.64434	5.36954	1.29178	2.37407	51.8689	3.58927	3.91234	49.3733	16.7119	14.6565	11.4855	0.979086	49.8451	5.86394	4.45418	5.16614	5.33735	11.8483
ENSG00000135932	51719	CAB39	33.779	3.08548	3.57739	3.92852	4.9959	0.726785	2.12173	32.0521	5.58487	3.96563	32.7782	24.223	21.0514	17.7334	1.806	29.6179	7.55561	9.13375	8.60184	8.48189	8.17521
ENSG00000135916	81618	ITM2C	76.2291	6.06518	6.29514	5.27923	5.47553	3.0534	4.36332	59.1037	6.082	7.03263	72.803	18.7195	19.5292	14.4194	2.79706	62.8224	9.73433	8.55185	8.74666	7.36248	10.4412
ENSG00000173692	5707	PSMD1	53.9459	5.70558	7.02985	8.14885	7.83755	1.42523	4.39353	49.863	11.9414	10.3884	46.9878	50.4231	43.3177	35.0569	2.14005	49.6758	17.5481	22.8533	18.9735	21.8805	18.9515
ENSG00000135931	80210	ARMC9	21.2781	1.69771	2.05622	1.81947	3.51877	0.486285	1.57139	22.2544	1.96581	3.98737	22.1403	9.30653	8.43829	7.06076	0.456709	22.9813	4.73171	5.83548	3.15813	3.97117	6.38371
ENSG00000156966	93010	B3GNT7	20.622	1.43682	1.9477	2.00389	1.63252	0.139583	0.774491	21.0062	1.58287	1.43755	25.9941	12.0274	12.2614	10.364	1.99966	17.0804	3.21172	3.20608	2.95545	3.63371	3.59814
ENSG00000115053	4691	NCL	314.554	30.3808	37.7992	43.9007	57.0799	7.45723	23.4357	328.888	70.815	54.4288	299.361	301.355	247.044	230.707	11.7534	361.979	130.137	143.794	129.499	129.246	100.806
ENSG00000187514	5757	PTMA	2294.75	139.68	197.711	186.969	254.403	52.9908	143.188	2033.67	369.725	298.226	1858.7	1616.17	1420.41	1060.74	90.97	2209.15	589.633	744.374	615.228	632.594	584.061
ENSG00000156973	5147	PDE6D	15.3315	1.6821	1.20797	1.87513	2.11939	0.486273	1.63862	15.6183	2.80676	2.46258	13.3173	11.3984	11.6044	8.78761	0.581656	16.1239	4.64548	4.5685	4.42192	5.19205	5.2176
ENSG00000144524	64708	COPS7B	32.891	3.85691	4.64601	3.96931	4.51766	1.23286	2.12003	30.5803	5.50801	5.29248	32.7772	19.5982	17.8952	14.4362	1.57528	36.3824	7.65874	8.94387	7.80119	8.75245	11.3884
ENSG00000144535	129563	DIS3L2	16.5654	1.8447	2.02348	1.18223	2.03859	0.562072	0.787229	20.3091	2.6772	3.71331	19.7881	11.9697	8.8548	8.57927	0.953861	15.5085	4.91334	3.78244	4.35662	4.21175	6.49126
ENSG00000221944	200765	TIGD1	88.2583	14.0219	18.6489	15.2544	14.0328	3.12601	7.1154	133.16	19.3776	20.9114	100.78	75.0994	68.9418	49.3643	2.33005	105.716	24.1384	23.7035	26.7492	29.1125	45.689
ENSG00000135930	9470	EIF4E2	72.3921	8.83182	8.77961	10.9222	9.38872	2.23936	5.44385	74.3511	15.414	16.9897	68.4339	52.3015	48.4114	38.3018	3.85467	65.102	21.0886	24.1503	24.16	24.1353	22.0855
ENSG00000115468	80303	EFHD1	73.4953	2.90389	2.33491	2.39784	5.56447	1.68513	2.54839	65.9481	6.26903	7.30959	64.9049	4.36047	4.86096	2.94475	0.667318	69.2849	11.4357	9.23984	7.14592	9.01703	10.7893
ENSG00000204120	26058	GIGYF2	50.2187	6.97402	10.4168	9.99685	9.61576	3.0811	4.99876	60.9366	10.0701	12.0709	53.2679	38.5866	34.0855	26.1347	2.26047	55.0884	15.6898	16.0609	17.5693	16.7197	24.6179
ENSG00000182600	389084	C2orf82	158.705	6.13113	6.83199	11.7714	20.1027	0.954272	9.08598	169.603	11.9247	11.4569	214.89	29.2115	40.5912	33.2961	8.65127	150.476	22.1688	19.1983	18.4428	20.6156	36.4839
ENSG00000066248	25791	NGEF	22.7345	1.76578	1.9664	2.21736	3.22337	0.425005	1.44031	34.2728	2.43379	1.96154	32.9216	19.6991	17.8987	13.7495	0.90569	28.8705	5.64597	4.72374	5.29326	4.78209	8.74539
ENSG00000085978	55054	ATG16L1	12.2905	1.41877	1.50369	1.22004	1.45496	0.439683	1.32594	12.8913	3.22651	2.92972	12.6817	12.1511	11.6826	8.9916	1.27129	14.2886	4.11717	4.05567	3.49669	5.30065	5.26421
ENSG00000077044	8527	DGKD	6.12394	0.789856	1.00081	0.802601	1.74837	0.125785	0.538258	13.3496	1.55247	2.1095	7.92932	7.28395	5.1938	4.32162	0.47403	9.94433	3.87547	5.02305	2.59109	2.1085	2.97538
ENSG00000085982	55230	USP40	27.9754	3.72852	3.81501	2.88564	3.89103	1.45336	1.89918	40.3325	5.03881	4.82092	34.9072	18.5173	17.3351	11.8449	0.587103	36.1203	7.389	6.16969	7.39968	6.34657	11.519
ENSG00000123485	55355	HJURP	29.633	6.45798	6.40341	6.15958	4.84545	1.39417	2.1943	31.9969	11.0488	12.9756	24.0151	29.9771	34.1925	27.5073	1.31438	35.2673	16.948	15.7744	16.9579	14.3567	14.759
ENSG00000144481	79054	TRPM8	7.67763	0.819125	1.06121	0.556744	0.442828	0.269979	0.212185	6.7261	0.676097	0.789289	8.81517	0.7844	0.89959	0.680177	0.197931	9.25717	0.490479	0.483099	0.673011	0.5398	0.856487
ENSG00000188042	10123	ARL4C	29.8089	1.00522	1.70807	1.51252	2.2118	0.973855	1.14788	30.5457	2.05409	1.35305	25.9052	4.53	4.45647	3.55137	0.392983	50.9215	5.11891	4.02673	3.14299	3.40347	6.1855
ENSG00000130147	23677	SH3BP4	22.4322	1.78217	1.64416	1.91612	1.61593	0.259306	0.74293	21.7684	1.32457	1.2234	27.864	7.67962	6.75158	5.8288	0.986564	16.9207	2.21131	2.21198	1.89775	1.97587	2.27244
ENSG00000157985	116987	AGAP1	25.4946	2.62246	2.91973	3.03284	4.53337	0.865499	1.75542	29.2864	4.80322	6.29053	27.1963	19.3359	16.1694	16.5153	1.38812	32.73	6.27991	6.15333	5.81409	8.18177	8.4325
ENSG00000182177	401036	ASB18	1.166	1.48378	1.70658	1.62487	0.75133	0.955764	0.540455	1.38857	0.746333	1.05287	1.35953	1.23036	1.0628	0.65992	0.260803	1.26102	0.576787	0.847392	1.02758	0.722434	1.47456
ENSG00000198612	10920	COPS8	48.3374	3.26261	4.32884	4.19736	6.44869	1.07094	3.26146	47.3241	7.16352	4.77126	47.9189	26.9613	28.6908	21.656	1.91478	40.3269	10.933	12.3677	13.2826	13.7394	12.1086
ENSG00000115648	79083	MLPH	4.67728	0.55154	0.895091	0.938383	1.6226	0.205655	0.702466	4.53091	0.40552	0.452565	7.41992	4.45543	3.99148	2.60065	0.533477	4.38296	0.532616	0.572462	0.666303	1.08609	1.02814
ENSG00000124831	9208	LRRFIP1	37.0094	4.66963	5.69828	5.21679	5.47027	0.778285	2.8505	43.8519	7.70531	6.96828	40.8909	50.6026	44.8817	34.1066	2.861	39.1817	10.1371	12.0035	10.8506	10.9582	12.9705
ENSG00000184182	140739	UBE2F	45.7803	3.45371	3.66965	3.17971	4.47798	0.407144	2.99373	43.9065	6.98561	7.93535	42.807	24.9122	23.8739	19.0533	2.02465	37.6659	9.97002	9.05521	11.5424	12.1301	12.1511
ENSG00000132323	80895	ILKAP	19.3953	2.141	2.14691	2.33884	2.60024	0.365948	1.09132	22.5054	3.54621	5.13524	18.8772	16.1017	16.0627	11.673	0.950044	19.5019	6.32436	6.79748	5.34128	7.74992	7.01628
ENSG00000144485	55502	HES6	5.66458	0.246018	0.690565	0.352922	1.18625	0.170052	0.459856	5.82352	1.00947	1.17067	5.76193	2.68545	3.77431	2.86398	0.339729	7.97874	3.5315	3.71396	2.13711	2.31349	2.96533
ENSG00000132326	8864	PER2	10.4442	1.44787	1.97946	2.25232	2.0413	0.344596	1.02107	12.3847	2.17225	1.99181	16.3638	9.48308	8.45411	7.18646	0.615543	13.9122	4.21052	3.25264	3.37327	4.02565	4.47061
ENSG00000204104	26146	TRAF3IP1	9.83565	1.51463	1.28534	1.32964	1.60014	0.321277	1.19381	12.7396	1.92533	2.5227	11.7378	10.1315	8.40086	7.17803	0.962372	12.0843	2.98924	4.90367	2.60519	3.62216	4.64968
ENSG00000065802	51665	ASB1	7.02964	0.530089	0.742821	1.24135	1.31363	0.220102	0.91335	7.98455	2.0672	1.67124	7.5314	4.54627	5.04663	3.55674	0.281885	11.3428	3.31821	3.29426	2.08175	2.57945	3.1984
ENSG00000068024	9759	HDAC4	15.097	2.61092	1.94437	2.4033	1.49877	0.236412	1.10264	21.9318	2.77307	5.39137	17.8293	15.7069	17.0638	12.3121	1.22618	20.1618	6.38203	7.46888	5.19707	9.20714	11.5688
ENSG00000130414	4705	NDUFA10	86.0005	7.76466	7.60416	8.6226	9.59398	1.80699	4.58448	85.534	11.2317	12.4783	76.9053	45.7059	54.1195	34.9393	2.60303	96.6495	26.8712	26.9479	23.9449	23.0827	28.5019
ENSG00000172428	150678	COPS9	148.504	17.066	18.2643	20.5388	16.9537	4.03482	10.9471	120.734	31.5233	23.5301	120.187	115.147	116.279	80.531	5.36802	145.323	53.223	60.155	53.055	70.1166	69.9249
ENSG00000063660	2817	GPC1	37.5589	3.89563	3.621	4.44882	3.31026	0.416916	1.50111	42.8144	5.20393	3.8314	48.3698	26.427	30.7034	26.0752	3.71901	39.5343	8.72113	11.9421	9.02062	9.65511	12.9988
ENSG00000144504	51281	ANKMY1	11.3585	1.85038	1.53459	1.92132	1.68488	0.116088	1.44421	18.2578	2.99045	5.03155	13.0418	10.9511	8.74758	7.9381	0.352681	20.5479	5.67322	5.81891	6.08386	7.02567	8.3684
ENSG00000188542	285193	DUSP28	4.77335	0.662714	0.821183	0.625092	0.662604	0.156272	0.459435	5.53958	1.22017	1.24356	5.69486	3.58459	3.65295	2.87254	0.330415	5.43292	1.86325	2.06961	1.44015	1.6858	2.49019
ENSG00000142327	57140	RNPEPL1	14.0816	2.95843	1.51175	2.27618	2.05362	0.62523	1.21415	21.1938	3.53352	3.07866	18.1441	12.5021	11.5135	10.8915	1.48908	20.8338	6.44439	7.1417	4.32891	6.15225	6.49416
ENSG00000142330	11132	CAPN10	22.3783	4.14592	4.60222	4.27883	4.84478	1.50958	2.29004	36.2974	5.24558	8.96442	26.7239	21.5116	20.8367	14.6163	0.447171	29.7803	8.25506	7.15886	10.0294	8.8517	17.3737
ENSG00000130294	547	KIF1A	66.5386	1.54909	2.00154	2.2365	1.66842	0.51657	0.470042	55.0499	12.549	12.1422	65.5728	13.4334	10.8998	10.4508	1.33724	55.795	1.84453	2.97894	2.46844	2.29002	5.2143
ENSG00000122085	130916	MTERF4	21.3273	2.47033	4.24486	3.26736	3.19041	1.07015	2.30749	26.3705	2.81028	3.77568	21.0021	12.873	9.72213	7.60395	0.609184	24.8228	5.32875	4.90775	7.03662	6.47626	8.46028
ENSG00000115687	23178	PASK	5.88675	0.587581	0.668927	0.625484	1.14744	0.221212	0.476596	10.3794	1.77158	2.39491	5.59857	7.41023	5.65623	3.84895	0.191409	12.0657	3.90934	2.8029	4.12844	2.9688	4.22721
ENSG00000115685	5510	PPP1R7	56.4876	5.79234	5.13032	6.41256	7.14949	1.50815	4.2551	54.5272	8.18369	7.85169	46.8764	38.7375	31.2425	25.6095	1.8742	58.028	17.6508	19.3872	12.7736	15.9989	21.7113
ENSG00000115677	3069	HDLBP	388.196	21.7515	25.5911	26.1871	40.7233	5.98137	19.3104	379.927	47.8706	40.5407	391.777	169.32	149.681	131.053	13.585	442.736	103.391	98.2521	83.8135	93.1595	106.277
ENSG00000168385	4735	2017-09-02	251.598	18.2946	21.4535	23.6931	29.5874	5.10262	15.5898	232.079	36.7644	31.3455	223.727	141.923	132.092	104.094	8.99213	248.72	76.12	79.0097	66.6969	79.3785	91.5362
ENSG00000006607	9855	FARP2	22.3335	3.38315	3.73315	2.18564	3.3844	0.566948	1.71573	31.4509	4.81962	5.25913	22.9812	19.1288	17.5307	13.1284	1.09822	32.4465	8.49863	9.22821	6.90502	9.09566	10.9967
ENSG00000115694	10494	STK25	75.6585	6.96006	7.08948	5.32132	8.69722	1.15056	4.22529	87.446	15.4851	15.0252	78.3671	53.1376	54.6901	43.4914	3.49321	92.0245	28.175	29.2407	25.6302	27.4331	32.8824
ENSG00000176720	666	BOK	17.1213	2.16784	1.42399	1.9505	2.36996	0.253138	1.13846	17.4358	2.94089	2.70243	20.5581	10.0906	10.278	9.67434	0.894847	14.2893	3.60539	4.14166	3.7936	3.90965	5.67897
ENSG00000176946	51078	THAP4	38.4524	3.66654	2.47046	4.14722	5.66404	1.06441	2.97862	31.5419	5.40653	5.31094	32.5447	21.9068	21.068	19.5575	1.30076	41.0166	12.9935	14.4433	10.8575	9.42865	12.3832
ENSG00000168397	23192	ATG4B	44.7209	4.93197	3.22516	5.72015	6.24831	1.23631	2.9089	42.7322	8.29349	7.55452	39.5538	27.6235	28.4898	21.9454	2.39256	55.2258	12.1332	11.9297	10.7698	16.052	18.8053
ENSG00000168393	1841	DTYMK	51.4117	6.10244	6.8845	8.15115	8.4406	1.55773	4.7781	56.3649	14.7388	15.6449	42.5382	48.3732	47.9517	37.4471	3.03399	65.7429	24.0899	28.9682	21.1403	26.0202	28.4902
ENSG00000168395	84289	ING5	17.3153	2.38895	2.76557	2.9975	2.55557	1.06765	1.05536	19.7302	6.36537	4.14859	19.1989	13.8419	14.2467	9.85643	0.544672	23.2168	6.49413	6.51072	6.12729	6.77191	8.49727
ENSG00000180902	728294	D2HGDH	14.3328	3.21835	1.1266	1.69376	1.7439	0.424857	0.518753	21.2771	2.49012	3.00204	18.2031	7.88028	8.18586	6.77495	0.406685	22.0507	4.3654	1.98925	3.98505	2.42229	7.27862
ENSG00000144619	152330	CNTN4	7.99783	0.530025	1.18972	0.512911	1.36654	0.344757	1.04956	11.1366	0.930808	0.912138	9.14819	1.81957	1.88928	2.09138	0.111195	9.20363	2.10311	1.505	1.11805	1.60646	3.0437
ENSG00000072756	51095	TRNT1	81.0618	7.66474	12.5449	11.5236	9.97803	2.8744	6.35284	101.116	18.4574	18.8611	96.2256	58.1638	49.2675	41.3228	2.92427	76.5169	22.7545	25.44	24.693	26.7896	39.7712
ENSG00000113851	51185	CRBN	39.5417	2.45753	3.55221	3.73928	4.07912	0.786953	1.80251	41.4262	5.42804	3.72869	36.9805	15.107	14.2873	11.4133	0.872055	37.7497	7.39941	6.41979	5.84598	7.29295	9.45966
ENSG00000144455	285362	SUMF1	39.2136	2.17412	3.04157	2.88313	4.42127	0.8275	1.97801	43.2344	4.9307	4.09905	42.3257	17.2551	17.014	14.6125	1.53992	35.1474	8.30723	6.93598	6.28446	7.7148	10.6259
ENSG00000175928	57633	LRRN1	22.6505	2.45096	3.50233	3.38158	3.52956	0.858496	2.18202	18.9426	4.20476	3.24542	22.138	13.6655	12.5813	10.2054	0.764571	23.4927	9.20027	9.65007	9.16412	8.94925	11.4027
ENSG00000170364	6419	SETMAR	29.2287	3.5779	5.02209	3.40296	4.95451	1.04449	2.26077	34.832	6.06827	4.4687	30.4875	20.4278	19.3097	15.3655	0.970887	29.6011	7.75343	9.43665	9.76521	10.4982	10.3049
ENSG00000150995	3708	ITPR1	1.27965	0.265044	0.183862	0.295625	0.101926	0.169043	0.129854	1.26908	0.382275	0.29299	1.47727	0.947274	0.51513	0.584166	0.0654677	1.86545	0.456781	0.393304	0.520917	0.376508	0.682985
ENSG00000134107	8553	BHLHE40	35.5964	1.35268	1.33444	1.60996	1.46328	0.35601	1.08395	45.3613	1.76579	0.972877	59.5158	17.2812	16.4049	14.6486	2.05935	52.9472	4.21824	4.98511	3.46433	3.73477	4.56898
ENSG00000134108	55207	ARL8B	70.8224	5.01543	6.92463	4.95023	6.16451	1.6598	2.67978	64.0492	8.23765	5.97876	67.505	42.4822	40.0087	32.3103	2.97837	60.8878	14.3498	16.1732	13.6247	15.4197	15.2787
ENSG00000134109	9695	EDEM1	34.5877	2.74365	4.0969	3.50718	4.1828	0.597084	2.09041	35.4437	4.53212	2.92352	35.1144	19.4296	17.7359	13.3321	1.33462	29.985	6.47126	6.24237	6.1637	6.15975	7.58873
ENSG00000071282	29995	LMCD1	34.9576	1.46487	2.29233	1.55374	1.3175	0.165077	0.65106	33.5725	2.93481	1.66398	37.7354	19.3131	15.6515	13.9817	1.791	23.9943	3.58374	5.27564	4.70836	4.5716	5.08386
ENSG00000180914	5021	OXTR	3.15166	1.45735	1.39852	1.50213	0.946385	0.104795	0.296714	4.26565	1.02743	0.8378	3.10617	4.81554	3.52471	2.85538	0.510856	3.33529	1.68712	2.43038	1.9146	1.81814	2.41167
ENSG00000070950	56852	RAD18	21.8642	3.1763	3.69307	3.1272	3.635	0.543053	2.08185	23.4619	5.71903	4.36702	18.8043	22.4569	18.9657	16.1897	1.4882	24.4216	8.52789	10.6286	8.92345	8.91284	10.3171
ENSG00000134077	25917	THUMPD3	38.7403	4.11779	4.24334	4.75159	5.27044	1.73298	2.24761	43.2554	6.60351	5.77766	37.2012	28.8266	24.298	19.0104	1.94179	42.563	10.1041	13.1319	10.705	12.714	12.6436
ENSG00000168137	55209	SETD5	139.788	24.8586	25.7753	24.3404	21.3549	9.58806	12.4053	171.197	36.1348	37.1176	154.605	92.0113	84.0752	68.0811	6.04609	152.734	50.2318	44.5985	46.3302	44.7304	55.741
ENSG00000163719	64419	MTMR14	27.9891	2.98069	2.31365	2.56008	2.84164	0.42118	2.1065	27.3465	3.14702	2.77478	23.898	16.0674	17.0259	12.7258	1.37903	28.0633	5.3401	5.04936	4.79219	5.30022	7.88915
ENSG00000156983	7862	BRPF1	16.1034	2.56649	2.02522	2.1933	2.4949	0.301487	1.11051	16.5337	3.172	4.90927	17.2166	13.7871	13.037	11.9258	0.86776	19.65	5.87114	5.73998	6.54409	5.42689	5.5345
ENSG00000114026	4968	OGG1	12.3905	1.24898	1.02193	1.20876	1.49908	0.168293	0.919255	13.7431	1.85601	1.24438	12.1203	8.54009	6.52059	5.53256	0.624401	13.1135	3.0925	3.43845	3.03124	3.69457	3.66973
ENSG00000171148	10474	TADA3	46.1919	3.17983	4.03974	4.6687	5.29245	1.09513	2.79853	43.866	6.47532	5.49121	45.9199	30.0249	28.5529	23.7621	2.43477	42.8764	14.1204	13.235	9.60573	12.407	12.9093
ENSG00000241553	10093	ARPC4	167.55	19.6331	21.0833	21.3626	27.8452	4.06317	14.4311	139.303	30.4287	21.4504	162.01	112.93	134.796	96.2224	9.37702	152.366	49.8357	57.5821	50.7912	54.893	51.4616
ENSG00000214021	26140	TTLL3	18.0113	2.29953	2.46788	2.91998	1.87979	0.704684	0.657327	30.0982	1.27261	2.13481	24.0401	9.32657	9.31532	8.03121	0.895044	25.5313	4.54665	3.30653	3.44807	4.05403	7.61163
ENSG00000156990	285367	RPUSD3	33.337	4.64971	4.91917	5.06333	6.2461	1.42111	2.29895	42.3696	7.3625	7.61282	35.9883	28.2052	29.2399	21.8306	1.49393	42.4438	13.6053	12.6213	12.2644	13.1416	15.9896
ENSG00000171135	84522	JAGN1	25.4198	2.27075	2.36437	2.0844	3.42824	0.349826	1.64004	22.0835	3.55986	2.31633	21.3841	13.5393	14.7965	10.3469	0.883837	20.7362	6.36679	6.62838	5.24798	7.07886	6.46079
ENSG00000163701	132014	IL17RE	10.6149	0.3299	0.327439	0.257926	0.963022	0.176702	0.299758	8.78263	0.346772	0.178887	10.8331	1.9069	1.93508	1.57747	0.65412	7.71155	0.593242	0.689235	0.350008	0.652888	1.22761
ENSG00000163702	84818	IL17RC	25.2834	0.543193	1.32311	1.03969	1.5895	0.278217	0.964927	24.0182	1.11668	1.14721	31.1701	5.96087	6.05062	5.31137	1.31898	23.0585	2.91006	2.0846	1.42627	2.03845	3.29697
ENSG00000163703	78987	CRELD1	14.6657	0.785642	0.854579	0.789545	0.782137	0.33533	0.738442	16.1	1.27249	0.97693	18.953	4.83063	5.91405	3.70509	0.382902	14.302	3.17131	3.31749	1.96787	2.96105	5.15547
ENSG00000163704	285368	PRRT3	4.39474	0.639646	0.693802	0.921505	0.682148	0.139882	0.62113	5.39755	1.04871	1.10385	5.87853	2.83459	3.0909	2.60956	0.183994	5.61988	1.6701	1.43568	1.36396	1.61718	2.42698
ENSG00000125037	55831	EMC3	97.8177	13.3722	16.5582	14.4474	12.2005	2.73642	6.10621	112.877	20.8319	19.8706	103.684	77.9613	71.3	58.9305	4.4068	94.2122	26.1696	33.3182	28.4704	31.1028	40.8606
ENSG00000144554	2177	FANCD2	23.8354	2.20643	3.19372	4.01185	3.71168	0.811688	1.67249	21.8986	7.07279	7.54857	17.5052	26.5453	24.7162	18.8779	0.977012	24.2604	8.75827	11.6503	9.00621	9.06297	10.435
ENSG00000254999	55845	BRK1	226.901	19.0101	21.9705	26.7774	30.2768	5.11036	15.8358	197.894	32.6406	19.6863	204.844	144.499	141.147	107.444	10.2258	185.056	54.8374	60.3403	52.9936	56.712	58.5806
ENSG00000134086	7428	VHL	56.3426	7.13623	7.92862	7.3934	7.4047	2.71267	3.33323	51.1229	9.98873	8.02485	51.1784	28.9555	28.7998	21.4146	2.36311	46.8627	14.77	13.2276	13.0934	13.2275	15.4545
ENSG00000134070	3656	IRAK2	1.8519	0.316424	0.233757	0.384422	0.23651	0.0560602	0.174687	2.71005	0.439401	0.29584	2.81014	1.5061	1.33144	0.807519	0.181876	2.61266	0.456341	0.275615	0.33956	0.556659	0.578015
ENSG00000157014	9797	TATDN2	28.7578	3.36288	4.19821	4.49609	5.04661	1.10694	2.57736	31.626	5.6395	4.47635	32.156	24.8446	22.7901	21.3552	1.93974	32.5007	10.6298	10.4207	9.97914	12.3644	12.011
ENSG00000157020	6396	SEC13	189.462	16.4996	17.0772	18.4113	19.8461	3.22117	9.73582	145.843	25.2721	17.4369	155.736	114.744	109.259	85.3525	8.99927	154.004	44.4927	51.7332	43.7948	44.8652	43.9419
ENSG00000196639	3269	HRH1	3.4022	0.515317	0.835737	0.277068	0.32908	0.0402848	0.16975	6.95801	0.315804	0.559261	3.9696	2.4946	3.14776	2.02639	0.223441	3.3869	0.847485	0.89656	0.762696	0.800299	1.41422
ENSG00000197548	10533	ATG7	30.0824	3.23935	4.8693	5.33733	3.44923	0.763911	1.53806	41.9064	6.07159	6.96726	28.0096	22.7718	21.0184	17.6683	0.848406	36.3524	8.72441	7.82646	9.0045	8.08565	13.9955
ENSG00000144560	9686	VGLL4	79.8365	10.641	10.1302	9.94449	9.9427	2.39439	5.59093	90.3241	13.1858	9.47253	85.5812	36.9565	35.3046	30.4026	2.8411	88.916	23.8258	24.6472	19.5518	24.0173	30.2692
ENSG00000144559	132001	TAMM41	23.7076	2.30819	2.2896	2.84724	2.85408	0.356952	1.35025	31.8185	4.45755	4.39238	23.4086	17.2111	15.8443	12.8124	0.843637	22.8093	6.09416	6.79139	6.97391	8.04943	8.78565
ENSG00000154743	80746	TSEN2	18.7807	1.98411	3.11739	2.64773	2.87466	0.671983	1.87497	28.0858	4.6599	4.90146	21.5993	18.7242	16.4008	14.6271	0.713195	23.7661	5.974	7.15572	6.23084	8.45835	10.1765
ENSG00000075975	23609	MKRN2	33.2961	2.41993	3.59292	3.09855	4.32862	0.536076	2.20653	29.7513	4.34518	3.33353	29.2293	17.8152	17.1772	14.5248	1.14249	27.8952	7.5739	7.66596	6.10396	7.77699	7.70038
ENSG00000132155	5894	RAF1	56.5759	5.59248	6.73425	7.67148	8.7874	1.33319	4.22811	55.9248	10.1397	7.35838	53.1271	39.3917	38.0933	30.5419	2.78875	53.8143	17.3706	17.9891	16.3918	16.6576	17.557
ENSG00000088726	55287	TMEM40	5.25502	1.17155	0.948448	1.30383	0.862982	0.17852	0.422746	7.79322	1.3378	1.32339	6.16979	7.51368	6.30168	4.37205	0.298758	7.22665	1.55137	1.39156	1.85646	1.52679	2.30076
ENSG00000144712	23066	CAND2	10.0707	0.767534	0.730872	0.373717	0.842341	0.0978913	0.56081	8.71274	1.46043	1.36801	10.1567	5.06999	4.35294	4.08587	0.272645	7.29765	2.13117	1.59286	2.48597	1.52466	2.41668
ENSG00000144713	6161	RPL32	1789.71	99.7336	133.201	129.653	194.322	41.2215	96.7085	1464.53	192.985	117.611	1505.67	856.855	807.514	664.66	49.0318	1734.63	420.861	450.843	357.749	395.08	420.422
ENSG00000144711	9922	IQSEC1	23.5417	1.33419	1.76293	1.66156	1.91731	0.363	1.10222	25.9182	2.21724	1.78352	33.2764	8.73891	8.76502	7.95763	0.862935	22.6407	3.22275	3.51978	2.38021	2.61977	3.28789
ENSG00000132182	23225	NUP210	25.1764	2.05974	2.68253	2.69477	3.03921	0.534001	1.39174	26.9254	5.4004	4.6466	26.1052	17.0635	17.6661	16.0499	1.27669	32.233	7.9817	8.66775	7.26124	7.51237	6.69137
ENSG00000163517	79885	HDAC11	22.9841	2.04167	1.74249	1.73362	2.30864	0.446962	1.27059	26.9614	1.82462	1.97038	30.3648	7.27162	6.97588	6.81813	0.772027	22.4955	3.47487	2.04319	1.72791	2.45477	3.68267
ENSG00000163520	2199	FBLN2	38.8483	2.68183	4.02168	3.93352	2.05637	1.00719	1.77254	37.4672	1.74999	0.516005	55.6751	4.90575	5.36794	5.3842	1.02268	37.8525	4.29634	4.20287	3.47537	4.12022	6.95703
ENSG00000163528	131474	CHCHD4	17.1559	1.85964	3.2822	3.47445	4.36153	0.609135	1.86919	16.5356	4.52374	3.17247	16.7338	14.9202	15.6758	10.4222	1.06199	17.3906	7.33459	7.15768	6.3142	7.39122	7.11241
ENSG00000170876	79188	TMEM43	72.537	7.00942	6.22351	6.91361	10.2532	1.2641	4.07994	71.6377	12.0176	10.7859	75.9544	58.4736	53.0223	45.8261	3.91097	67.1031	21.8953	21.7657	20.2592	22.1271	22.5478
ENSG00000154767	7508	XPC	16.6434	1.49567	1.62391	1.55732	2.18931	0.411317	1.14467	17.767	1.71815	1.76735	16.1648	8.27057	8.17671	6.2905	0.826415	14.6521	3.75252	3.2165	3.22719	3.16034	4.19123
ENSG00000170860	27258	LSM3	27.1737	2.81017	3.55081	3.49844	3.92147	0.819283	2.09537	23.8851	4.86096	3.48072	21.6822	22.8421	21.9012	15.9988	0.879683	22.5371	7.10101	9.99895	7.93458	8.88952	8.64988
[truncated: 9,452 more rows]
